# Supplementary material for: Carrageenan catabolism is encoded by a complex regulon in marine heterotrophic bacteria
Source: Nat Commun. 2017 Nov 22;8:1685. doi: 10.1038/s41467-017-01832-6 (PMC5698469; doi:10.1038/s41467-017-01832-6)
Supplement: Supplementary file 4 — Supplementary Data 1 [file 41467_2017_1832_MOESM4_ESM.xlsx]

## Sheet: Legend
RNA-seq expression analysis of Zobellia galactanivorans DsijT in MMM with D-galactose, kappa-carrageenan, iota-carrageenan and 3,6-anhydro-D-galactose as unique carbon source.
The RNA-seq transcriptome analysis was performed using Zobellia galactanivorans DsijT strain cultivated in marine minimal medium with D-galactose (D-gal; reference condition), kappa-carrageenan (KC), iota-carrageenan (IC) or 3,6-anhydro-D-galactose (D-AnG), as unique carbon source. Expression values were calculated from three independent biological replicates. A statistical analysis was performed…
# Sheets content	Description
KC.up	List of genes significantly up-regulated in kappa-carrageenan relative to D-galactose growing condition.
IC.up	List of genes significantly up-regulated in iota-carrageenan relative to D-galactose growing condition.
ADG.up	List of genes significantly up-regulated in 3,6-anhydro-D-galactose relative to D-galactose growing condition.
KC.down	List of genes significantly down-regulated in kappa-carrageenan relative to D-galactose growing condition.
IC.down	List of genes significantly down-regulated in iota-carrageenan relative to D-galactose growing condition.
ADG.down	List of genes significantly down-regulated in 3,6-anhydro-D-galactose relative to D-galactose growing condition.
all.diffexpr	List of all the genes differentially expressed in at least one biological condition (KC, IC or D-AnG relative to D-gal) and sorted by chromosomal position. Genes were considered differentially expressed with a Family-Wise-Error-Rate controlled at 5% (Bonferroni adjusted p-value <0.05).
allres	Full results for all annotated CDS (expression values before and after normalization, statistical analysis results).
# Column legend	Description
Gene description
Id	Accession number retrieved from MicroScope platform (“zobellia_gal_DsiJT_v2”)
start	Coordinates according to NC_015844.1 genome sequence.
end	Coordinates according to NC_015844.1 genome sequence.
strand	(+) for positive, (-) for negative strand.
gene	Gene name, if available, according to the MicroScope platform (“zobellia_gal_DsiJT_v2”).
product	Description of gene product according to the MicroScope platform (“zobellia_gal_DsiJT_v2”).
eC_number	eC_number, if available, according to the MicroScope platform (“zobellia_gal_DsiJT_v2”).
KCvsGal
log2FoldChange	Log2-fold change of Z. galactanivorans grown on KC relative to D-gal as unique carbon source. Boldface type indicates significant changes (FWER 5%) and if red-colored a log2-change of at least 3.32 (= 10-fold change in linear scale).
padj	Bonferroni adjusted p-values.
ICvsGal
log2FoldChange	Log2-fold change of Z. galactanivorans grown on IC relative to D-gal as unique carbon source. Boldface type indicates significant changes (FWER 5%) and if red-colored a log2-change of at least 3.32 (= 10-fold change in linear scale).
padj	Bonferroni adjusted p-values.
ADGvsGal
log2FoldChange	Log2-fold change of Z. galactanivorans grown on D-AnG relative to D-gal as unique carbon source. Boldface type indicates significant changes (FWER 5%) and if red-colored a log2-change of at least 3.32 (= 10-fold change in linear scale).
padj	Bonferroni adjusted p-values.
Normalized read counts
Gal	Means of normalized counts for 'D-gal' biological condition.
ADG	Means of normalized counts for 'D-AnG' biological condition.
IC	Means of normalized counts for 'IC' biological condition.
KC	Means of normalized counts for 'KC' biological condition.
function	Functional categories, if available, according to the MicroScope platform (“zobellia_gal_DsiJT_v2”).
for 'allres' sheet
condition.replicat	Raw counts for 'condition.replicat' sample ('condition' and 'replicat' take the possible values 'D-gal', 'KC', 'IC' or 'D-AnG' and 'A', 'B' or 'C', resp.).
norm.condition.replicat	Rounded normalized counts for 'condition.replicat' sample
baseMean	Base mean over all samples
FoldChange	Fold change of expression, calculated as 2log2(FC).
log2FoldChange	Log2(FC) as estimated by the GLM model. It reflects the differential expression between Test ('KC', 'IC' or 'D-AnG') and Ref ('D-gal') and can be interpreted as log2(Test/Ref). If this value is around 0 : the feature expression is similar in both conditions; positive: the feature is up-regulated; negative: the feature is down-regulated.
pvalue	Raw p-value from the statistical test.
dispGeneEst	dispersion parameter estimated from feature counts
dispFit	dispersion parameter estimated from the model
dispMAP	dispersion parameter estimated from the Maximum A Posteriori model
dispersion	final dispersion parameter used to perform the test
betaConv	convergence of the coefficients of the model (TRUE or FALSE)
maxCooks	maximum Cook's distance of the feature
