# Supplementary material for: Carrageenan catabolism is encoded by a complex regulon in marine heterotrophic bacteria
Source: Nat Commun. 2017 Nov 22;8:1685. doi: 10.1038/s41467-017-01832-6 (PMC5698469; doi:10.1038/s41467-017-01832-6)
Supplement: Supplementary file 5 — Supplementary Data 2 [file 41467_2017_1832_MOESM5_ESM.xlsx]

## Sheet: KC.up
List of genes significantly up-regulated in kappa-carrageenan relative to D-galactose growing condition.
Gene description								KCvsD-gal		ICvsD-gal		D-AnGvsD-gal		Normalized read counts
TU	Id	start	end	strand	gene	product	eC_number	log2FoldChange	padj	log2FoldChange	padj	log2FoldChange	padj	D-gal	D-AnG	IC	KC	function
	ZGAL_2	2030	2755	+		Methyltransferases	2.1.1.-	2.21	4.96e-07	2.939	6.29e-14	-2.202	6.69e-06	743	160	5834	3498
	ZGAL_28	27805	28497	+		Two-component system - Response regulator		3.293	0.0104859	-0.907	1	-3.147	0.0430404	2240	222	1155	24498
	ZGAL_53	51415	52905	+		Carboxy-terminal processing peptidase, family S41	3.4.21.102	2.847	0.0218724	3.745	1.22e-05	-0.103	1	981	909	14592	7648
	ZGAL_60	60729	61604	+		DUF1080 family protein		2.089	0.012926	1.372	1	-1.092	1	348	152	919	1524
	ZGAL_71	72037	73662	+	alkK	Medium-chain-fatty-acid-CoA ligase	6.2.1.-	2.828	2.72e-05	0.418	1	0.795	1	425	747	572	3158
	ZGAL_80	83926	85101	-		Conserved hypothetical protein		1.401	0.0458834	1.166	1	0.344	1	580	733	1312	1547
	ZGAL_94	102745	104520	+	fadD	Long-chain-fatty-acid-CoA ligase	6.2.1.3	2.215	5.98e-05	-0.37	1	-0.867	1	1843	1000	1421	8754
	ZGAL_95	104706	105188	+		MarR-type transcriptional regulator		3.169	1.19e-08	2.558	8.29e-05	0.265	1	371	449	2265	3487
	ZGAL_98	108048	109238	+	fadA	3-Ketoacyl-CoA thiolase	2.3.1.16	1.915	0.0178727	0.031	1	1.599	0.642216	1224	3786	1252	4720
	ZGAL_106	123219	123812	+		SAM-dependent methyltransferase	2.1.1.-	2.58	3.14e-06	0.957	1	2.394	0.000128574	42	222	83	261
	ZGAL_177	203786	206089	-		Cytochrome c-containing protein		4.505	1.45e-05	3.869	0.00191523	0.9	1	29	57	507	806
	ZGAL_181	211464	213113	+	idsA1	Iduronate-2-sulfatase, family S1-7	3.1.6.13	8.353	7.47e-94	7.959	5.81e-85	5.145	3.66e-34	56	2094	15218	20072
	ZGAL_183	213322	215040	+		FAD-dependent GMC oxidoreductase, family AA3	1.1.-.-	6.552	3.58e-13	6.208	1.57e-11	5.39	4.03e-08	22	1219	2213	2849
	ZGAL_211	253138	254865	-		SusD/RagB family lipoprotein		2.895	0.00840912	-0.948	1	-1.035	1	189	92	96	1513
	ZGAL_236	290722	292362	+	cgkA	Kappa-carrageenase, family GH16	3.2.1.83	10.577	2.68e-163	8.699	7.26e-110	0.786	1	42	73	19042	71139
	ZGAL_271	355533	358625	+		TonB-dependent Receptor		3.617	0.000175684	-2.065	1	-2.579	0.609208	750	116	168	10218
	ZGAL_395	532117	532506	-		Conserved hypothetical protein		2.693	0.0026515	1.311	1	-2.553	0.013767	4948	794	12606	33767
	ZGAL_403	538768	539910	+		Conserved hypothetical protein		2.451	0.000224797	0.928	1	-1.168	1	1702	740	3280	9619
	ZGAL_408	545524	547359	+		Vgr family protein		3.075	0.0151233	0.663	1	-2.628	0.416913	2793	412	4517	25839
	ZGAL_429	560528	561520	+		Conserved hypothetical protein		2.461	0.00329126	0.857	1	-0.384	1	133	99	247	768
	ZGAL_461	592065	595595	-		PKD repeats containing lipoprotein		2.641	0.00957372	2.899	0.00112228	-1.116	1	701	314	5567	4628
	ZGAL_507	646548	646928	+	ygaU	Protein YgaU, family CBM50		1.746	0.0306036	-0.681	1	1.181	1	1994	4581	1236	6809
	ZGAL_545	681946	682155	+		Putative protein		3.301	5.09e-06	2.973	0.000216127	-3.55	9.79e-06	425	28	3543	4476
	ZGAL_631	766228	772563	-		Thrombospondin type 3 repeats protein		3.463	0.00280719	-1.878	1	-1.399	1	260	96	66	3217
	ZGAL_634	775633	783720	-		Conserved hypothetical protein		3.234	0.0095213	-1.329	1	-2.328	1	386	72	147	4032
	ZGAL_694	850421	851035	+		Conserved hypothetical protein		2.16	0.011383	1.606	1	0.831	1	941	1694	2934	4341
	ZGAL_735	894048	894782	+		Metallopeptidase, family M15	3.4.-.-	3.887	6.25e-05	0.394	1	0.649	1	533	855	711	8971
	ZGAL_754	913579	914214	-	rsmG	Ribosomal RNA small subunit methyltransferase G	2.1.1.-	1.378	0.042439	2.061	2.66e-07	-0.163	1	418	366	1770	1097
	ZGAL_780	943975	945972	-	ziaA	Zinc-transporting P-type ATPase	3.6.3.5	1.245	0.0309579	-0.153	1	1.756	3.17e-06	219	755	196	523
	ZGAL_814	976751	977176	+		Conserved hypothetical membrane protein		2.599	0.000474605	2.094	0.104384	0.854	1	27	46	118	168
	ZGAL_851	1014824	1017571	+		Polysaccharide lyase, family PLnc	4.2.2.-	5.28	2.83e-08	0.087	1	0.13	1	13	16	13	627
	ZGAL_890	1062332	1063483	-		Conserved hypothetical periplasmic protein		2.391	0.00999275	0.545	1	-1.747	1	2027	582	2986	11087
	ZGAL_912	1086930	1088477	-		Sulfatase, family S1-28	3.1.6.-	2.797	0.00277522	-0.323	1	0.003	1	43	47	34	317
	ZGAL_914	1090188	1091639	-		SusD/RagB family lipoprotein		2.937	0.00184759	0.881	1	0.267	1	52	69	99	431
	ZGAL_916	1095245	1096381	-		Anti-sigma factor		3.499	9.73e-05	0.144	1	-0.003	1	51	56	56	627
	ZGAL_920	1099445	1100326	-		AraC-type transcriptional regulator		2.332	5.65e-05	-0.396	1	0.179	1	108	119	80	558
	ZGAL_921	1100664	1103834	+		Conserved cytochrome c-containing protein		2.112	0.00072272	-0.462	1	1.665	0.205211	472	1528	342	2088
	ZGAL_965	1154237	1155148	-	dcyD	D-cysteine desulfhydrase	4.4.1.15	1.353	0.00616975	0.757	1	1.305	0.0243661	380	949	646	977
	ZGAL_968	1155987	1156544	+		Conserved hypothetical periplasmic protein		4.232	1.55e-07	3.103	0.0056869	4.974	4.38e-11	733	26696	6923	15632
	ZGAL_1066	1283472	1284629	-		DEAD/DEAH RNA helicase	3.6.1.-	3.597	0.00257942	4.792	1.78e-07	3.327	0.027941	11	128	358	150
	ZGAL_1091	1304399	1305427	+		AraC-type transcriptional regulator		4.275	2.92e-05	0.173	1	2.516	1	101	645	115	2316
	ZGAL_1124	1342773	1343276	-		Conserved hypothetical periplasmic protein		3.928	0.0193812	-1.962	1	-5.221	0.0598495	52	0	12	963
	ZGAL_1149	1372008	1373567	-	gldM	Gliding motility protein		2.549	0.0391994	-1.355	1	-2.421	0.140108	10007	1762	3790	61987
	ZGAL_1150	1373624	1374280	-	gldL	Gliding motility membrane protein		2.952	0.00636385	-1.272	1	-2.16	1	9466	1994	3786	79013
	ZGAL_1183	1409904	1412027	-		Carboxy-terminal processing peptidase, family S41	3.4.21.102	3.054	0.00594654	1.404	1	4.03	1.23e-06	2933	53793	8094	26617
	ZGAL_1216	1445405	1446124	-		Conserved hypothetical lipoprotein		3.783	0.0126863	6.091	3.88e-10	-0.087	1	104	98	9494	1732
	ZGAL_1274	1527882	1528268	+		Conserved hypothetical protein		1.532	0.0363476	1.451	0.143593	-0.43	1	67	46	184	195
	ZGAL_1316	1569220	1569732	+	ftnA	Ferritin	1.16.3.1	2.11	0.00947249	0.905	1	1.367	1	1411	3717	2677	6268
	ZGAL_1370	1620151	1621470	-	gldE	Gliding motility membrane protein		1.907	0.0242238	0.623	1	-0.066	1	995	949	1544	3818
	ZGAL_1434	1702401	1703531	-		Conserved hypothetical periplasmic protein		2.728	0.0207627	-0.264	1	-2.525	0.163152	1158	185	958	8202
	ZGAL_1482	1764100	1765017	+		OmpA-like membrane protein		2.443	0.0167399	2.286	0.0802988	-2.763	0.00813691	272	40	1388	1553
	ZGAL_1489	1770357	1773542	+		TonB-dependent Receptor		2.092	0.0115697	-0.049	1	-3.27	1.24e-08	1363	135	1316	5975
	ZGAL_1490	1773562	1775364	+		SusD/RagB family lipoprotein		4.979	7.02e-11	4.478	2.51e-08	-2.474	0.798603	880	148	22376	32084
	ZGAL_1518	1803917	1804738	+		AraC-type transcriptional regulator		2.199	0.00260259	1.215	1	-0.386	1	120	95	283	569
	ZGAL_1639	1941515	1943368	+		Two-component system - Sensor histidine kinase	2.7.13.3	0.887	0.0332466	1.457	1.66e-09	-0.404	1	530	403	1462	983
	ZGAL_1706	2006474	2021098	-		Conserved hypothetical protein		3.608	0.00144284	-3.133	0.0475132	-3.2	0.0346002	5059	485	513	69594
	ZGAL_1707	2021099	2023210	-		Conserved hypothetical periplasmic protein		3.054	0.0207432	-2.85	0.108869	-3.083	0.0307506	1269	132	160	11556
	ZGAL_1727	2046085	2048619	-		OmpA-like outer membrane protein		2.952	0.0195932	-2.167	1	-2.051	1	536	119	112	4508
	ZGAL_1773	2094476	2097028	+	sprE	Gliding motility membrane lipoprotein SprE		2.571	0.00485968	0.066	1	-1.389	1	1080	398	1132	6741
	ZGAL_1869	2185281	2188805	-		Conserved hypothetical periplasmic protein		3.775	1.37e-05	0.066	1	1.492	1	484	1417	507	7366
	ZGAL_1930	2250181	2251125	-		Conserved hypothetical lipoprotein		3.005	0.00971657	0.451	1	-3.345	0.00214122	709	66	981	6179
	ZGAL_1973	2298513	2299502	-	cgiA3	Iota-carrageenase, family GH82	3.2.1.157	7.616	7.15e-56	8.661	1.12e-72	0.13	1	16	20	7506	3589
	ZGAL_2022	2358691	2361714	+		Conserved hypothetical periplasmic protein		4.439	2.41e-06	-2.472	1	-3.845	0.00121528	697	43	114	17561
	ZGAL_2023	2361756	2362679	+		Conserved hypothetical protein		4.917	0.00010128	-2.744	1	-3.719	0.371502	197	13	24	7641
	ZGAL_2024	2362692	2364644	+		OmpA-like outer membrane protein		4.946	1.84e-05	-1.825	1	-3.089	1	398	41	101	15533
	ZGAL_2038	2375004	2378048	+		TonB-dependent Receptor		5.737	6.55e-10	-0.936	1	-0.573	1	26	16	12	1725
	ZGAL_2039	2378059	2379708	+		SusD/RagB family lipoprotein		5.66	1.13e-09	1.593	1	0.9	1	20	43	64	1263
	ZGAL_2116	2474117	2475127	-	fbpA	Fructose-1,6-bisphosphatase	3.1.3.11	1.513	0.0279223	0.119	1	-0.394	1	497	376	542	1435
	ZGAL_2160	2525562	2526656	-	hypD	Hydrogenase expression/formation protein HypD		2.825	0.000300282	-0.204	1	0.406	1	315	420	273	2356
	ZGAL_2184	2550377	2551429	-		Conserved protein containing type I restriction enzyme R N-terminal domain		3.201	0.00227715	1.015	1	-2.613	0.560847	235	34	490	2364
	ZGAL_2185	2551491	2551646	-		Putative protein		2.813	0.00852724	1.775	1	-4.269	6.45e-05	142	4	507	1065
	ZGAL_2195	2561827	2564556	+		TonB-dependent Receptor		4.692	7.36e-19	1.748	1	-1.138	1	101	48	349	2800
	ZGAL_2207	2582950	2583513	-		Conserved hypothetical protein		4.043	1.44e-07	0.52	1	-2.529	1	44	8	64	808
	ZGAL_2208	2583513	2585225	-		FAD-dependent GMC oxidoreductase, family AA3	1.1.-.-	2.598	4.33e-05	-1.093	1	-2.656	0.00106271	220	41	102	1383
	ZGAL_2209	2585261	2586763	-	fucA11	Alpha-L-fucosidase, family GH29	3.2.1.51	3.036	1.63e-07	-0.644	1	-2.177	0.458792	78	20	50	668
	ZGAL_2305	2696784	2699882	+		TonB-dependent Receptor		5.756	1.1e-08	1.415	1	-0.288	1	31	26	89	2208
	ZGAL_2306	2699895	2701640	+		SusD/RagB family lipoprotein		4.789	0.000178204	-1.042	1	0.098	1	25	27	10	879
	ZGAL_2307	2701657	2703330	+		Conserved lipoprotein containing CBM22		3.709	0.00853231	-0.349	1	0.468	1	48	68	36	741
	ZGAL_2444	2897164	2899893	+		Conserved hypothetical periplasmic protein		2.554	0.0382648	0.176	1	0.552	1	768	1144	870	4779
	ZGAL_2447	2902575	2903138	+		Conserved hypothetical protein		3.598	0.000275485	2.162	1	-2.641	0.53228	567	80	2717	7671
	ZGAL_2454	2908840	2909496	+		CBS domain protein		2.168	0.0409442	1.77	1	2.366	0.00803681	655	3517	2300	3051
	ZGAL_2484	2943628	2945772	-		OmpA-like protein		3.024	0.001156	-1.375	1	-1.379	1	202	76	75	1761
	ZGAL_2486	2946717	2949602	-		Conserved hypothetical protein		3.606	0.000840466	-3.335	0.0126717	-4.12	0.000379624	304	14	26	4141
	ZGAL_2492	2954677	2956107	+		Conserved hypothetical periplasmic protein		2.981	0.000138572	-0.763	1	-0.104	1	186	175	108	1553
	ZGAL_2590	3045730	3046710	+	cysK2	Cysteine synthase A	2.5.1.47	2.15	0.000352453	1.607	0.298728	-0.805	1	233	134	722	1058	1.5.1.12 : Cysteine
	ZGAL_2626	3083843	3084811	+		Xylose isomerase-like TIM barrel protein		2.516	0.00085766	4.703	2.06e-18	1.644	1	68	218	1911	406
	ZGALAM_2621	3096822	3096983	-		protein of unknown function		2.775	0.0494995	2.605	0.200101	-1.335	1	39	20	257	290
	ZGAL_2661	3114421	3115233	-		AraC-type transcriptional regulator		1.824	0.00202797	1.358	0.879971	-2.941	7e-07	176	22	458	633
	ZGAL_2662	3115247	3115630	-		Conserved hypothetical protein		1.663	0.000240933	2.249	1.35e-09	-2.511	1.02e-05	120	23	579	384
	ZGAL_2679	3139560	3140960	+		Sulfatase, family S1-14	3.1.6.-	1.958	0.0143062	1.84	0.072162	-0.299	1	38	34	141	153
	ZGAL_2684	3145994	3146740	+		Hypothetical membrane protein		3.818	7.24e-05	0.197	1	-3.577	0.0195704	137	9	159	2184
	ZGAL_2734	3196288	3199305	+		TPR repeat-containing protein		1.795	0.00178345	0.776	1	1.208	1	1480	3448	2552	5213
	ZGAL_2757	3227410	3228930	-		NAD dependent aldehyde dehydrogenase	1.2.1.3	3.996	0.0108889	-2.392	1	0.228	1	801	952	132	15673
	ZGAL_2761	3232459	3234261	+		Conserved hypothetical periplasmic protein		3.378	0.00612053	-2.955	0.260874	-2.289	1	110	23	13	1280
	ZGAL_2805	3271902	3272315	-		Conserved hypothetical protein		2.648	0.0468711	1.626	1	0.27	1	196	236	630	1314
	ZGAL_2832	3296104	3297498	+		Metallopeptidase, family M28	3.4.-.-	1.92	0.000489164	1.568	0.0739504	0.379	1	477	628	1435	1839
	ZGAL_2856	3319299	3320522	+		Conserved hypothetical lipoprotein		2.467	0.0400439	4.382	2.85e-11	5.203	1.07e-16	105	4352	2423	617
	ZGAL_2893	3368446	3370374	-		OmpA-like periplasmic protein		3.405	0.000467275	-1.255	1	-2.327	1	216	41	88	2521
	ZGAL_2894	3370376	3371314	-		Conserved hypothetical membrane protein		4.169	0.00015894	-2.116	1	-3.413	0.424472	89	5	18	1884
	ZGAL_2895	3371330	3380098	-		Conserved hypothetical protein		3.282	0.00684434	-1.847	1	-1.797	1	634	174	164	6844
	ZGAL_2956	3439325	3440662	-		Conserved hypothetical protein		2.719	0.0148123	4.048	3.26e-08	3.975	8.37e-08	194	3372	3552	1370
	ZGAL_2961	3442461	3443684	-		Conserved hypothetical protein		3.391	0.00586714	-1.021	1	-3.124	0.185153	201	21	95	2365
	ZGAL_2962	3443674	3446034	-		Conserved hypothetical membrane protein		3.609	9.48e-05	-1.364	1	-3.494	0.00362889	261	22	97	3523
	ZGAL_2974	3456092	3457549	-	crtI	Phytoene dehydrogenase	1.14.99.-	1.348	0.00840358	0.117	1	-1.883	7.01e-06	514	129	558	1317
	ZGAL_2979	3459529	3460089	+		Heme NO Binding protein		1.829	0.0293805	-0.504	1	-0.875	1	377	198	265	1369
	ZGAL_2990	3475757	3476995	+		Glycosyltransferase, family GT4	2.4.1.-	5.118	0.00011273	-1.406	1	-0.438	1	23	18	7	1055
	ZGAL_2991	3477034	3478173	+		Dolichol-phosphate mannose synthase, family GT2	2.4.1.83	4.38	0.000419577	-1.943	1	-1.798	1	27	7	6	686
	ZGAL_3032	3522232	3524178	+		Hypothetical periplasmic protein		3.524	0.000126696	-1.136	1	0.353	1	263	337	115	3335
	ZGAL_3059	3551164	3551826	-		Two-component system - Response regulator		3.186	4.74e-10	3.59	3.23e-13	-2.911	2.46e-06	447	60	5627	4232
	ZGAL_3145	3634325	3635860	-		Sulfatase, family S1-19	3.1.6.-	6.346	1.66e-65	5.098	1.69e-41	3.674	3.48e-20	70	922	2507	6012
	ZGAL_3146	3635860	3637494	-	idsA3	Iduronate-2-sulfatase, family S1-7	3.1.6.13	6.76	1.2e-117	5.998	1.04e-91	3.862	1.2e-33	18	282	1226	2087
	ZGAL_3147	3637536	3639581	-		beta-L-arabinofuranosidase, family GH127	3.2.1.-	7.172	7.36e-135	6.913	5.12e-125	3.281	2.67e-25	57	571	7133	8545
	ZGAL_3148	3639763	3641733	-		beta-L-arabinofuranosidase, family GH127	3.2.1.-	6.633	2.71e-61	6.829	5.52e-65	3.545	6.8e-16	129	1565	15761	13728
	ZGAL_3149	3641770	3643350	-		Metabolite transport protein (Sugars permease)		6.711	2.98e-65	6.168	9.61e-55	4.696	9.94e-31	99	2701	7592	11117
	ZGAL_3150	3643390	3645474	-		beta-L-arabinofuranosidase, family GH127	3.2.1.-	8.105	2.85e-108	7.77	3.02e-99	7.095	3.78e-82	31	4573	7355	9304
	ZGAL_3151	3645790	3647580	-		Sulfatase, family S1-17	3.1.6.-	4.764	5.41e-44	4.073	1.5e-31	0.652	1	198	307	3427	5555
	ZGAL_3152	3647622	3649703	-		Alpha-N-acetylgalactosaminidase, family GH129		3.864	6.5e-23	2.799	5.72e-11	0.63	1	260	394	1851	3909
	ZGAL_3153	3649765	3650412	-	dgoA	2-Dehydro-3-deoxy-6-phosphogalactonate aldolase	4.1.2.21	4.236	9.87e-44	3.84	2.07e-35	0.405	1	115	149	1685	2224
	ZGAL_3154	3650402	3651355	-	dgoK	2-Dehydro-3-deoxygalactonokinase	2.7.1.58	3.573	2.35e-30	3.299	1.84e-25	1.247	0.151577	254	596	2545	3084
	ZGAL_3155	3651352	3652803	-	aldA	Lactaldehyde dehydrogenase		8.088	1.3e-80	7.294	4.01e-65	5.623	1.4e-37	28	1476	4810	8409
	ZGAL_3156	3652778	3653944	-		aldonic acid dehydratase		9.733	2.04e-89	9.314	1.21e-81	5.176	1.07e-23	34	1324	24888	33485
	ZGAL_3157	3653980	3654987	-	rhaT1	L-rhamnose/proton symporter		8.398	5.78e-140	7.959	3.68e-125	7.029	3.85e-95	6	889	1715	2328
	ZGAL_3158	3655123	3656424	-	gntT3	High-affinity gluconate transporter		4.291	8.12e-39	2.958	4.15e-17	4.071	8.61e-34	52	902	415	1051
	ZGAL_3159	3656545	3657429	-		AraC-type transcriptional regulator		2.26	1.79e-14	1.152	0.0503762	-0.471	1	251	175	560	1215
	ZGAL_3170	3671809	3672621	+		Xylose isomerase-like TIM barrel protein		2.723	0.000994234	1.701	1	0.47	1	230	322	773	1598
	ZGAL_3183	3688679	3690256	-	dssA	Sheath polysaccharide lyase, family PL9_4	4.2.2.-	3.529	0.035605	-0.692	1	-1.845	1	109	29	65	1473
	ZGAL_3227	3733156	3734655	-	tyrDC	Tyrosine decarboxylase	4.1.1.25	1.756	0.00165449	0.247	1	-1.42	1	121	41	143	413
	ZGAL_3252	3754074	3756071	-		TonB-dependent Receptor		3.18	0.000131528	1.122	1	-1.055	1	242	112	541	2357
	ZGAL_3253	3756094	3756663	-		Conserved hypothetical protein		2.683	0.00613232	-0.417	1	-0.858	1	204	112	152	1383
	ZGAL_3294	3795635	3796297	-		Conserved hypothetical protein		3.034	0.0330592	-1.168	1	-3.06	0.237926	142	19	61	1275
	ZGAL_3296	3797170	3797751	-		Hypothetical periplasmic protein		3.031	0.0374334	-2.344	1	-4.487	0.0488025	48	3	8	426
	ZGAL_3334	3832508	3834031	-		PKD-containing protein		5.892	1.41e-20	1.237	1	3.253	0.000124186	45	468	108	3047
	ZGAL_3335	3834056	3834988	-		Hypothetical lipoprotein		8.705	3.12e-19	4.236	0.00770464	0.189	1	6	6	158	4351
	ZGAL_3336	3834975	3836819	-		SusD/RagB family lipoprotein		8.957	9.42e-47	4.325	3.06e-09	-0.329	1	10	9	234	6427
	ZGAL_3337	3836820	3839645	-		TonB-dependent Receptor		8.389	9.22e-45	2.974	0.00105266	0.209	1	27	34	229	10951
	ZGAL_3338	3839665	3841581	-		SusD/RagB family protein		9.553	4.97e-59	4.407	6.93e-11	0.337	1	13	19	298	11640
	ZGAL_3339	3841584	3844739	-		TonB-dependent Receptor		9.164	7.8e-45	5.229	3.42e-13	0.198	1	15	21	640	10755
	ZGAL_3376	3885700	3886767	+	porC	Beta-porphyranase C, family GH16	3.2.1.-	7.645	1.16e-40	3.804	2.63e-08	-0.128	1	8	7	119	1816
	ZGAL_3462	3975686	3977350	+		Conserved hypothetical periplasmic protein		1.662	0.0083047	1.182	1	-1.111	1	121	56	278	389
	ZGAL_3505	4027164	4028735	+	mdsA4	Mucin-desulfating sulfatase, family S1-11	3.1.6.-	1.687	0.00554161	0.74	1	-0.182	1	108	97	182	354
	ZGAL_3568	4126495	4128018	+	fucA4	Alpha-L-fucosidase, family GH29	3.2.1.51	2.242	0.000141662	1.985	0.00516984	0.58	1	157	236	636	763
	ZGAL_3570	4128951	4132034	+		TonB-dependent Receptor		2.513	0.00198891	0.581	1	-0.762	1	73	47	110	437
	ZGAL_3571	4132091	4133857	+		SusD/RagB family lipoprotein		2.822	0.0100263	0.908	1	-0.545	1	34	24	64	256
	ZGAL_3577	4138933	4140801	+	sgsA7	N-sulfoglucosamine sulfohydrolase, family S1-8	3.10.1.1	4.76	1.32e-05	1.834	1	3.1	0.560074	97	983	381	3321
	ZGAL_3578	4141037	4142881	+		Sulfatase, family S1-17	3.1.6.-	4.604	1.36e-05	1.087	1	2.584	1	129	879	288	3846
	ZGAL_3579	4143075	4143194	-		Conserved hypothetical protein		7.168	5.85e-32	6.208	2.18e-23	5.922	6.05e-21	13	922	1118	2220
	ZGAL_3580	4143222	4144973	-		SusD/RagB family lipoprotein		9.112	2.04e-124	8.344	5.65e-104	4.197	1.17e-24	96	1830	33790	57953
	ZGAL_3581	4144984	4148214	-		TonB-dependent Receptor		9.628	1.93e-103	9.455	1.31e-99	4.309	4.99e-19	89	1872	71042	80270
	ZGAL_3589	4154959	4155447	+		GreA-like transcription elongation factor		3.414	0.00229468	0.29	1	3.753	0.000208635	435	6647	537	5198
	ZGAL_3599	4166957	4170016	-		Glycoside hydrolase, family GH2	3.2.1.-	3.17	0.00201667	2.267	1	-0.67	1	115	70	593	1135
	ZGAL_3613	4191767	4194682	-	bgaA	Beta-galactosidase, family GH2	3.2.1.23	2.511	0.0487797	-0.485	1	-0.486	1	315	223	222	1902
	ZGAL_3614	4194718	4196979	-		Cytochrome c-containing protein		2.515	3.1e-09	0.297	1	-0.949	1	300	145	369	1749
	ZGAL_3615	4197022	4198266	-		Glycoside hydrolase, family GH117	3.2.1.-	3.944	9.41e-19	1.547	0.71616	0.02	1	47	51	140	759
	ZGAL_3616	4198287	4199708	-	alfA6	Alpha-L-fucosidase, family GH29	3.2.1.51	4.455	8.73e-17	2.811	2.94e-05	0.22	1	26	33	191	613
	ZGAL_3617	4199717	4201096	-	fucA5	Alpha-L-fucosidase, family GH29	3.2.1.51	4.229	1.23e-05	0.628	1	-1.373	1	24	8	38	527
	ZGAL_3618	4201140	4202627	-		Sulfatase, family S1-15	3.1.6.-	6.102	2.46e-23	4.264	3.14e-10	-1.179	1	16	7	329	1214
	ZGAL_3620	4202848	4204521	-		Hypothetical protein		5.21	1.49e-23	3.276	5.47e-08	-1.473	1	88	27	895	3524
	ZGAL_3621	4204702	4207182	-		Fibronectin type-III repeats protein		6.113	9.24e-15	3.24	0.0168912	-0.127	1	16	19	170	1364
	ZGAL_3622	4207229	4208761	-	fucA6	Alpha-L-fucosidase, family GH29	3.2.1.51	7.26	5.89e-47	3.117	1.08e-06	-0.302	1	11	10	100	1873
	ZGAL_3623	4208758	4210416	-		Conserved hypothetical periplasmic protein		6.045	4.54e-08	2.77	1	-0.93	1	12	4	93	1071
	ZGAL_3624	4210437	4213091	-		Conserved hypothetical protein, family GHnc	3.2.1.-	7.152	8.2e-44	3.947	8.99e-12	-0.849	1	15	8	258	2482
	ZGAL_3625	4213092	4213916	-		Carbohydrate esterase, family CE4	3.1.1.-	7.036	8.23e-26	3.384	0.000506331	-1.116	1	3	0	37	507
	ZGAL_3626	4213920	4214918	-		Conserved hypothetical periplasmic protein		8.144	1.48e-46	3.447	2.29e-06	-1.78	1	6	3	76	2107
	ZGAL_3627	4214937	4217567	-		Glycoside hydrolase, family GHnc	3.2.1.-	7.805	3.82e-54	4.64	9.33e-18	-0.002	1	22	19	583	5465
	ZGAL_3628	4217601	4218884	-	porD	Beta-porphyranase D, family GH16	3.2.1.-	7.322	2.07e-32	3.097	0.000603946	0.052	1	15	15	141	2894
	ZGAL_3629	4218897	4220513	-		Sulfatase, family S1-30	3.1.6.-	8.529	8.26e-55	4.859	2.82e-16	-0.061	1	8	8	269	3629
	ZGAL_3630	4220551	4222119	-		Sulfatase, family S1-28	3.1.6.-	7.075	5.54e-48	4.269	6.27e-16	0.832	1	10	20	211	1527
	ZGAL_3631	4222124	4223512	-		Polygalacturonase, family GH28	3.2.1.15	7.846	1.43e-36	3.939	1.7e-07	-0.41	1	7	3	118	1931
	ZGAL_3632	4223514	4224917	-		Polygalacturonase, family GH28	3.2.1.15	7.752	8.43e-20	4.294	0.000166066	-0.332	1	5	4	128	1605
	ZGAL_3633	4224923	4227400	-	bgaB	Beta-galactosidase, family GH2	3.2.1.23	9.35	1.85e-66	6.902	2.66e-35	1.033	1	19	41	2632	14964
	ZGAL_3634	4227761	4229317	+	fucA7	Alpha-L-fucosidase, family GH29	3.2.1.51	8.314	3.04e-28	4.756	9.25e-08	1.788	1	6	27	200	2623
	ZGAL_3635	4229527	4231044	-		Sulfatase, family S1-28	3.1.6.-	2.994	6.58e-13	0.378	1	-0.722	1	412	240	538	3369
	ZGAL_3636	4231212	4235453	-		One-component system sensor protein	2.7.13.3	4.207	9.89e-09	0.97	1	-0.509	1	202	139	405	4137
	ZGAL_3637	4235954	4239133	+		TonB-dependent Receptor		9.197	1.81e-51	5.143	1.14e-14	0.701	1	16	30	667	12078
	ZGAL_3638	4239145	4241055	+		SusD/RagB family lipoprotein		9.886	3.92e-53	5.312	8.26e-14	-0.072	1	5	7	255	6712
	ZGAL_3639	4241076	4243079	+		Conserved lipoprotein containing CBM22		9.45	2.73e-53	5.367	9.25e-16	1.815	1	9	38	416	7680
	ZGAL_3640	4243182	4244021	+	porE	Beta-porphyranase E, family GH16	3.2.1.-	4.4	2.1e-10	0.707	1	1.022	1	43	95	73	1019
	ZGAL_3642	4245194	4246885	-		Sulfatase, family S1-25	3.1.6.-	5.138	2.16e-29	3.069	4.28e-09	0.16	1	108	117	942	4046
	ZGAL_3643	4246919	4248310	-		Sulfatase, family S1-19	3.1.6.-	5.016	2.47e-26	2.555	3.91e-05	0.118	1	37	35	227	1289
	ZGAL_3644	4248325	4249833	-	fucA8	Alpha-L-fucosidase, family GH29	3.2.1.51	4.473	1.75e-26	2.003	0.00198801	0.343	1	42	54	170	970
	ZGAL_3647	4252193	4263760	+		Hypothetical protein		3.207	0.00348068	-2.01	1	-3.119	0.0113807	2013	212	470	20361
	ZGAL_3648	4263786	4264718	+		Conserved hypothetical protein		5.813	2.49e-09	0.74	1	-3.723	0.0538349	334	21	578	24219
	ZGAL_3649	4264728	4266668	+		OmpA-like periplasmic protein		3.129	0.033549	-2.404	1	-2.589	1	431	66	74	4184
	ZGAL_3650	4267518	4281656	+		Conserved hypothetical protein		2.818	0.00436507	-1.569	1	-2.569	0.0789023	646	103	210	4847
	ZGAL_3651	4281683	4282615	+		Conserved hypothetical membrane protein		5.584	4.88e-09	-0.182	1	-2.425	1	74	12	66	4520
	ZGAL_3652	4282626	4284563	+		OmpA-like periplasmic protein		3.18	0.00367948	0.03	1	-1.793	1	104	30	107	1034
	ZGAL_3677	4310506	4311732	-		CAAX prenyl protease 1	3.4.24.84	1.925	9.86e-05	3.576	2.63e-21	-0.613	1	297	187	3641	1145
	ZGAL_3679	4312661	4313461	+		Conserved hypothetical lipoprotein		1.375	0.00146408	1.567	3.78e-05	0.321	1	248	315	740	647
	ZGAL_3731	4370988	4371638	-		Conserved hypothetical periplasmic protein		1.858	0.0124807	1.117	1	-1.335	1	263	98	578	972
	ZGAL_3754	4403298	4404347	-		Conserved hypothetical protein		1.412	0.0161724	1.206	0.389394	1.398	0.0291772	704	1868	1639	1891
	ZGAL_3794	4460309	4461337	-		NAD(P)-dependent oxidoreductase	1.1.-.-	3.542	3.15e-09	1.271	1	-0.506	1	60	44	150	749
	ZGAL_3795	4461339	4462607	-		Major facilitator family transporter		4.999	1.75e-12	2.172	1	0.027	1	28	25	137	1036
	ZGAL_3796	4462617	4464002	-		Conserved hypothetical protein		5.527	2.15e-20	2.084	0.65482	0.92	1	36	71	160	1869
	ZGAL_3797	4464002	4464646	-		Conserved hypothetical protein		6.232	1.22e-22	2.755	0.0131456	1.407	1	32	87	232	2784
	ZGAL_3798	4464661	4465725	-	ttuC	Tartrate dehydrogenase/decarboxylase	1.1.1.93,4.1.1.73	5.895	5.01e-23	3.424	2.57e-06	1.802	1	54	196	625	3633
	ZGAL_3799	4465825	4466937	+		LacI-type transcriptional regulator		4.148	0.00443684	0.954	1	3.956	0.0180544	30	586	61	672
	ZGAL_3800	4466990	4469950	+		Conserved hypothetical periplasmic protein		5.522	2.82e-22	2.11	0.250374	2.898	0.000163702	272	2147	1225	13880
	ZGAL_3801	4469958	4470803	+		Conserved hypothetical membrane protein		4.588	6.02e-06	0.761	1	5.134	7.36e-08	93	4083	163	2735
	ZGAL_3809	4481288	4482484	+		Conserved hypothetical protein		2.723	5.48e-06	1.006	1	0.119	1	33	38	67	225
	ZGAL_3928	4617616	4618122	+		Conserved hypothetical membrane protein		3.032	0.0445336	0.328	1	0.043	1	167	178	212	1516
	ZGAL_3936	4627710	4630148	+	afcA7	Alpha-L-fucosidase, family GH95	3.2.1.51	3.386	0.0158477	0.602	1	1.942	1	31	136	49	373
	ZGAL_3937	4630202	4632091	+		beta-L-arabinofuranosidase, family GH127	3.2.1.-	3.277	0.0481796	0.87	1	1.773	1	31	120	59	344
	ZGAL_3938	4632112	4634730	+		Conserved hyypothetical periplasmic protein		3.208	0.00554443	1.185	1	1.234	1	53	136	125	542
	ZGAL_3973	4670838	4671476	-		Conserved hypothetical protein		2.011	1.52e-08	0.647	1	-1.26	0.533213	211	89	331	858
	ZGAL_3987	4687248	4690628	+		TonB-dependent Transducer		4.298	0.000124138	-1.669	1	0.392	1	47	64	13	1095
	ZGAL_3988	4690633	4692414	+		SusD/RagB family lipoprotein		3.678	0.00558079	1.313	1	1.042	1	63	139	166	937
	ZGAL_3994	4699838	4702366	+		Conserved hypothetical periplasmic protein		2.013	5.82e-08	1.231	0.183973	-0.373	1	151	122	357	615
	ZGAL_4011	4721294	4722880	+	aldH	NADP-dependent fatty aldehyde dehydrogenase	1.2.1.4	1.405	0.00454139	1.248	0.0756273	1.201	0.193431	457	1060	1094	1220
	ZGAL_4033	4744210	4745208	+		NAD(P)-dependent oxidoreductase	1.1.-.-	2.762	0.0407373	3.146	0.00255371	-1.365	1	387	146	3730	2830
	ZGAL_4153	4870289	4873087	+		Conserved hypothetical membrane protein		2.825	0.0215471	-3.651	5.05e-05	-3.425	0.00106364	456	39	32	3476
	ZGAL_4170	4894126	4894554	+		Conserved hypothetical periplasmic protein		2.052	0.000249748	-0.131	1	-0.548	1	83	50	76	352
	ZGAL_4195	4915257	4916372	+		Conserved hypothetical protein		3.604	0.00020496	-0.232	1	-2.776	0.262853	384	52	325	5193
	ZGAL_4204	4924887	4926974	-		MORN repeat protein		2.655	0.00643353	-1.09	1	-2.181	1	196	41	90	1304
	ZGAL_4240	4956917	4957501	+		Peroxiredoxin	1.11.1.15	3.332	5.05e-10	2.318	0.00114268	2.674	1.4e-05	498	3299	2567	5252
	ZGAL_4265	4980692	4982167	-	cgiA1	Iota-carrageenase, family GH82	3.2.1.157	8.673	2.1e-56	4.671	6.12e-15	-0.024	1	149	145	4158	71568
	ZGAL_4268	4983793	4985184	-		Parallel beta-helix fold protein		3.817	5.12e-05	-3.226	0.0128289	-2.622	0.938537	261	39	25	4123
	ZGAL_4313	5031686	5032246	+		Conserved hypothetical periplasmic protein		2.821	0.0155754	3.011	0.0041802	0.361	1	93	117	815	710
	ZGAL_4340	5059117	5059884	+		Conserved hypothetical periplasmic protein		2.852	0.0489011	-1.216	1	1.529	1	208	632	86	1639
	ZGAL_4348	5066825	5067751	+		Conserved hypothetical protein		3.649	0.00859302	-3.982	0.00413278	-3.298	0.395615	159	16	8	2300
	ZGAL_4356	5073974	5075128	-		Glycosyltransferase, family GT4	2.4.1.-	2.751	0.00296179	1.377	1	-3.578	7.63e-06	612	47	1638	4366
	ZGALAM_4358	5095660	5095845	-		protein of unknown function		3.326	0.00111885	3.074	0.0114833	5.059	4.74e-11	6	247	60	72
	ZGAL_4380	5097146	5097655	+		Conserved hypothetical periplasmic protein		2.487	0.00011458	1.108	1	0.315	1	53	64	117	311
	ZGAL_4409	5125832	5127472	-		Conserved hypothetical lipoprotein		3.068	0.0296305	-2.054	1	-3.541	0.00742338	312	21	70	2883
	ZGAL_4414	5131530	5133233	+	ggtA	Gamma-glutamyltranspeptidase, family T3	2.3.2.2	2.169	1.23e-05	0.01	1	-1.477	0.915971	251	85	253	1149
	ZGAL_4537	5241566	5241892	+		Conserved hypothetical protein		3.417	0.0349932	3.418	0.0421324	-2.884	1	492	57	6084	6076
	ZGAL_4549	5254705	5255475	+		OmpA-like periplasmic protein		2.072	0.0226234	1.13	1	-0.722	1	1538	917	3424	6661
	ZGAL_4606	5309444	5310628	+		Conserved hypothetical membrane protein		1.827	0.00282845	-0.298	1	-0.738	1	192	108	156	692
	ZGAL_4634	5345351	5347225	-		Conserved hypothetical periplasmic protein		2.939	0.0421303	-2.463	1	-4.068	1.34e-05	1980	104	332	16570
	ZGAL_4635	5347404	5348666	-		OmpA-like outer membrane protein		3.243	0.00649684	-2.411	1	-4.408	1.21e-06	1901	73	330	19853
	ZGAL_4674	5392755	5393873	-	adhI	Alcohol dehydrogenase class 3 / S-(hydroxymethyl)glutathione dehydrogenase	1.1.1.1,1.1.1.284	3.224	3.38e-13	-1.071	1	-2.182	0.00843724	144	37	68	1390
	ZGAL_4675	5393917	5395173	-		Ferredoxin reductase	1.18.1.-	2.902	1.09e-05	-2	0.332786	-3.437	3.5e-05	166	16	39	1301
	ZGAL_4677	5395494	5396657	-	cypA	Cytochrome P450	1.14.15.-	2.884	7.86e-07	-0.379	1	-2.923	0.000222582	173	23	134	1326
	ZGAL_4679	5397855	5399396	+	fucA9	Alpha-L-fucosidase, family GH29	3.2.1.51	5.317	6.63e-35	3.41	4.07e-13	0.074	1	146	153	1616	6186
	ZGAL_4687	5407314	5408993	-	mdsA7	Mucin-desulfating sulfatase, family S1-11	3.1.6.-	3.016	1.79e-13	1.353	0.718746	-0.102	1	599	557	1550	4975
	ZGAL_4699	5432106	5435219	-		TonB-dependent Receptor		4.509	2.14e-12	1.788	1	1.733	1	43	154	153	1073
	ZGAL_4748	5489707	5490264	+		Conserved hypothetical protein		2.644	0.038654	-0.563	1	-1.585	1	487	153	325	3249
