# Supplementary material for: Carrageenan catabolism is encoded by a complex regulon in marine heterotrophic bacteria
Source: Nat Commun. 2017 Nov 22;8:1685. doi: 10.1038/s41467-017-01832-6 (PMC5698469; doi:10.1038/s41467-017-01832-6)
Supplement: Supplementary file 6 — Supplementary Data 3 [file 41467_2017_1832_MOESM6_ESM.xlsx]

## Sheet: IC.up
List of genes significantly up-regulated in iota-carrageenan relative to D-galactose growing condition.
Gene description								KCvsD-gal		ICvsD-gal		D-AnGvsD-gal		Normalized read counts
#TU	Id	start	end	strand	gene	product	eC_number	log2FoldChange	padj	log2FoldChange	padj	log2FoldChange	padj	D-gal	D-AnG	IC	KC	function
	ZGAL_2	2030	2755	+		Methyltransferases	2.1.1.-	2.21	4.96e-07	2.939	6.29e-14	-2.202	6.69e-06	743	160	5834	3498
	ZGAL_31	31471	32439	-	rbnA	Ribonuclease BN	3.1.-.-	1.289	0.0699371	1.825	6.87e-06	0.418	1	360	479	1289	886
	ZGAL_53	51415	52905	+		Carboxy-terminal processing peptidase, family S41	3.4.21.102	2.847	0.0218724	3.745	1.22e-05	-0.103	1	981	909	14592	7648
	ZGAL_62	62464	63810	+	rmuC	DNA recombination protein RmuC		0.073	1	2.019	2.97e-09	-0.254	1	627	516	2569	660
	ZGAL_95	104706	105188	+		MarR-type transcriptional regulator		3.169	1.19e-08	2.558	8.29e-05	0.265	1	371	449	2265	3487
	ZGAL_177	203786	206089	-		Cytochrome c-containing protein		4.505	1.45e-05	3.869	0.00191523	0.9	1	29	57	507	806
	ZGAL_181	211464	213113	+	idsA1	Iduronate-2-sulfatase, family S1-7	3.1.6.13	8.353	7.47e-94	7.959	5.81e-85	5.145	3.66e-34	56	2094	15218	20072
	ZGAL_183	213322	215040	+		FAD-dependent GMC oxidoreductase, family AA3	1.1.-.-	6.552	3.58e-13	6.208	1.57e-11	5.39	4.03e-08	22	1219	2213	2849
	ZGAL_202	242961	243503	-		Conserved hypothetical protein		0.098	1	1.642	0.00111257	-0.906	1	443	225	1400	475
	ZGAL_205	244031	245296	-		Glycoside hydrolase, family GH117	3.2.1.-	1.692	1	2.798	0.00043453	1.337	1	51	137	377	171
	ZGAL_236	290722	292362	+	cgkA	Kappa-carrageenase, family GH16	3.2.1.83	10.577	2.68e-163	8.699	7.26e-110	0.786	1	42	73	19042	71139
	ZGAL_326	418818	420152	-		FAD dependent oxidoreductase	1.-.-.-	0.638	1	1.71	0.00842969	-0.962	1	100	51	333	157
	ZGAL_436	564512	565438	+		Conserved hypothetical protein		0.477	1	1.612	0.0010631	0.782	1	152	272	469	212
	ZGAL_461	592065	595595	-		PKD repeats containing lipoprotein		2.641	0.00957372	2.899	0.00112228	-1.116	1	701	314	5567	4628
	ZGAL_466	600149	600901	+		Dipeptidyl peptidase, family C40	3.4.22.-	0.255	1	1.694	9.41e-05	-1.401	0.0424045	718	262	2350	858
	ZGAL_467	601277	602539	-		TPR repeats protein		0.332	1	2.011	7.34e-14	0.193	1	8985	10278	36491	11325
	ZGAL_483	622744	623457	-	kdsB	3-Deoxy-manno-octulosonate cytidylyltransferase	2.7.7.38	1.186	1	3.145	1.13e-12	-1.532	0.505467	658	217	6004	1516
	ZGAL_545	681946	682155	+		Putative protein		3.301	5.09e-06	2.973	0.000216127	-3.55	9.79e-06	425	28	3543	4476
	ZGAL_570	707988	710459	+		TonB-dependent Receptor		1.269	1	1.659	0.0157909	0.365	1	223	288	714	543
	ZGAL_586	724657	725142	+		Conserved hypothetical membrane protein		1.378	1	2.764	0.000579229	2.948	9.22e-05	177	1448	1272	474
	ZGAL_594	732848	733030	-	rpmG	Ribosomal protein L33		-0.512	1	2.481	0.00198603	-0.495	1	2344	1650	13619	1629
	ZGAL_638	789071	791011	-		OmpA-like outer membrane protein		0.094	1	3.325	9.19e-14	-0.415	1	2355	1762	24408	2516
	ZGAL_645	806496	806873	-	rplL	Ribosomal protein L7/L12		1.379	1	2.332	0.0112717	0.105	1	19774	21306	103489	52645
	ZGALAM_0662	809247	809435	-		Elongation factor Tu		0.781	1	2.597	0.00302865	-1.737	1	2415	692	15324	4210
	ZGAL_676	829862	832408	-	ppcA	Phosphoenolpyruvate carboxylase	4.1.1.31	-0.068	1	2.412	0.00698068	1.137	1	6363	14282	35301	6063
	ZGAL_697	852488	852754	+		Acyl-CoA binding protein		1.366	0.238556	2.292	1.04e-07	-0.899	1	265	140	1320	690
	ZGAL_711	866081	866956	+	lipA	Lipoyl synthase	2.8.1.-	0.873	1	1.608	0.00767622	1.454	0.0744816	1094	3021	3376	2017
	ZGAL_724	880781	881422	+	mdmC	O-methyltransferase	2.1.1.-	0.723	1	2.391	0.0003303	-2.432	0.00520097	201	32	1090	336
	ZGAL_741	900012	900956	-	apbE1	Thiamine biosynthesis protein apbE		-0.124	1	2.191	3.07e-05	1.058	1	407	865	1897	373
	ZGAL_744	902804	903556	-	nqrE	Na(%2B)-translocating NADH-quinone reductase subunit E	1.6.5.-	-0.052	1	1.911	0.0010849	1.194	1	4115	9526	15745	3968
	ZGAL_754	913579	914214	-	rsmG	Ribosomal RNA small subunit methyltransferase G	2.1.1.-	1.378	0.042439	2.061	2.66e-07	-0.163	1	418	366	1770	1097
	ZGAL_755	914322	915425	+	des6-1	Linoleoyl-CoA desaturase	1.14.19.3	1.105	0.932037	1.752	3.28e-05	3.993	7.25e-36	2241	36548	7629	4851
	ZGAL_801	966584	967483	-	rsmH	Ribosomal RNA small subunit methyltransferase H	2.1.1.199	0.765	1	3.027	8.83e-14	-0.335	1	1445	1137	12078	2471	2.2.3 : RNA modification,2.2.6 : rRNA, stable RNA
	ZGAL_843	1009054	1009956	-	cysD	Sulfate adenylyltransferase subunit 2	2.7.7.4	1.649	0.166137	3.092	1.08e-10	1.697	0.128391	5783	19103	51034	18468
	ZGAL_844	1010023	1010646	-	cysH	Phosphoadenosine phosphosulfate reductase	1.8.4.8	0.714	1	2.452	1.18e-09	2.178	4.18e-07	1311	6019	7304	2161
	ZGAL_869	1042110	1043558	+	nupC	Nucleoside permease NupC		0.464	1	1.656	2.97e-12	-0.6	1	907	590	2871	1253
	ZGAL_871	1044561	1045733	+		Conserved hypothetical protein		2.047	0.391011	2.9	0.000194861	-0.556	1	675	452	5328	2904
	ZGAL_884	1056459	1057070	-		SprT family protein		0.23	1	2.038	4.84e-13	0.882	1	483	885	2000	567
	ZGAL_937	1125795	1126364	-		RNA polymerase ECF-type sigma factor		0.156	1	2.155	2.59e-09	-1.014	1	134	60	602	149
	ZGAL_951	1135433	1136170	-		Conserved hypothetical lipoprotein		1.577	1	2.625	4.66e-05	2.429	0.000570997	721	4022	4622	2202
	ZGAL_968	1155987	1156544	+		Conserved hypothetical periplasmic protein		4.232	1.55e-07	3.103	0.0056869	4.974	4.38e-11	733	26696	6923	15632
	ZGAL_1010	1207535	1208983	-	lamC	Endo-1,3(4)-beta-glucanase, family GH16-CBM6	3.2.1.6	1.492	1	3.096	2.13e-06	1.081	1	73	166	653	209
	ZGAL_1011	1209120	1210997	-	lamE	Endo-1,3-beta-glucanase, family GH64	3.2.1.39	0.7	1	3.244	1.74e-05	0.965	1	43	93	433	71
	ZGAL_1025	1230212	1231570	-		Sulfatase, family S1-20	3.1.6.-	1.019	1	1.718	0.0480908	-0.587	1	48	30	161	99
	ZGAL_1066	1283472	1284629	-		DEAD/DEAH RNA helicase	3.6.1.-	3.597	0.00257942	4.792	1.78e-07	3.327	0.027941	11	128	358	150
	ZGAL_1113	1329319	1330473	+		Mannosyltransferase, family GT4	2.4.1.-	-0.576	1	1.745	4.41e-05	-1.498	0.0176389	492	171	1667	329
	ZGAL_1153	1377169	1379661	-	topA1	DNA topoisomerase IA	5.99.1.2	0.216	1	0.879	0.0380432	-0.142	1	3741	3381	6895	4348
	ZGAL_1155	1381171	1381902	-		Hypothetical membrane protein		0.183	1	2.889	1.12e-05	-1.231	1	70	36	541	80
	ZGAL_1170	1396978	1397436	+		Conserved hypothetical protein		0.68	1	2.605	8.11e-07	-1.747	0.442118	199	56	1248	322
	ZGAL_1177	1404876	1405682	-		DNA/RNA non-specific endonuclease	3.1.30.-	1.205	1	1.855	0.00106181	-0.147	1	111	102	409	259
	ZGAL_1194	1425525	1426814	-		CBS family protein		0.266	1	4.041	1.43e-11	0.403	1	662	879	11699	800
	ZGAL_1216	1445405	1446124	-		Conserved hypothetical lipoprotein		3.783	0.0126863	6.091	3.88e-10	-0.087	1	104	98	9494	1732
	ZGAL_1229	1460748	1461722	+	argC	N-acetyl-gamma-glutamyl-phosphate reductase	1.2.1.38	0.956	1	2.261	5.45e-07	-0.399	1	1179	888	5755	2304	1.5.1.3 : Arginine
	ZGAL_1232	1463773	1464972	+	proA2	Glutamate-5-semialdehyde dehydrogenase (Gamma-glutamyl phosphate reductase)	1.2.1.41	-0.121	1	1.733	0.040622	-0.654	1	1134	719	3836	1041	1.5.1.4 : Proline
	ZGAL_1233	1465036	1465824	+	proB2	Glutamate 5-kinase (Gamma-glutamyl kinase)	2.7.2.11	0.581	1	2.122	4.56e-05	-0.891	1	573	308	2542	861	1.5.1.4 : Proline
	ZGAL_1236	1467589	1468659	+	argE	Acetylornithine deacetylase, family M20A	3.5.1.16	0.122	1	2.758	0.000658071	-0.877	1	426	227	3038	465	1.5.1.3 : Arginine,1.5.1.22 : Ornithine
	ZGAL_1237	1468736	1470016	+	argH	Argininosuccinate lyase	4.3.2.1	0.526	1	3.882	2.65e-18	-0.834	1	1068	595	16411	1546	1.5.1.3 : Arginine
	ZGAL_1247	1479293	1480042	-	glpQ	Glycerophosphoryl diester phosphodiesterase	3.1.4.46	1.61	1	2.14	0.0161331	-0.426	1	236	179	1070	737
	ZGAL_1251	1484906	1485940	-		LacI-type transcriptional regulator		0.495	1	1.491	1.26e-05	-0.104	1	775	715	2190	1095
	ZGAL_1307	1560597	1561325	-		Undecaprenyl-phosphate mannosyltransferase, family GT2	2.4.1.54	0.744	1	2.354	4.27e-10	1.545	0.00564281	442	1295	2298	744
	ZGAL_1319	1570995	1573931	-	leuS	Leucyl-tRNA synthetase	6.1.1.4	0.041	1	2.15	3.98e-09	-0.558	1	1826	1240	8211	1879
	ZGAL_1333	1583391	1584545	+		Two-component system - Sensor histidine kinase	2.7.13.3	-0.492	1	1.74	0.00616104	-1.397	1	379	136	1284	268
	ZGAL_1341	1590530	1590664	-		Putative protein		0.522	1	3.885	4.75e-16	-0.939	1	41	25	632	59
	ZGAL_1349	1598718	1599191	-		Conserved hypothetical protein		1.478	0.531992	3.644	4.27e-17	-0.593	1	265	181	3442	751
	ZGAL_1486	1767027	1767752	-		Serine/threonine-protein phosphatase	3.1.3.16	0.988	1	1.736	0.00137451	2.136	1.62e-06	679	3045	2294	1358
	ZGAL_1490	1773562	1775364	+		SusD/RagB family lipoprotein		4.979	7.02e-11	4.478	2.51e-08	-2.474	0.798603	880	148	22376	32084
	ZGAL_1511	1795117	1796202	+		Membrane fusion protein		-0.035	1	2.325	0.0495605	4.012	1.84e-10	299	5194	1564	291
	ZGAL_1520	1807352	1807756	-		Conserved hypothetical protein		1.102	0.315146	1.549	0.000173736	-0.491	1	148	104	439	320
	ZGAL_1531	1816877	1817455	+		Conserved hypothetical protein	3.2.2.-	2.674	0.287107	3.207	0.010001	1.552	1	91	287	930	632
	ZGAL_1534	1818775	1820463	+	recJ	Single-stranded-DNA-specific exonuclease RecJ	3.1.-.-	0.65	1	1.872	2.94e-05	0.955	1	775	1522	2873	1221
	ZGAL_1607	1902616	1903107	-	accB	Acetyl-coenzyme A carboxylase, biotin carboxyl carrier protein subunit	6.4.1.2	1.034	1	2.479	6.36e-10	-1.291	0.631596	2194	879	12463	4530
	ZGAL_1608	1903142	1904134	-	fabH2	3-oxoacyl-[acyl-carrier-protein] synthase III	2.3.1.41	-0.095	1	1.92	0.0014177	-1.359	1	1664	631	6412	1557
	ZGAL_1639	1941515	1943368	+		Two-component system - Sensor histidine kinase	2.7.13.3	0.887	0.0332466	1.457	1.66e-09	-0.404	1	530	403	1462	983
	ZGAL_1755	2075749	2076351	+		Conserved hypothetical protein		0.638	1	2.285	5.97e-08	0.137	1	805	879	3993	1259
	ZGAL_1765	2087563	2088483	+		Ribonucleoside hydrolase	3.2.-.-	1.407	1	1.973	0.0102338	-0.639	1	380	242	1524	1024
	ZGAL_1789	2108702	2109544	+		Aldo/keto reductase related to diketogulonate reductase	1.-.-.-	0.185	1	2.267	3.08e-05	1.723	0.0522679	665	2226	3278	758
	ZGAL_1925	2246330	2247187	+		Conserved hypothetical protein		0.853	1	1.818	5.85e-10	-2.34	5.37e-16	1919	366	6813	3476
	ZGAL_1949	2275810	2276349	-		RNA polymerase ECF-type sigma factor		0.25	NA	3.03	0.000167797	-1.06	1	21	13	181	25
	ZGAL_1966	2292784	2293461	-		Conserved hypothetical membrane protein		0.387	1	4.276	1.37e-10	3.707	2.21e-07	190	2683	4037	250
	ZGAL_1973	2298513	2299502	-	cgiA3	Iota-carrageenase, family GH82	3.2.1.157	7.616	7.15e-56	8.661	1.12e-72	0.13	1	16	20	7506	3589
	ZGAL_1997	2331349	2332026	+		NUDIX hydrolase	3.6.1.-	0.675	1	2.296	9.46e-05	-0.209	1	322	270	1621	518
	ZGAL_2000	2334542	2336107	+	sglT	Sodium/glucose symporter SglT		0.806	1	2.903	1.48e-07	0.395	1	381	504	2958	673
	ZGAL_2005	2343675	2344742	+		Hypothetical periplasmic protein		0.879	1	2.164	0.00120516	0.055	1	222	240	1024	414
	ZGAL_2015	2352130	2353071	+	speB	Agmatinase	3.5.3.11	0.506	1	2.522	5.66e-05	-0.474	1	395	278	2343	564
	ZGAL_2028	2367762	2368466	-		Conserved hypothetical protein		0.072	1	2.515	7.4e-06	-0.232	1	556	463	3269	584
	ZGAL_2119	2476113	2477363	+	lysC	Aspartate kinase III	2.7.2.4	-0.401	1	3.388	0.000369145	0.776	1	911	1592	10465	682	1.5.1.7 : Lysine, diaminopimelate,1.5.1.21 : Homoserine
	ZGAL_2128	2484845	2485147	-		Conserved hypothetical protein		0.421	1	1.619	0.00297066	0.845	1	106	184	330	142
	ZGAL_2137	2493580	2497365	+		Metalloendopeptidase, family M12	3.4.24.-	1.399	0.303206	2.088	2.08e-05	0.551	1	1271	1877	5498	3391
	ZGAL_2141	2499455	2500396	-	prsA	Ribose-phosphate pyrophosphokinase	2.7.6.1	-0.744	1	2.786	7.08e-05	-0.198	1	1719	1502	12407	1013
	ZGAL_2145	2504381	2505835	+		SusD/RagB family lipoprotein		0.866	1	2.494	0.000480245	2.097	0.0634318	31	149	185	58
	ZGAL_2152	2518201	2518656	-		Hypothetical periplasmic protein		0.473	1	2.333	6.62e-06	-1.31	1	495	193	2554	691
	ZGAL_2176	2541406	2541936	-	rimM	16S rRNA processing protein RimM		-0.559	1	2.849	7.49e-12	-1.627	0.334568	147	44	1088	99
	ZGAL_2287	2671261	2671839	+	phnA	PhnA protein		-0.309	1	2.188	3.34e-10	-2.07	4.28e-08	1516	356	6990	1221
	ZGAL_2292	2676568	2680044	-		TonB-dependent Transducer		0.029	1	2.863	0.00351726	-0.835	1	434	247	3372	443
	ZGAL_2330	2734268	2735299	+	ansA	Asparaginase, type I	3.5.1.1	0.197	1	2.094	8.57e-07	-0.568	1	216	138	938	248
	ZGAL_2350	2755483	2756472	-	aspG	Glycosylasparaginases 2	3.5.1.26	2.013	0.142818	3.07	1.7e-06	-0.528	1	305	208	2692	1271
	ZGAL_2359	2766251	2769112	+	infB	Translation initiation factor 2		0.215	1	2.04	5.63e-06	0.62	1	11214	17306	46835	13032
	ZGAL_2383	2802046	2803035	+	cyoC	Cytochrome O ubiquinol oxidase, subunit III	1.10.3.-	0.073	1	1.185	0.015116	0.608	1	6071	9285	13879	6388
	ZGAL_2409	2830230	2832167	+		OmpA-like outer membrane protein		0.068	1	2.222	0.0250914	-1.559	1	1210	399	5852	1269
	ZGAL_2441	2892245	2894008	+	sppA	Signal peptide peptidase A, family S49	3.4.21.-	0.459	1	1.019	0.0129489	0.258	1	988	1174	2011	1360
	ZGAL_2450	2905379	2906701	-	tigA	Trigger factor		0.323	1	4.906	1.09e-17	-0.022	1	4691	4614	153473	5905
	ZGAL_2469	2926329	2926556	-		Conserved hypothetical protein		0.558	1	2.356	0.00596161	4.141	1.08e-13	233	4406	1240	347
	ZGAL_2508	2974000	2976132	+	fusA	Translation elongation factor G		-0.765	1	1.979	0.0298916	-1.199	1	19429	8322	78569	11323
	ZGAL_2525	2983377	2983919	+	rplF	Ribosomal protein L6		0.042	1	2	0.00574224	-0.88	1	5822	3126	23822	5999
	ZGAL_2527	2984294	2984818	+	rpsE	Ribosomal protein S5		0.363	1	1.998	0.000236146	-0.727	1	4948	2961	20126	6387
	ZGAL_2593	3048260	3048841	+		TetR-type transcriptional regulator		0.099	1	1.371	0.0280859	0.736	1	125	211	328	134
	ZGAL_2626	3083843	3084811	+		Xylose isomerase-like TIM barrel protein		2.516	0.00085766	4.703	2.06e-18	1.644	1	68	218	1911	406
	ZGAL_2662	3115247	3115630	-		Conserved hypothetical protein		1.663	0.000240933	2.249	1.35e-09	-2.511	1.02e-05	120	23	579	384
	ZGAL_2672	3128278	3131355	+		TonB-dependent Receptor		1.82	NA	3.385	8.17e-06	-0.634	1	9	8	105	35
	ZGAL_2733	3195307	3195990	-	ftsE	Cell division protein, ATPase component		0.462	1	2.315	0.00751737	0.251	1	508	602	2623	705
	ZGAL_2736	3201357	3202757	+		Monohaem cytochrome C protein		1.375	1	2.62	0.000161967	-0.198	1	1132	983	7246	2999
	ZGAL_2778	3249872	3250420	+		DUF1599 family protein		-0.008	1	3.51	3.42e-07	1.567	1	529	1614	6465	527
	ZGAL_2779	3250422	3251519	+		Conserved hypothetical membrane protein		1.493	1	3.3	1.13e-11	1.956	0.0128829	711	2820	7278	2036
	ZGAL_2789	3256416	3256928	+	apt	Adenine phosphoribosyltransferase	2.4.2.7	1.423	1	4.398	6.36e-08	0.534	1	100	154	2395	280
	ZGAL_2818	3283095	3283481	+		Conserved hypothetical protein		1.226	1	3.575	1.61e-21	-1.402	0.898605	236	94	2892	558
	ZGAL_2822	3286038	3287003	+		NAD(P)-dependent epimerase/dehydratase		0.82	1	2.077	0.00658871	5.71	2.35e-36	97	5457	423	174
	ZGAL_2825	3289081	3290019	+		ABC transporter, ATPase component		-0.148	1	1.823	1.01e-09	-0.073	1	365	356	1300	329
	ZGAL_2829	3293147	3294310	+		Sigma-54 dependent two-component system - Response regulator		1.299	1	3.167	1.47e-09	-0.854	1	670	365	6265	1677
	ZGAL_2856	3319299	3320522	+		Conserved hypothetical lipoprotein		2.467	0.0400439	4.382	2.85e-11	5.203	1.07e-16	105	4352	2423	617
	ZGAL_2865	3332023	3332661	+		Conserved hypthetical protein		0.556	1	1.559	0.00110691	-2.299	1.03e-06	232	42	688	342
	ZGAL_2866	3332841	3334034	+	sucC	Succinyl-CoA ligase [ADP-forming] subunit beta	6.2.1.5	0.475	1	1.369	0.0101188	0.259	1	6670	7984	17353	9294
	ZGAL_2890	3365653	3366711	-		Conserved hypothetical protein		1.543	1	2.234	0.0107685	1.583	1	1479	4542	7202	4415
	ZGAL_2906	3388568	3389158	+	defA	Formylmethionine deformylase	3.5.1.88	-0.444	1	1.937	0.000202646	-0.682	1	659	401	2564	482
	ZGAL_2916	3397047	3397472	+		Hypothetical lipoprotein		-1.21	1	3.68	4.2e-09	1.421	1	26	66	353	11
	ZGAL_2917	3397619	3398701	+		Membrane fusion protein		0.992	1	4.78	1.37e-11	3.011	0.00340556	72	622	2221	146
	ZGAL_2918	3398727	3401933	+		Multidrug efflux transporter		2.543	1	5.006	5.52e-09	3.897	0.000151414	149	2571	5751	959
	ZGAL_2919	3401956	3403389	+		Outer membrane efflux protein		1.938	1	3.201	0.0228732	4.328	3.63e-06	51	1191	524	209
	ZGAL_2956	3439325	3440662	-		Conserved hypothetical protein		2.719	0.0148123	4.048	3.26e-08	3.975	8.37e-08	194	3372	3552	1370
	ZGAL_3026	3512889	3515084	-		NADPH oxidoreductase		1.037	1	2.614	0.000193339	6.722	4e-42	19	2227	123	40
	ZGAL_3028	3515594	3517099	-		Ankyrin repeats protein		1.509	1	3.741	0.022349	6.234	1.49e-10	36	3627	577	110
	ZGAL_3059	3551164	3551826	-		Two-component system - Response regulator		3.186	4.74e-10	3.59	3.23e-13	-2.911	2.46e-06	447	60	5627	4232
	ZGAL_3071	3563647	3564486	-		Short-chain dehydrogenase/reductase	1.-.-.-	-0.366	1	3.173	2.08e-06	0.874	1	96	182	913	74
	ZGAL_3072	3564850	3564957	+		Putative protein		-0.587	NA	2.915	3.74e-05	0.244	1	15	20	119	10
	ZGAL_3075	3567517	3567657	+		Putative protein		0.198	NA	2.649	5e-06	0.391	1	30	40	192	34
	ZGAL_3145	3634325	3635860	-		Sulfatase, family S1-19	3.1.6.-	6.346	1.66e-65	5.098	1.69e-41	3.674	3.48e-20	70	922	2507	6012
	ZGAL_3146	3635860	3637494	-	idsA3	Iduronate-2-sulfatase, family S1-7	3.1.6.13	6.76	1.2e-117	5.998	1.04e-91	3.862	1.2e-33	18	282	1226	2087
	ZGAL_3147	3637536	3639581	-		beta-L-arabinofuranosidase, family GH127	3.2.1.-	7.172	7.36e-135	6.913	5.12e-125	3.281	2.67e-25	57	571	7133	8545
	ZGAL_3148	3639763	3641733	-		beta-L-arabinofuranosidase, family GH127	3.2.1.-	6.633	2.71e-61	6.829	5.52e-65	3.545	6.8e-16	129	1565	15761	13728
	ZGAL_3149	3641770	3643350	-		Metabolite transport protein (Sugars permease)		6.711	2.98e-65	6.168	9.61e-55	4.696	9.94e-31	99	2701	7592	11117
	ZGAL_3150	3643390	3645474	-		beta-L-arabinofuranosidase, family GH127	3.2.1.-	8.105	2.85e-108	7.77	3.02e-99	7.095	3.78e-82	31	4573	7355	9304
	ZGAL_3151	3645790	3647580	-		Sulfatase, family S1-17	3.1.6.-	4.764	5.41e-44	4.073	1.5e-31	0.652	1	198	307	3427	5555
	ZGAL_3152	3647622	3649703	-		Alpha-N-acetylgalactosaminidase, family GH129		3.864	6.5e-23	2.799	5.72e-11	0.63	1	260	394	1851	3909
	ZGAL_3153	3649765	3650412	-	dgoA	2-Dehydro-3-deoxy-6-phosphogalactonate aldolase	4.1.2.21	4.236	9.87e-44	3.84	2.07e-35	0.405	1	115	149	1685	2224
	ZGAL_3154	3650402	3651355	-	dgoK	2-Dehydro-3-deoxygalactonokinase	2.7.1.58	3.573	2.35e-30	3.299	1.84e-25	1.247	0.151577	254	596	2545	3084
	ZGAL_3155	3651352	3652803	-	aldA	Lactaldehyde dehydrogenase		8.088	1.3e-80	7.294	4.01e-65	5.623	1.4e-37	28	1476	4810	8409
	ZGAL_3156	3652778	3653944	-		aldonic acid dehydratase		9.733	2.04e-89	9.314	1.21e-81	5.176	1.07e-23	34	1324	24888	33485
	ZGAL_3157	3653980	3654987	-	rhaT1	L-rhamnose/proton symporter		8.398	5.78e-140	7.959	3.68e-125	7.029	3.85e-95	6	889	1715	2328
	ZGAL_3158	3655123	3656424	-	gntT3	High-affinity gluconate transporter		4.291	8.12e-39	2.958	4.15e-17	4.071	8.61e-34	52	902	415	1051
	ZGAL_3217	3720254	3721546	-		Conserved hypothetical periplasmic protein		-0.047	1	3.299	8.7e-08	1.59	1	298	924	3092	288
	ZGAL_3267	3767590	3768474	+		LysR-type transcriptional regulator		0.773	1	3.267	3.92e-08	1.317	1	140	350	1416	242
	ZGAL_3335	3834056	3834988	-		Hypothetical lipoprotein		8.705	3.12e-19	4.236	0.00770464	0.189	1	6	6	158	4351
	ZGAL_3336	3834975	3836819	-		SusD/RagB family lipoprotein		8.957	9.42e-47	4.325	3.06e-09	-0.329	1	10	9	234	6427
	ZGAL_3337	3836820	3839645	-		TonB-dependent Receptor		8.389	9.22e-45	2.974	0.00105266	0.209	1	27	34	229	10951
	ZGAL_3338	3839665	3841581	-		SusD/RagB family protein		9.553	4.97e-59	4.407	6.93e-11	0.337	1	13	19	298	11640
	ZGAL_3339	3841584	3844739	-		TonB-dependent Receptor		9.164	7.8e-45	5.229	3.42e-13	0.198	1	15	21	640	10755
	ZGAL_3376	3885700	3886767	+	porC	Beta-porphyranase C, family GH16	3.2.1.-	7.645	1.16e-40	3.804	2.63e-08	-0.128	1	8	7	119	1816
	ZGAL_3464	3978903	3980711	+	alfA4	Alpha-L-fucosidase, family GH29	3.2.1.51	2.603	NA	2.956	0.00954452	1.208	1	10	27	84	65
	ZGAL_3501	4019270	4020505	+		ROK-type transcriptional repressor		0.344	1	1.918	0.0347371	0.691	1	229	377	887	293
	ZGAL_3568	4126495	4128018	+	fucA4	Alpha-L-fucosidase, family GH29	3.2.1.51	2.242	0.000141662	1.985	0.00516984	0.58	1	157	236	636	763
	ZGAL_3579	4143075	4143194	-		Conserved hypothetical protein		7.168	5.85e-32	6.208	2.18e-23	5.922	6.05e-21	13	922	1118	2220
	ZGAL_3580	4143222	4144973	-		SusD/RagB family lipoprotein		9.112	2.04e-124	8.344	5.65e-104	4.197	1.17e-24	96	1830	33790	57953
	ZGAL_3581	4144984	4148214	-		TonB-dependent Receptor		9.628	1.93e-103	9.455	1.31e-99	4.309	4.99e-19	89	1872	71042	80270
	ZGAL_3616	4198287	4199708	-	alfA6	Alpha-L-fucosidase, family GH29	3.2.1.51	4.455	8.73e-17	2.811	2.94e-05	0.22	1	26	33	191	613
	ZGAL_3618	4201140	4202627	-		Sulfatase, family S1-15	3.1.6.-	6.102	2.46e-23	4.264	3.14e-10	-1.179	1	16	7	329	1214
	ZGAL_3620	4202848	4204521	-		Hypothetical protein		5.21	1.49e-23	3.276	5.47e-08	-1.473	1	88	27	895	3524
	ZGAL_3621	4204702	4207182	-		Fibronectin type-III repeats protein		6.113	9.24e-15	3.24	0.0168912	-0.127	1	16	19	170	1364
	ZGAL_3622	4207229	4208761	-	fucA6	Alpha-L-fucosidase, family GH29	3.2.1.51	7.26	5.89e-47	3.117	1.08e-06	-0.302	1	11	10	100	1873
	ZGAL_3624	4210437	4213091	-		Conserved hypothetical protein, family GHnc	3.2.1.-	7.152	8.2e-44	3.947	8.99e-12	-0.849	1	15	8	258	2482
	ZGAL_3625	4213092	4213916	-		Carbohydrate esterase, family CE4	3.1.1.-	7.036	8.23e-26	3.384	0.000506331	-1.116	1	3	0	37	507
	ZGAL_3626	4213920	4214918	-		Conserved hypothetical periplasmic protein		8.144	1.48e-46	3.447	2.29e-06	-1.78	1	6	3	76	2107
	ZGAL_3627	4214937	4217567	-		Glycoside hydrolase, family GHnc	3.2.1.-	7.805	3.82e-54	4.64	9.33e-18	-0.002	1	22	19	583	5465
	ZGAL_3628	4217601	4218884	-	porD	Beta-porphyranase D, family GH16	3.2.1.-	7.322	2.07e-32	3.097	0.000603946	0.052	1	15	15	141	2894
	ZGAL_3629	4218897	4220513	-		Sulfatase, family S1-30	3.1.6.-	8.529	8.26e-55	4.859	2.82e-16	-0.061	1	8	8	269	3629
	ZGAL_3630	4220551	4222119	-		Sulfatase, family S1-28	3.1.6.-	7.075	5.54e-48	4.269	6.27e-16	0.832	1	10	20	211	1527
	ZGAL_3631	4222124	4223512	-		Polygalacturonase, family GH28	3.2.1.15	7.846	1.43e-36	3.939	1.7e-07	-0.41	1	7	3	118	1931
	ZGAL_3632	4223514	4224917	-		Polygalacturonase, family GH28	3.2.1.15	7.752	8.43e-20	4.294	0.000166066	-0.332	1	5	4	128	1605
	ZGAL_3633	4224923	4227400	-	bgaB	Beta-galactosidase, family GH2	3.2.1.23	9.35	1.85e-66	6.902	2.66e-35	1.033	1	19	41	2632	14964
	ZGAL_3634	4227761	4229317	+	fucA7	Alpha-L-fucosidase, family GH29	3.2.1.51	8.314	3.04e-28	4.756	9.25e-08	1.788	1	6	27	200	2623
	ZGAL_3637	4235954	4239133	+		TonB-dependent Receptor		9.197	1.81e-51	5.143	1.14e-14	0.701	1	16	30	667	12078
	ZGAL_3638	4239145	4241055	+		SusD/RagB family lipoprotein		9.886	3.92e-53	5.312	8.26e-14	-0.072	1	5	7	255	6712
	ZGAL_3639	4241076	4243079	+		Conserved lipoprotein containing CBM22		9.45	2.73e-53	5.367	9.25e-16	1.815	1	9	38	416	7680
	ZGAL_3642	4245194	4246885	-		Sulfatase, family S1-25	3.1.6.-	5.138	2.16e-29	3.069	4.28e-09	0.16	1	108	117	942	4046
	ZGAL_3643	4246919	4248310	-		Sulfatase, family S1-19	3.1.6.-	5.016	2.47e-26	2.555	3.91e-05	0.118	1	37	35	227	1289
	ZGAL_3644	4248325	4249833	-	fucA8	Alpha-L-fucosidase, family GH29	3.2.1.51	4.473	1.75e-26	2.003	0.00198801	0.343	1	42	54	170	970
	ZGAL_3669	4299750	4300778	-		Conserved hypothetical membrane protein		0.275	1	4.079	8.4e-18	-0.343	1	251	193	4448	304
	ZGAL_3675	4307687	4308142	-	furA1	Ferric uptake regulation protein		1.284	1	1.621	0.035862	1.139	1	949	2106	2962	2337
	ZGAL_3677	4310506	4311732	-		CAAX prenyl protease 1	3.4.24.84	1.925	9.86e-05	3.576	2.63e-21	-0.613	1	297	187	3641	1145
	ZGAL_3679	4312661	4313461	+		Conserved hypothetical lipoprotein		1.375	0.00146408	1.567	3.78e-05	0.321	1	248	315	740	647
	ZGAL_3702	4330592	4331704	+	ppiA	peptidyl-prolyl cis-trans isomerase		0.599	1	1.451	2.28e-05	0.266	1	2123	2565	5839	3223
	ZGAL_3713	4342871	4343203	-	divIC	Cell division protein DivIC		1.466	1	5.12	7.43e-13	-1.342	1	162	58	6420	465
	ZGAL_3746	4393090	4394235	+		Glycosyltransferase, family GT4	2.4.1.-	-0.144	1	2.281	1.36e-09	2.896	1.15e-16	856	6499	4222	774
	ZGAL_3797	4464002	4464646	-		Conserved hypothetical protein		6.232	1.22e-22	2.755	0.0131456	1.407	1	32	87	232	2784
	ZGAL_3798	4464661	4465725	-	ttuC	Tartrate dehydrogenase/decarboxylase	1.1.1.93,4.1.1.73	5.895	5.01e-23	3.424	2.57e-06	1.802	1	54	196	625	3633
	ZGAL_3812	4484050	4486812	+		Ligand-binding sensor protein		0.41	1	2.226	1.21e-21	0.543	1	235	342	1110	314
	ZGAL_3872	4558064	4558453	+	atpC2	ATP synthase, F1 sector epsilon subunit	3.6.3.14	-1.426	1	3.026	0.0438924	2.249	1	57	290	513	20
	ZGAL_3963	4661707	4663605	-		ATP-dependent DNA helicase	3.6.1.-	0.223	1	1.762	0.00903906	-0.1	1	455	414	1569	532
	ZGAL_3967	4665296	4666603	+	murA	UDP-N-acetylglucosamine 1-carboxyvinyltransferase	2.5.1.7	1.176	1	2.149	0.00754815	1.064	1	1453	3083	6635	3337
	ZGAL_3982	4680442	4680969	-	kdsC	3-Deoxy-D-manno-octulosonate 8-phosphate phosphatase	3.1.3.45	0.939	1	2.219	0.00104695	-0.334	1	217	165	1038	420
	ZGAL_4010	4720189	4721127	+	dapA1	4-hydroxy-tetrahydrodipicolinate synthase (Dihydrodipicolinate synthetase)	4.3.3.7	1.304	1	2.067	0.00577108	1.629	0.856929	75	230	320	187	1.5.1.7 : Lysine, diaminopimelate,1.6.7 : Peptidoglycan (murein),1.7.34 : Peptidoglycan (murein) turnover, recycling,6.2 : Peptidoglycan (murein)
	ZGAL_4017	4728112	4728690	-		GCN5-related N-acetyltransferase	2.3.1.-	0.763	1	3.348	1.14e-05	-0.213	1	127	106	1389	220
	ZGAL_4033	4744210	4745208	+		NAD(P)-dependent oxidoreductase	1.1.-.-	2.762	0.0407373	3.146	0.00255371	-1.365	1	387	146	3730	2830
	ZGAL_4064	4778053	4780356	+		Molybdopterin-containing oxidoreductase, alpha subunit		0.482	1	1.109	0.0468784	-0.893	1	1039	549	2252	1454
	ZGAL_4081	4793612	4795561	-		Conserved hypothetical membrane protein		0.282	1	1.769	0.039764	0.251	1	464	544	1613	566
	ZGAL_4118	4830330	4830683	+	fdx	Ferredoxin		1.418	0.0500225	1.599	0.0042742	2.15	2.39e-07	1073	4838	3287	2895
	ZGAL_4168	4891707	4893035	-		Serine peptidase, family S12	3.4.21.-	-0.277	1	1.693	0.00229236	-0.983	1	276	132	903	227
	ZGAL_4190	4910854	4911447	-	rluE	Ribosomal large subunit pseudouridine synthase E	5.4.99.-	-0.571	1	2.393	5.03e-05	-0.746	1	82	53	442	55
	ZGAL_4232	4950634	4951212	-		TetR-type transcriptional regulator		0.898	1	1.739	0.00858564	4.608	4.13e-33	65	1662	221	123
	ZGAL_4234	4951904	4952665	-		Conserved hypothetical periplasmic protein		-0.253	1	2.641	0.016091	0.145	1	103	120	684	86
	ZGAL_4240	4956917	4957501	+		Peroxiredoxin	1.11.1.15	3.332	5.05e-10	2.318	0.00114268	2.674	1.4e-05	498	3299	2567	5252
	ZGAL_4265	4980692	4982167	-	cgiA1	Iota-carrageenase, family GH82	3.2.1.157	8.673	2.1e-56	4.671	6.12e-15	-0.024	1	149	145	4158	71568
	ZGAL_4313	5031686	5032246	+		Conserved hypothetical periplasmic protein		2.821	0.0155754	3.011	0.0041802	0.361	1	93	117	815	710
	ZGAL_4319	5035427	5036290	-		Conserved hypothetical periplasmic protein		0.277	1	1.569	0.0401528	1.198	1	266	629	800	323
	ZGAL_4346	5064659	5065906	-		Outer membrane efflux protein		1.734	0.187394	2.238	0.000827908	3.544	8.96e-13	84	1026	409	286
	ZGALAM_4358	5095660	5095845	-		protein of unknown function		3.326	0.00111885	3.074	0.0114833	5.059	4.74e-11	6	247	60	72
	ZGAL_4381	5097774	5098730	+	alx	Inner membrane protein alx		0.875	1	2.535	0.00603065	-0.685	1	272	165	1653	507
	ZGAL_4500	5207047	5207895	-		Putative membrane lipoprotein		2.521	1	4.772	6.33e-05	2.058	1	41	199	1451	273
	ZGAL_4523	5227790	5228722	-	lpxD1	UDP-3-O-[3-hydroxymyristoyl] glucosamine N-acyltransferase	2.3.1.-	1.007	1	1.34	0.0176472	-0.413	1	1380	1026	3519	2789
	ZGAL_4535	5239073	5240239	-		Carbapenem antibiotics biosynthesis protein carD		-0.263	1	1.834	7.16e-05	-0.727	1	604	371	2182	502
	ZGAL_4537	5241566	5241892	+		Conserved hypothetical protein		3.417	0.0349932	3.418	0.0421324	-2.884	1	492	57	6084	6076
	ZGAL_4541	5244499	5244882	+		Cro/C1-type transcriptional regulator		0.853	NA	3.053	0.000159003	-0.707	1	23	14	199	42
	ZGAL_4566	5274552	5275802	-	ilvA	threonine ammonia-lyase (or Threonine dehydratase)	4.3.1.19	-0.59	1	2.055	0.0292084	-0.473	1	1678	1195	7174	1105	1.5.1.18 : Isoleucine/valine
	ZGAL_4569	5278332	5278913	-		S-adenosylmethionine-dependent O-methyltransferase	2.1.1.-	-0.558	1	2.939	1.88e-07	1.203	1	2029	4747	16183	1368
	ZGAL_4590	5294659	5295252	+	tnpR	Transposon resolvase		1.551	1	3.896	9.66e-08	1.677	1	15	54	244	46
	ZGAL_4614	5316390	5318339	+		Hypothetical membrane protein		-0.243	1	2.198	0.00231596	-0.867	1	901	482	4254	759
	ZGAL_4625	5338821	5340011	-		PLP-dependent aminotransferase	2.6.1.-	1.415	1	2.257	0.000600551	-0.724	1	773	465	3796	2096
	ZGAL_4665	5379863	5380654	-		IclR-type transcriptional regulator		0.669	1	2.593	0.000129049	-0.388	1	555	425	3476	891
	ZGAL_4679	5397855	5399396	+	fucA9	Alpha-L-fucosidase, family GH29	3.2.1.51	5.317	6.63e-35	3.41	4.07e-13	0.074	1	146	153	1616	6186
	ZGAL_4680	5399573	5400589	+		Long chain dehydrogenase/reductase	1.1.1.-	1.393	0.11363	2.2	2.37e-07	-0.694	1	790	478	3688	2096
	ZGAL_4720	5454204	5455691	-	snr1	Cytochrome c Snr1		2.518	0.0755416	5.211	6.96e-15	-0.85	1	401	221	16796	2442
	ZGAL_4767	5507819	5508151	-		Conserved hypothetical protein		-0.188	1	2.633	0.0145373	1.363	1	1370	3632	9007	1197
