# Supplementary material for: Carrageenan catabolism is encoded by a complex regulon in marine heterotrophic bacteria
Source: Nat Commun. 2017 Nov 22;8:1685. doi: 10.1038/s41467-017-01832-6 (PMC5698469; doi:10.1038/s41467-017-01832-6)
Supplement: Supplementary file 7 — Supplementary Data 4 [file 41467_2017_1832_MOESM7_ESM.xlsx]

## Sheet: ADG.up
List of genes significantly up-regulated in 3,6-anhydro-D-galactose relative to D-galactose growing condition.
Gene description								KCvsD-gal		ICvsD-gal		D-AnGvsGal		Normalized read counts
#TU	Id	start	end	strand	gene	product	eC_number	log2FoldChange	padj	log2FoldChange	padj	log2FoldChange	padj	D-gal	D-AnG	IC	KC	function
	ZGAL_4	3642	4271	-		Conserved hypothetical periplasmic protein		-0.899	1	-0.234	1	3.688	4.98e-17	417	5585	353	221
	ZGAL_8	6941	8332	+	degP	Peptidase Do, family S1	3.4.21.-	0.856	1	0.612	1	7.473	2.76e-84	966	183878	1487	1763
	ZGAL_9	8449	9897	+	gapD	Glyceraldehyde 3-phosphate dehydrogenase	1.2.1.12	1.204	1	1.178	1	4.132	1.35e-10	154	2935	358	364
	ZGAL_19	18706	19389	-		Conserved hypothetical protein		1.37	1	-0.047	1	3.697	2.15e-07	335	4694	324	892
	ZGAL_20	19492	20580	+		Metallopeptidase, family M42		-0.84	1	-0.828	1	3.104	1.15e-10	1677	14902	936	928
	ZGAL_21	20627	21175	+		NUDIX hydrolase	3.6.1.-	-0.132	1	-0.115	1	3.41	1.73e-06	101	1142	93	92
	ZGAL_38	38200	38706	-		Conserved hypothetical membrane protein		0.19	1	0.322	1	2.262	3.9e-05	159	785	200	182
	ZGAL_47	47508	48323	-		Small-conductance mechanosensitive channel		0.187	1	-1.253	0.0127023	1.603	9.85e-06	3808	11658	1587	4338
	ZGAL_48	48469	49011	-		Conserved hypothetical lipoprotein		0.636	1	-0.417	1	5.04	0.000104145	86	3800	62	139
	ZGAL_49	49066	49611	-		Conserved hypothetical protein		1.873	1	1.427	1	4.577	9.37e-07	163	4624	464	644
	ZGAL_50	49671	50213	-		Conserved hypothetical protein		-0.753	1	-0.446	1	4.769	4.49e-07	109	3552	79	63
	ZGAL_51	50230	50679	-		Conserved hypothetical protein		0.527	1	-0.404	1	4.209	0.00407445	72	1678	53	108
	ZGAL_52	50666	51175	-		RNA polymerase ECF-type sigma factor		-0.433	1	-0.392	1	3.637	0.000264139	110	1531	82	80
	ZGAL_76	80115	81080	-	mltD2	Lytic murein transglycosylase, family GH23		1.602	0.142029	-0.286	1	2.149	0.000174209	1435	6501	1173	4427
	ZGAL_78	82104	82397	+		Conserved hypothetical protein		-3.223	2.68e-05	-1.526	1	2.688	0.00616695	2516	17130	845	251
	ZGAL_87	92134	92688	+		RNA polymerase ECF-type sigma factor		-0.497	1	0.391	1	4.194	1.6e-08	275	5585	365	192
	ZGAL_88	92700	93215	+		Conserved hypothetical membrane protein		0.415	1	1.532	1	4.663	3.26e-12	71	1997	211	95
	ZGAL_89	93208	93669	+		Conserved hypothetical protein		-0.276	1	-0.468	1	4.48	2.53e-10	166	4123	118	136
	ZGAL_106	123219	123812	+		SAM-dependent methyltransferase	2.1.1.-	2.58	3.14e-06	0.957	1	2.394	0.000128574	42	222	83	261
	ZGAL_113	129752	130390	+		Conserved hypothetical membrane protein		-1.702	0.000119252	-1.161	0.709697	2.95	2.52e-18	778	6121	345	236
	ZGAL_126	144026	144859	+		Endonuclease/exonuclease/phosphatase family		0.054	1	0.379	1	1.988	7.92e-08	224	891	294	233
	ZGAL_127	144927	145757	-		Non-heme haloperoxidase	1.11.1.-	1.017	1	0.616	1	3.349	2.23e-07	276	2993	428	569
	ZGAL_129	146512	147531	-		NAD(P)-dependent sugar epimerase/dehydratase		-0.499	1	-0.881	1	2.624	2.42e-09	187	1194	101	132
	ZGAL_130	147750	148229	-	dpsA1	DNA protection during starvation protein	1.16.-.-	-2.109	1	-1.708	1	5.343	7.88e-12	2056	97859	594	444
	ZGAL_132	149359	149544	-		Conserved hypothetical protein		-0.74	1	-3.008	1	4.669	2.73e-05	32	1005	3	18
	ZGAL_136	152152	152808	-		Conserved hypothetical protein		0.18	1	-0.65	1	2.345	0.00940702	319	1683	200	362
	ZGAL_137	152874	153671	-		Conserved hypothetical protein		1.87	1	1.29	1	3.205	8.4e-05	563	5578	1417	2146
	ZGAL_149	165743	166162	+		Conserved hypothetical protein		2.114	1	1.067	1	3.173	0.0079576	58	579	125	269
	ZGAL_150	166243	166689	+		Conserved hypothetical membrane protein		1.381	NA	-0.398	1	4.279	3.96e-05	11	257	8	31
	ZGAL_152	168043	168888	-		Universal stress protein		0.522	1	0.694	1	2.951	3.47e-07	401	3233	655	580
	ZGAL_181	211464	213113	+	idsA1	Iduronate-2-sulfatase, family S1-7	3.1.6.13	8.353	7.47e-94	7.959	5.81e-85	5.145	3.66e-34	56	2094	15218	20072
	ZGAL_183	213322	215040	+		FAD-dependent GMC oxidoreductase, family AA3	1.1.-.-	6.552	3.58e-13	6.208	1.57e-11	5.39	4.03e-08	22	1219	2213	2849
	ZGAL_206	245329	247131	-		Sulfatase, family S1-17	3.1.6.-	-0.01	1	1.447	1	5.313	4.47e-05	32	1814	99	32
	ZGAL_218	269606	270328	+		ABC-2 type exporter, permease component		1.268	NA	-0.658	1	2.969	0.000373846	12	99	7	30
	ZGAL_244	307816	309600	-	rnrA2	Ribonucleoside-diphosphate reductase, large subunit	1.17.4.1	-0.192	1	1.383	0.746594	1.743	0.0103302	4317	14684	11399	3772
	ZGAL_297	385320	386735	-		Beta-lactamase hydrolase-like protein	3.-.-.-	-2.059	1	-0.766	1	3.896	1.06e-07	321	5232	185	73
	ZGAL_469	605383	607929	+	clpC	Chaperone ClpC		1.825	1	0.51	1	4.238	8.66e-10	7881	163643	11357	29136
	ZGAL_491	630411	631790	-		Type I phosphodiesterase	3.-.-.-	0.205	1	-0.793	1	2.152	2.7e-06	730	3292	418	843
	ZGAL_492	631794	632987	-		Conserved hypothetical protein		1.191	1	0.985	1	2.028	0.00326748	649	2697	1298	1501
	ZGAL_493	632989	634149	-	aroB1	3-Dehydroquinate synthase	4.2.3.4	0.943	1	0.757	1	2.019	0.000817938	625	2572	1063	1212
	ZGAL_494	634184	635086	-		UbiA prenyltransferase family protein		-0.075	1	-0.623	1	2.163	8.38e-21	455	2055	295	432
	ZGAL_495	635086	635994	-		TatD family protein		0.008	1	-0.741	1	2.357	2.87e-10	1135	5900	678	1142
	ZGAL_508	646983	647675	-	cmk	Cytidylate kinase	2.7.4.14	0.13	1	-0.149	1	4.08	3.68e-09	725	13414	652	796
	ZGAL_511	650328	650912	+		RNA polymerase ECF-type sigma factor		-0.156	1	-0.583	1	3.023	0.00903764	203	1805	133	182
	ZGAL_529	666926	667432	-		Hypothetical protein		-0.932	1	-1.607	1	3.665	0.000576595	71	1013	21	36
	ZGAL_536	672973	673617	-		NUDIX hydrolase	3.6.1.-	0.173	1	-1.144	1	2.526	0.00602838	221	1324	98	250
	ZGAL_549	684504	684728	+		Conserved hypothetical protein		0.615	1	-0.65	1	5.938	5.26e-24	32	2211	20	50
	ZGAL_551	688287	689228	-	ncd1	2-Nitropropane dioxygenase	1.13.11.32	-0.48	1	0.72	1	5.542	1.18e-22	197	10168	330	140
	ZGAL_552	689253	690512	-	trmU	tRNA (5-methylaminomethyl-2-thiouridylate)-methyltransferase	2.1.1.61	-0.666	1	-0.215	1	4.066	1.49e-27	814	14070	699	510
	ZGAL_574	712088	713689	-		Conserved hypothetical protein		-0.213	1	-0.48	1	2.416	4.21e-05	461	2524	327	397
	ZGAL_586	724657	725142	+		Conserved hypothetical membrane protein		1.378	1	2.764	0.000579229	2.948	9.22e-05	177	1448	1272	474
	ZGAL_600	736633	737985	-	bfmB	Lipoamide acyltransferase, E2 component of branched-chain alpha-keto acid dehydrogenase complex	2.3.1.168	0.054	1	0.51	1	2.312	2.96e-13	1229	6167	1756	1276
	ZGAL_601	738068	738688	-	recR	Recombination protein RecR		0.378	1	-0.902	1	2.536	7.16e-06	295	1759	155	385
	ZGAL_604	740867	741874	-	fabH1	3-oxoacyl-[acyl-carrier-protein] synthase III	2.3.1.41	-0.182	1	-0.326	1	3.215	8.05e-15	1120	10715	893	986
	ZGAL_605	741983	743293	-		Protein kinase superfamily protein		1.289	1	-0.295	1	3.889	6.35e-18	1038	16043	842	2573
	ZGAL_606	743330	743986	-		Conserved hypothetical protein		1.551	0.3604	1.109	1	3.617	6.96e-16	2546	32460	5557	7586
	ZGAL_607	744425	746314	+	htpG	Chaperone protein htpG		-0.597	1	0.291	1	3.923	1.76e-07	2912	48495	3588	1896
	ZGAL_615	751012	751596	-		Conserved hypothetical periplasmic protein		-3.055	1.28e-07	-0.961	1	6.06	7.99e-37	553	39969	279	63
	ZGAL_616	751838	752707	+		AraC-type transcriptional regulator		1.008	1	0.931	1	1.962	0.00432006	1415	5626	2727	2876
	ZGAL_617	752707	753306	+	alkB1	Alpha-ketoglutarate-dependent dioxygenase	1.14.11.-	-0.679	1	0.071	1	2.16	0.00204362	159	732	166	98
	ZGAL_619	754368	756617	+	pbp1B	Penicillin-binding protein 1B, family GT51	2.4.1.129,3.4.-.-	0.683	1	0.069	1	2.794	1.88e-11	181	1271	189	292
	ZGAL_624	760512	762080	-		UPF0061 family protein		-0.328	1	1.764	1	2.239	0.0209359	521	2543	1819	412
	ZGAL_625	762128	762802	-	rpiA	Ribose-5-phosphate isomerase A	5.3.1.6	0.149	1	1.3	0.903813	2.492	6.36e-09	651	3734	1620	723
	ZGAL_628	764108	765070	-	pmiA	Mannose-6-phosphate isomerase, type I	5.3.1.8	-1.141	1	-0.13	1	2.89	4.26e-06	756	5838	690	337
	ZGAL_630	765494	766213	-	idiA	Isopentenyl-diphosphate Delta-isomerase	5.3.3.2	0.533	1	1.202	1	2.193	0.0120719	486	2288	1139	709
	ZGAL_656	811401	811703	-	rpoX	Sigma-54 modulation protein		-0.737	1	-0.595	1	2.826	0.0279404	709	5423	461	417
	ZGAL_665	820588	821034	+		MarR-type transcriptional regulator		-0.217	1	1.501	1	3.908	5.32e-08	117	1926	343	100
	ZGAL_666	821076	821651	+		Conserved hypothetical protein		-1.153	1	-0.507	1	3.723	1.29e-06	877	12647	609	383
	ZGAL_680	837175	837936	-		Conserved hypothetical protein		-0.491	1	0.052	1	2.309	2.27e-10	541	2724	562	384
	ZGAL_692	847960	848343	+		Iojap family protein		0.521	1	1.212	1	2.442	4.61e-06	1823	10179	4277	2631
	ZGAL_693	848353	850362	+	ftsH	Cell division protein FtsH	3.4.24.-	0.276	1	0.154	1	2.09	9.4e-11	3736	16071	4162	4529
	ZGAL_704	859862	861193	-		Conserved PDZ-containing protein		2.668	0.125764	1.206	1	5.183	4.88e-12	48	2028	116	331
	ZGAL_707	863746	864312	+		RNA polymerase ECF-type sigma factor		-0.918	1	-1.164	1	2.876	9.21e-08	768	5845	338	402
	ZGAL_708	864317	865075	+		Conserved hypothetical membrane protein		-0.671	1	-1.027	1	4.224	3.54e-09	366	7547	175	226
	ZGAL_709	865161	865379	+		Putative exported protein		-1.447	1	-1.868	1	2.593	0.00369576	260	1640	68	93
	ZGAL_718	874936	875565	-	clpP2	Endopeptidase Clp, peptidase subunit, family S14	3.4.21.92	-0.448	1	-0.004	1	2.54	4.87e-12	3165	18727	3156	2312
	ZGAL_727	882384	884696	-		Aminopeptidase, family M1	3.4.11.-	0.302	1	-0.699	1	3.216	3.95e-28	2914	27508	1790	3598
	ZGAL_729	885314	886144	-		Conserved hypothetical periplasmic protein		1.704	1	-0.011	1	2.684	0.0129307	34	229	33	115
	ZGAL_730	886197	887027	-		Conserved hypothetical periplasmic protein		0.583	1	-0.184	1	3.334	0.00506878	69	775	60	105
	ZGAL_732	887855	888604	-		Conserved hypothetical periplasmic protein		1.622	1	1.292	1	2.316	0.0367504	446	2308	1117	1413
	ZGAL_737	896097	896489	-		Ankyrin repeats protein		-0.421	1	1.314	1	6.368	1.03e-24	296	28128	758	218
	ZGAL_752	910772	912400	+	pruA	1-pyrroline-5-carboxylate dehydrogenase	1.2.1.88	-0.364	1	1.073	1	4.528	2.51e-22	2807	68428	5987	2171	1.1.3.3 : Arginine catabolism,1.5.1.1 : Glutamate
	ZGAL_753	912522	913034	+		DinB family protein, exported		0.943	1	1.085	1	2.754	6.61e-07	316	2216	680	615
	ZGAL_755	914322	915425	+	des6-1	Linoleoyl-CoA desaturase	1.14.19.3	1.105	0.932037	1.752	3.28e-05	3.993	7.25e-36	2241	36548	7629	4851
	ZGAL_756	915489	916700	+	aatA	Aspartate aminotransferase	2.6.1.1	-1.692	0.00800691	-0.513	1	3.13	9.22e-15	2172	19511	1515	662	1.5.1.1 : Glutamate,1.5.1.5 : Aspartate
	ZGAL_769	933017	933880	+	rpoD1	RNA polymerase sigma factor rpoD		0.872	1	0.282	1	3.576	1.25e-08	4753	60378	5807	8838
	ZGAL_770	934118	934360	+		Conserved hypothetical protein		-0.439	1	-0.068	1	2.269	0.00320624	77	394	74	57
	ZGAL_780	943975	945972	-	ziaA	Zinc-transporting P-type ATPase	3.6.3.5	1.245	0.0309579	-0.153	1	1.756	3.17e-06	219	755	196	523
	ZGAL_805	969612	969992	-		Conserved hypothetical protein		0.447	1	1.067	1	3.382	0.000100005	82	937	176	113
	ZGAL_839	1003669	1004730	-	yumC1	Ferredoxin-NADP reductase	1.18.1.2	-0.035	1	1.286	1	2.505	0.00192603	2321	13736	5783	2265
	ZGAL_841	1005533	1007623	-	sirA	Sulfite reductase [ferredoxin]	1.8.7.1	-0.157	1	0.29	1	1.743	0.00826254	5081	17281	6227	4552
	ZGAL_842	1007746	1008996	-	cysN	Sulfate adenylyltransferase subunit 1	2.7.7.4	-0.362	1	0.671	1	1.8	6.14e-07	4399	15456	7030	3416
	ZGAL_844	1010023	1010646	-	cysH	Phosphoadenosine phosphosulfate reductase	1.8.4.8	0.714	1	2.452	1.18e-09	2.178	4.18e-07	1311	6019	7304	2161
	ZGAL_845	1010653	1010916	-		Conserved hypothetical membrane protein		-2.158	0.000969413	-0.911	1	2.077	0.0028303	543	2339	285	119
	ZGAL_857	1026125	1028803	-		TonB-dependent Receptor		0.765	1	0.704	1	4.352	9.35e-10	146	3321	242	253
	ZGAL_858	1028858	1029721	-		Conserved hypothetical periplasmic protein		0.065	1	-0.439	1	6.067	9.38e-10	56	4974	40	58
	ZGAL_861	1031732	1032436	+	tonB1	TonB protein		1.29	1	0.681	1	5.689	0.000302644	9	766	15	25
	ZGAL_872	1045777	1046748	+		Conserved hypothetical protein		-0.881	1	-0.871	1	2.85	1.12e-10	304	2257	164	164
	ZGAL_874	1047195	1047494	-		Carbohydrate binding module, family CBM48		-0.833	1	-1.743	0.028226	3.352	1.08e-14	823	8684	242	458
	ZGALAM_0886	1047451	1047612	-		protein of unknown function		-0.473	1	-3.151	3.89e-07	2.142	3.69e-05	55	249	5	39
	ZGAL_875	1047662	1048750	-	cefD	Isopenicillin N epimerase	5.1.1.17	0.329	1	0.046	1	2.228	7.5e-14	1042	4931	1074	1311
	ZGAL_878	1049681	1050469	-	murI	Glutamate racemase	5.1.1.3	-0.372	1	-0.513	1	1.779	2.03e-06	321	1117	225	247
	ZGAL_879	1050482	1052143	-	cda1	Calcium-dependent ATPase	3.-.-.-	-0.22	1	-0.018	1	1.532	0.0366622	1201	3504	1185	1030
	ZGAL_887	1058989	1060617	-	pdhC	Dihydrolipoyllysine-residue acetyltransferase E2 component of pyruvate dehydrogenase complex	2.3.1.12	-0.902	1	-0.348	1	1.548	0.0123991	5275	15595	4133	2803
	ZGAL_893	1067024	1067848	-		MscS family protein		0.439	1	1.627	1	3.83	2.02e-05	523	8337	1697	718
	ZGAL_896	1068057	1068602	-		RNA polymerase ECF-type sigma factor		-0.826	1	-0.618	1	2.722	0.0152361	883	6211	566	488
	ZGAL_950	1134687	1135406	-	lipB	Lipoyltransferase	2.3.1.-	0.069	1	-0.554	1	2.826	6.6e-13	608	4402	411	638
	ZGAL_951	1135433	1136170	-		Conserved hypothetical lipoprotein		1.577	1	2.625	4.66e-05	2.429	0.000570997	721	4022	4622	2202
	ZGAL_962	1151463	1151957	+		Conserved hypothetical protein		-1.136	1	-2.032	1	3.161	0.00946907	62	616	14	27
	ZGAL_965	1154237	1155148	-	dcyD	D-cysteine desulfhydrase	4.4.1.15	1.353	0.00616975	0.757	1	1.305	0.0243661	380	949	646	977
	ZGAL_968	1155987	1156544	+		Conserved hypothetical periplasmic protein		4.232	1.55e-07	3.103	0.0056869	4.974	4.38e-11	733	26696	6923	15632
	ZGAL_969	1156665	1158428	+	phhA	phenylalanine 4-monooxygenase (Phenylalanine-4-hydroxylase)	1.14.16.1	1.027	1	0.439	1	2.126	1.94e-06	1080	4790	1470	2218	1.5.1.14 : Tyrosine
	ZGAL_1066	1283472	1284629	-		DEAD/DEAH RNA helicase	3.6.1.-	3.597	0.00257942	4.792	1.78e-07	3.327	0.027941	11	128	358	150
	ZGAL_1098	1309944	1314890	-		Conserved hypothetical periplasmic protein		0.272	1	0.362	1	1.959	0.00197396	317	1266	409	383
	ZGAL_1143	1365102	1366238	-		Membrane fusion protein		-0.686	1	-0.642	1	2.201	4.07e-08	375	1751	239	231
	ZGAL_1156	1382045	1383490	+		MiaB-like tRNA modifying protein		-0.525	1	1.158	1	2.594	1.09e-07	614	3799	1386	424
	ZGAL_1157	1383520	1384788	+		Sigma-54-dependent transcriptional regulator		0.135	1	1.35	1	2.062	0.000518137	813	3456	2100	893
	ZGAL_1164	1389280	1389636	-		Metal transport-related protein		0.286	1	-0.047	1	5.113	2.12e-09	143	5911	139	176
	ZGAL_1165	1389661	1391898	-		TonB-dependent Receptor		1.261	1	0.973	1	3.845	8.53e-08	101	1578	203	248
	ZGAL_1166	1391916	1394411	-	actP	Copper-transporting P-type ATPase	3.6.3.4	1.167	1	1.089	1	4.779	1.49e-21	98	2900	213	225
	ZGAL_1167	1394485	1395003	-		AraC-type transcriptional regulator		0.093	1	-0.423	1	2.407	0.0119291	83	461	62	89
	ZGAL_1168	1395149	1395562	-		Conserved hypothetical periplasmic protein		-0.128	1	-0.421	1	2.266	3.57e-07	510	2490	379	466
	ZGAL_1179	1406399	1406956	+	msrA1	Peptide methionine sulfoxide reductase msrA	1.8.4.11	-0.43	1	-1.349	1	4.059	3.79e-06	168	3164	62	123
	ZGAL_1181	1407602	1408090	+	msrA2	Peptide methionine sulfoxide reductase msrA	1.8.4.11	-0.198	NA	-3.062	1	4.625	0.000446758	3	97	0	3
	ZGAL_1183	1409904	1412027	-		Carboxy-terminal processing peptidase, family S41	3.4.21.102	3.054	0.00594654	1.404	1	4.03	1.23e-06	2933	53793	8094	26617
	ZGAL_1202	1433840	1434337	+	glpE4	Thiosulfate sulfurtransferase	2.8.1.1	0.379	1	-1.174	1	2.729	0.00048938	200	1385	87	262
	ZGAL_1203	1434398	1435075	+		Conserved hypothetical protein		1.932	0.329287	1.286	1	2.698	0.000243146	240	1629	601	948
	ZGAL_1204	1435072	1435887	+	punA	Purine nucleoside phosphorylase	2.4.2.1	-0.511	1	-1.786	5.83e-05	2.55	3.2e-13	385	2283	110	269
	ZGAL_1205	1435977	1436747	+		Conserved hypothetical lipoprotein		-0.056	1	-0.268	1	2.868	5.05e-14	412	3078	343	397
	ZGAL_1206	1436734	1437438	+		Glycosyltransferase, family GT2	2.4.1.-	-0.62	1	0.346	1	3.156	1.67e-10	76	702	96	49
	ZGAL_1222	1452173	1452655	+		Conserved hypothetical protein		-1.105	1	-0.996	1	4.461	5.56e-13	35	860	17	16
	ZGAL_1223	1452652	1455051	+	rhaB	Alpha-L-rhamnosidase, family GH78	3.2.1.40	0.25	1	0.399	1	3.075	3.64e-14	164	1418	218	195
	ZGAL_1224	1455061	1455756	+		Glycosyltransferase, family GT2	2.4.1.-	-0.897	1	-0.539	1	3.169	6.81e-12	105	979	71	56
	ZGAL_1242	1474591	1475529	-	mvkA	Mevalonate kinase	2.7.1.36	-0.401	1	-0.814	1	1.272	0.000775395	1344	3273	762	1016
	ZGAL_1265	1514888	1518640	-		Conserved hypothetical lipoprotein		0.052	1	0.293	1	1.486	0.0116246	690	1964	846	715
	ZGAL_1267	1519852	1522233	-		Conserved hypothetical protein		-0.847	1	-0.39	1	4.367	1.17e-47	2113	44671	1608	1169
	ZGAL_1282	1534505	1535158	+		Conserved hypothetical periplasmic protein		0.347	1	-1.214	1	2.555	0.0133295	299	1851	124	383
	ZGAL_1286	1540291	1540620	-	fdxA1	2Fe-2S ferredoxin		-1.627	0.250551	0.392	1	2.059	0.00182328	243	1033	322	77
	ZGAL_1288	1541066	1542124	-	yumC2	Ferredoxin-NADP reductase	1.18.1.2	-1.292	1	0.538	1	2.129	0.017863	1239	5580	1813	496
	ZGAL_1289	1542196	1542435	-		NifU family protein		-1.68	0.374964	-2.177	0.00290761	2.507	2.86e-05	492	2879	105	150
	ZGAL_1290	1542437	1543576	-	mrpA	Protein mrp		0.242	1	0.48	1	2.897	2.38e-09	1654	12698	2320	1962
	ZGAL_1304	1557849	1558856	+		NAD-dependent epimerase/dehydratase family		-0.737	1	-0.375	1	1.909	3.06e-05	390	1486	299	232
	ZGAL_1307	1560597	1561325	-		Undecaprenyl-phosphate mannosyltransferase, family GT2	2.4.1.54	0.744	1	2.354	4.27e-10	1.545	0.00564281	442	1295	2298	744
	ZGAL_1311	1564648	1566246	-	pckA2	Phosphoenolpyruvate carboxykinase [ATP]	4.1.1.49	-0.139	1	-1.567	1	3.914	1.06e-10	282	4545	92	255
	ZGAL_1325	1577578	1578204	-		Conserved hypothetical protein		-1.271	1	-0.97	1	3.3	0.00106964	92	987	44	36
	ZGAL_1330	1581136	1581513	-		Conserved hypothetical protein		-1.391	1	-0.245	1	2.918	0.00632578	1338	10869	1121	492
	ZGAL_1337	1586005	1586442	+		Hypothetical lipoprotein		1.595	1	0.404	1	2.719	0.00334539	209	1451	280	653
	ZGAL_1343	1593251	1594633	-		Sigma-54 dependent two-component system - Response regulator		-0.276	1	-0.872	1	1.818	1.1e-09	747	2651	407	616
	ZGAL_1353	1600938	1602254	+	ahcY	Adenosylhomocysteinase (Adenosylhomocysteine hydrolase)	3.3.1.1	-1.329	0.0849798	-0.769	1	1.425	0.0267878	2540	6878	1483	1002	1.1.3.13 : Methionine degradation
	ZGAL_1360	1609361	1609825	-		Conserved hypothetical membrane protein		0.33	1	-1.852	1	5.003	1.09e-19	32	1101	8	40
	ZGAL_1363	1613610	1614725	-	irpA1	Iron-regulated protein A		-0.22	1	1.642	1	5.509	3.08e-06	19	1195	67	16
	ZGAL_1364	1614730	1616154	-		Cytochrome c-containing protein		0.722	1	1.794	1	6.189	4.93e-13	23	2153	87	40
	ZGAL_1365	1616224	1617399	-	irpA2	Iron-regulated protein A		1.072	1	1.971	1	8.506	1.53e-45	59	26152	244	129
	ZGAL_1412	1677083	1677433	+	panD	Aspartate 1-decarboxylase	4.1.1.11	0.497	1	-0.14	1	2.335	7.04e-13	348	1786	316	492	1.5.1.25 : Alanine biosynthesis III,1.5.3.5 : Coenzyme A,1.5.3.23 : Pantothenate biosynthesis I
	ZGAL_1425	1690901	1691515	-	nudF	ADP-ribose pyrophosphatase	3.6.1.13	0.022	1	-0.032	1	5.272	1.93e-07	608	29704	593	618
	ZGAL_1427	1692147	1693637	-	katA1	Catalase	1.11.1.6	-0.163	1	-0.681	1	3.28	1.04e-09	703	7138	435	626
	ZGAL_1442	1713004	1714146	-	hpdA	4-Hydroxyphenylpyruvate dioxygenase	1.13.11.27	0.063	1	-0.986	1	2.418	0.00389544	611	3400	302	639
	ZGAL_1443	1714334	1716625	-		Patatin-like phospholipase		-0.45	1	-0.63	1	3.192	1.09e-20	401	3728	258	292
	ZGAL_1444	1716609	1718396	-	uvrC	Excinuclease ABC, subunit C		-0.285	1	-0.9	1	2.986	0.000505712	693	5843	363	565
	ZGAL_1448	1720770	1721153	-		Zinc-finger protein		-1.168	1	0.715	1	2.216	0.00284935	682	3270	1128	298
	ZGAL_1456	1731930	1732391	-		Conserved hypothetical protein		-0.872	1	0.184	1	3.153	0.00112409	438	4224	499	233
	ZGAL_1470	1747452	1749797	-	pbp1C	Penicillin-binding protein 1C, family GT51	2.4.1.129,3.4.-.-	-0.365	1	0.29	1	2.474	2.4e-15	240	1351	296	186
	ZGAL_1480	1761931	1763484	+		Aldehyde dehydrogenase	1.2.1.3	-0.457	1	-1.063	1	3.258	7.8e-17	174	1704	83	126
	ZGAL_1481	1763615	1763929	-		Hypothetical protein		-0.135	1	-0.016	1	6.29	6.41e-18	15	1456	15	14
	ZGAL_1485	1765963	1766961	-	ACPD	Acyl-[acyl-carrier-protein] desaturase	1.14.19.2	-0.699	1	-0.303	1	2.911	2.83e-13	2199	16940	1778	1347
	ZGAL_1486	1767027	1767752	-		Serine/threonine-protein phosphatase	3.1.3.16	0.988	1	1.736	0.00137451	2.136	1.62e-06	679	3045	2294	1358
	ZGAL_1493	1777634	1778389	-		NADP-dependent L-serine/L-allo-threonine dehydrogenase	1.1.1.-	0.291	1	-1.826	0.0833317	1.967	0.0133996	338	1360	92	414
	ZGAL_1495	1779442	1780443	+		MoxR-like ATPase	3.-.-.-	0.472	1	1.037	1	2.836	2.07e-06	1832	13597	3813	2558
	ZGAL_1496	1780532	1781398	+		vWA domain protein		-0.73	1	0.096	1	2.583	2.38e-05	720	4455	769	430
	ZGAL_1497	1781398	1783062	+		Conserved hypothetical membrane protein		0.238	1	1.122	0.333038	2.373	3.55e-13	894	4674	1956	1056
	ZGAL_1499	1784122	1785171	+	batB	Aerotolerance protein BatB		-0.367	1	-0.511	1	1.77	0.00468453	519	1795	362	401
	ZGAL_1501	1786068	1787807	+	batD	Aerotolerance protein BatD		-0.089	1	-0.943	1	1.951	2.54e-10	843	3278	436	792
	ZGAL_1502	1787812	1788570	+	batE	Aerotolerance protein BatE		-0.593	1	-1.483	1.5e-05	1.649	6.93e-08	405	1279	145	268
	ZGAL_1507	1791062	1792942	+		Sulfate transporter		0.057	1	0.147	1	1.859	0.0474341	397	1484	440	413
	ZGAL_1510	1794552	1795034	+		Conserved hypothetical protein		-1.459	1	0.245	1	2.272	0.000427586	469	2322	558	167
	ZGAL_1511	1795117	1796202	+		Membrane fusion protein		-0.035	1	2.325	0.0495605	4.012	1.84e-10	299	5194	1564	291
	ZGAL_1512	1796240	1799386	+		Multidrug efflux transporter		-0.496	1	0.355	1	4.549	2.68e-18	507	12690	652	356
	ZGAL_1513	1799394	1800797	+		Outer membrane efflux protein		-0.502	1	1.382	1	4.517	3.21e-14	199	4945	532	139
	ZGAL_1525	1812745	1813857	-	alrA	Alanine racemase	5.1.1.1	-0.307	1	0.21	1	1.41	0.0421856	555	1481	642	448	1.5.1.17 : Alanine
	ZGAL_1527	1814660	1815370	+		Conserved hypothetical protein		1.418	0.0599369	-0.369	1	2.321	9.46e-09	2789	14160	2155	7527
	ZGAL_1533	1818143	1818499	+		Conserved hypothetical protein		-2.391	0.765668	-1.944	1	4.122	7.67e-07	636	12420	155	112
	ZGAL_1540	1824598	1825365	-		Enoyl-CoA hydratase/isomerase family		-0.893	1	-0.288	1	3.358	3.59e-11	524	5600	428	279
	ZGAL_1561	1850405	1851082	+		Haloacid dehalogenase-like hydrolase	3.-.-.-	0.572	NA	2.162	0.44929	3.239	4.35e-05	10	105	48	15
	ZGAL_1578	1872116	1872826	+		Short-chain dehydrogenase/reductase	1.-.-.-	-0.283	1	-0.111	1	7.979	1.52e-48	287	83640	266	234
	ZGAL_1583	1881571	1882179	+	sodA	Superoxide dismutase [Mn]	1.15.1.1	-1.503	1	-0.96	1	4.56	1.43e-12	3174	82227	1598	1083
	ZGAL_1597	1893824	1893976	+		Putative protein		0.118	NA	0.898	NA	4.054	0.0480317	3	65	6	3
	ZGAL_1598	1894053	1894601	+		Carboxymuconolactone decarboxylase family protein		-0.012	NA	0.144	1	4.443	0.000685322	6	172	6	6
	ZGAL_1601	1895544	1896002	+		Putative small multi-drug export protein		-0.531	NA	-3.058	6.61e-05	2.248	0.000809242	47	228	5	32
	ZGAL_1620	1916930	1917991	-		Muconate cycloisomerase	5.5.1.1	-0.586	1	0.875	1	1.885	0.000233994	228	856	422	151
	ZGAL_1624	1921305	1922744	-		Rubredoxin family protein		-0.399	1	0.88	1	2.027	0.000268152	116	477	217	88
	ZGAL_1625	1922757	1926287	-	narB/nirB	Respiratory nitrate/nitrite reductase	1.7.99.4,1.7.1.4	-0.392	1	0.041	1	2.421	6.38e-12	265	1431	274	202
	ZGAL_1635	1936910	1937725	-	cobA2	Uroporphyrin-III C-methyltransferase	2.1.1.107	-1.468	1	-2.359	1	5.698	1.04e-13	12	758	2	4
	ZGAL_1636	1937808	1940324	+	nirB	Nitrite reductase, large subunit	1.7.1.4	-0.664	1	0.343	1	5.607	1.04e-11	23	1372	29	14
	ZGAL_1637	1940402	1940779	+	nirD	Nitrite reductase, small subunit	1.7.1.4	-0.64	NA	1.818	1	5.68	2.75e-10	2	124	7	1
	ZGAL_1642	1944534	1945547	-		Flavoprotein, bacterial luciferase family		-0.962	1	-0.175	1	5.178	7.52e-07	78	3594	69	38
	ZGAL_1663	1961070	1961462	+	rbfA	Ribosome-binding factor A		0.112	1	0.641	1	1.818	0.00328796	336	1195	527	363
	ZGAL_1664	1961465	1962658	+		Conserved hypothetical membrane protein		-0.129	1	0.056	1	2.292	2.35e-06	346	1729	360	316
	ZGAL_1695	1997958	1998332	+		Conserved hypothetical protein		-1.049	1	-2.26	0.0695061	4.926	1.99e-18	211	6968	41	100
	ZGAL_1711	2028136	2028486	+		Conserved hypothetical membrane protein		0.918	1	0.882	1	3.016	0.00029181	62	546	118	120
	ZGAL_1713	2028789	2029721	-		Band 7 family protein		-0.073	1	-1.049	0.840775	2.055	1.09e-09	989	4152	477	940
	ZGAL_1714	2029907	2031415	-	gltX	Glutamyl-tRNA synthetase	6.1.1.17	-0.309	1	1.514	0.204744	1.662	0.0380656	1276	4093	3695	1026
	ZGAL_1724	2041681	2042871	+	pgkA	Phosphoglycerate kinase	2.7.2.3	-0.459	1	1.016	1	1.603	0.0192613	3086	9492	6294	2237
	ZGAL_1726	2044683	2045678	+		Conserved hypothetical membrane protein		0.888	1	0.54	1	2.345	0.00320651	761	4014	1116	1429
	ZGAL_1732	2051952	2053637	+		Conserved hypothetical protein		-0.577	1	0.039	1	1.452	0.0333562	2079	5737	2137	1389
	ZGAL_1753	2074362	2074583	-		Conserved hypothetical membrane protein		-1.461	1	-0.872	1	2.523	0.0395119	305	1858	164	107
	ZGAL_1770	2091706	2093175	+		Conserved hypothetical membrane protein		-0.042	1	-0.962	1	2.429	0.00188282	129	725	66	126
	ZGAL_1784	2103871	2105181	+	mdtK	Multidrug resistance protein		-0.631	1	-0.169	1	1.432	0.00661954	410	1114	364	263
	ZGAL_1805	2123129	2124370	+		Conserved hypothetical protein		-0.048	1	0.355	1	1.887	8.4e-08	2635	9835	3375	2548
	ZGAL_1807	2124852	2127203	+	pbp1A	Penicillin-binding protein 1A, family GT51	2.4.1.129,3.4.-.-	1.125	1	-0.213	1	2.635	1.26e-06	1828	11716	1574	4039
	ZGAL_1808	2127320	2128018	+	scoA	3-Oxoacid CoA-transferase subunit A	2.8.3.5	0.441	1	-0.942	1	1.761	0.000624315	679	2324	352	925
	ZGAL_1822	2138292	2140295	+	sdhA	Succinate dehydrogenase, flavoprotein subunit	1.3.99.1	-0.063	1	0.314	1	1.15	0.00104302	8794	19593	10948	8417
	ZGAL_1823	2140302	2141048	+	sdhB	Succinate dehydrogenase iron-sulfur subunit	1.3.99.1	-1.828	0.0535798	-0.797	1	1.875	0.0394149	1042	3919	594	287
	ZGAL_1825	2141700	2142245	+		Intracellular peptidase, family C56	3.2.-.-	0.068	1	0.117	1	1.996	0.0186905	115	480	125	121
	ZGAL_1837	2153544	2153879	+	sufA	Protein SufA		0.218	1	0.502	1	3.048	3.47e-23	1211	10170	1720	1411
	ZGAL_1838	2153943	2155388	+	sufB	Protein SufB		-0.285	1	0.314	1	3.158	1.75e-11	2526	23299	3151	2066
	ZGAL_1839	2155437	2156189	+	sufC	ATP-dependent transporter SufC		-0.865	1	1.136	1	3.275	1.36e-13	1751	17499	3893	953
	ZGAL_1840	2156263	2157579	+	sufD	Protein SufD		-1.949	0.533235	-0.905	1	3.292	7.06e-07	1825	18929	957	456
	ZGAL_1842	2158392	2159606	+	sufS	Cysteine desulfurase	2.8.1.7,4.4.1.16	-0.552	1	0.091	1	2.062	1.48e-10	1167	4916	1245	794
	ZGAL_1843	2159681	2160103	+	sufE	Cysteine desulfuration protein SufE		-0.272	1	0.26	1	2.499	5.56e-05	757	4410	910	624
	ZGAL_1844	2160158	2160487	+		Conserved hypothetical protein		0.3	1	0.817	1	2.485	4.78e-08	562	3203	997	694
	ZGAL_1845	2160497	2161003	+		Conserved hypothetical protein		-1.978	1	-0.238	1	2.949	0.000744694	132	1081	110	32
	ZGAL_1854	2168766	2170055	-		Serine peptidase, family S12	3.4.21.-	-0.486	1	1.058	1	3.224	6.07e-11	318	3083	673	226
	ZGAL_1855	2170125	2171114	-	hemB	Delta-aminolevulinic acid dehydratase	4.2.1.24	-1.28	1	-0.218	1	2.968	0.0143063	582	4942	497	231
	ZGAL_1864	2180361	2181254	+		AraC-type transcriptional regulator		-1.055	1	0.407	1	2.835	3.99e-05	184	1364	244	87
	ZGAL_1872	2191346	2192734	+		Multi antimicrobial extrusion protein family		-1.788	0.00285647	-0.707	1	2.394	5.53e-08	155	842	95	44
	ZGAL_1876	2195849	2197300	+		Two-component system - Sensor histidine kinase	2.7.13.3	-0.125	1	-0.768	1	1.457	0.0255662	659	1833	383	604
	ZGAL_1884	2204602	2205012	-		Conserved hypothetical protein		-1.227	1	-1.346	1	6.007	5.64e-16	805	61660	304	330
	ZGAL_1932	2253859	2254218	+		Conserved hypothetical periplasmic protein		0.99	1	0.403	1	3.524	3.4e-10	619	7520	823	1249
	ZGAL_1962	2288299	2289843	-		Hypothetical protein		0.172	1	1.926	0.199501	2.57	0.0002704	267	1642	1046	302
	ZGAL_1964	2290129	2292366	-	feoB	Ferrous iron transport protein B		0.18	1	0.277	1	4.365	6.64e-14	543	12061	661	617
	ZGAL_1965	2292363	2292608	-	feoA	Ferrous iron transport protein A		-1.309	1	-1.764	1	3.723	0.00195281	179	2702	48	68
	ZGAL_1966	2292784	2293461	-		Conserved hypothetical membrane protein		0.387	1	4.276	1.37e-10	3.707	2.21e-07	190	2683	4037	250
	ZGAL_1975	2300251	2301075	+		Universal stress protein		-2.487	0.0167134	0.699	1	4.635	3.74e-14	409	11103	673	69
	ZGALAM_1960	2301174	2301308	+		protein of unknown function		-2.013	1	1.05	1	4.456	7.97e-11	179	4336	379	42
	ZGAL_1976	2301254	2302888	+	pckA1	Phosphoenolpyruvate carboxykinase [ATP]	4.1.1.49	-3.484	0.142252	-1.037	1	5.868	2.1e-08	1442	111321	662	104
	ZGAL_1977	2302961	2303068	+		Putative protein		-5.235	0.083158	-4.83	0.579489	4.743	0.000282179	12	411	0	0
	ZGAL_2026	2365751	2366245	+		Conserved hypothetical protein		-0.56	1	-0.858	1	3.006	2.9e-06	273	2304	147	184
	ZGAL_2031	2369904	2372189	-		Metallopeptidase, family M28	3.4.-.-	0.914	1	0.054	1	1.839	0.0163343	301	1088	312	572
	ZGAL_2093	2441137	2442039	-		Deacetylase, histone deacetylase family	3.-.-.-	0.98	1	1.309	1	2.453	0.0324808	98	560	250	198
	ZGALAM_2086	2442095	2442289	-		conserved protein of unknown function		0.562	1	0.368	1	4.699	4.31e-07	21	630	27	31
	ZGAL_2121	2479281	2479781	-		GCN5-related N-acetyltransferase	2.3.1.-	-0.339	1	-0.636	1	3.398	1.05e-08	207	2304	132	162
	ZGAL_2130	2485488	2487152	-		Carboxy-terminal processing peptidase, family S41	3.4.21.102	0.603	1	0.657	1	2.179	0.000889805	171	784	271	261
	ZGAL_2131	2487187	2488971	-		TPR repeats protein		-0.278	1	0.55	1	2.867	0.00325872	303	2356	451	248
	ZGAL_2135	2491260	2492600	-	ggcX	Vitamin K-dependent gamma-glutamyl carboxylase	6.4.-.-	-1.221	1	0.708	1	2.698	0.000144344	225	1517	372	94
	ZGAL_2151	2517695	2518060	-		Conserved hypothetical membrane protein		-0.865	1	-1.33	1	6.978	3.59e-33	67	9633	25	36
	ZGAL_2179	2547378	2547695	+	trxA	Thioredoxin		-1.966	1	-1.106	1	4.671	3.64e-09	2521	73312	1131	606
	ZGAL_2232	2619764	2621125	+	hemN	Oxygen-independent coproporphyrinogen III oxidase	1.3.99.22	0.727	1	0.499	1	3.431	3.48e-06	1122	13023	1604	1888
	ZGAL_2233	2621156	2621977	+		Universal stress protein		-1.52	1	-2.365	1	3.272	0.00663771	1342	14356	240	444
	ZGAL_2235	2623619	2624131	+		Cytochrome c		-1.167	1	1.123	1	3.426	8.14e-06	153	1781	343	67
	ZGAL_2236	2624197	2626158	+	nosZ	Nitrous oxide reductase	1.7.99.6	-1.857	1	0.254	1	4.665	2.1e-06	1482	44941	1787	377
	ZGAL_2253	2638683	2639129	-	ccoH	FixH-like protein		-1.835	1	-1.324	1	3.67	0.000954889	506	7289	192	132
	ZGAL_2257	2641759	2643963	-	ccoNO	Cytochrome cbb3 oxidase, CcoN and CcoO subunits	1.9.3.1	-1.192	1	-1.033	1	2.522	0.000357801	2130	12695	1026	916
	ZGAL_2260	2644923	2647319	-	ccoI	Cation-transporting P-type ATPase	3.6.3.-	0.897	1	-0.418	1	2.812	3.45e-08	558	4047	416	1051
	ZGAL_2262	2648244	2649149	+		Universal stress protein		-0.211	1	0.966	1	4.226	2.62e-09	480	9903	959	412
	ZGAL_2263	2649305	2650582	+	ndhA2	FAD-dependent pyridine nucleotide-disulphide oxidoreductase, membrane	1.6.99.3	-1.315	1	-0.049	1	6.968	5.83e-29	301	44055	290	117
	ZGAL_2266	2652420	2652998	+		NAD(P)H nitroreductase	1.-.-.-	0.339	1	-0.146	1	3.53	5.39e-14	191	2289	172	243
	ZGAL_2270	2655472	2657436	+		BlaR1-type regulatory protein / TonB protein		-0.391	1	-0.922	1	4.171	5.45e-09	153	3037	79	116
	ZGAL_2271	2657440	2658579	+		O-linked N-acetylglucosaminyltransferase, family GT41	2.4.1.-	0.865	1	0.77	1	3.779	2.3e-07	78	1170	136	146
	ZGAL_2288	2671880	2673268	-		Metallopeptidase, family M20A	3.4.-.-	-0.009	1	-1.049	0.761746	2.029	1.01e-09	477	1977	230	474
	ZGAL_2296	2682750	2684339	-		Conserved lipoprotein containing CBM22		1.209	1	-1.825	1	5.83	5.33e-07	20	1564	4	49
	ZGAL_2298	2686087	2689170	-		TonB-dependent Receptor		0.773	1	-1.396	1	5.801	8.06e-06	26	2162	8	48
	ZGAL_2302	2690551	2691366	-		Universal stress protein		-1.719	1	0.855	1	4.437	2.25e-10	163	3915	301	47
	ZGAL_2312	2711146	2713515	+		TonB-dependent Receptor		0.086	1	1.188	1	7.897	1.67e-16	30	10640	73	31
	ZGAL_2314	2714394	2714867	+		Conserved hypothetical lipoprotein		-0.366	1	1.251	1	6.694	1.48e-13	22	3048	57	17
	ZGAL_2318	2719875	2721068	-		Fumarylacetoacetate hydrolase	3.7.1.2	-0.065	1	-0.071	1	3.218	3.79e-20	272	2581	260	259
	ZGAL_2352	2757308	2758531	+		Metallophosphoesterase	3.1.-.-	0.489	1	0.924	1	3.394	2.86e-17	272	2935	520	383
	ZGAL_2353	2758628	2758924	+	trxA	Thioredoxin like protein		0.929	1	1.825	0.3614	2.164	0.0154542	229	1061	833	443
	ZGAL_2354	2759056	2762442	-		Conserved hypothetical membrane protein		-0.078	1	0.509	1	2.315	2.09e-05	2346	11947	3355	2220
	ZGAL_2385	2803573	2804214	+		Conserved hypothetical membrane protein		-0.573	1	0.524	1	2.809	0.00650478	655	4891	953	434
	ZGAL_2386	2804241	2804963	+		Conserved hypothetical membrane protein		0.256	1	1.22	1	3.521	9.94e-09	453	5512	1077	543
	ZGAL_2387	2804964	2805497	+		conserved hypothetical protein		-1.497	1	-1.735	1	4.144	1.06e-05	85	1712	23	28
	ZGAL_2388	2805536	2805769	+		Putative membrane protein		-1.473	1	-1.761	1	3.491	0.000137812	165	2025	45	57
	ZGAL_2389	2805868	2807112	+		ABC exporter, permease component		0.136	1	1.224	0.276101	4.076	6.99e-37	228	3944	537	251
	ZGAL_2390	2807146	2808405	+		ABC exporter, permease component		0.058	1	1.24	1	4.318	2.63e-05	34	806	86	36
	ZGAL_2391	2808469	2809581	+		Membrane fusion protein		0.268	1	1.465	1	3.912	3.83e-14	61	966	172	74
	ZGAL_2392	2809691	2810395	+		ABC exporter, ATPase component		0.533	1	-1.225	1	4.017	3.51e-26	307	5133	128	446
	ZGAL_2393	2810385	2811614	+		ABC exporter, permease component		-0.475	1	-0.547	1	3.754	1.75e-28	351	4851	239	251
	ZGAL_2394	2811616	2812878	+		ABC exporter, permease component		0.825	1	-0.311	1	3.464	2.87e-05	233	2800	186	422
	ZGAL_2395	2812941	2814083	+		Membrane fusion protein		1.891	0.338319	1.075	1	3.148	4.18e-07	394	3675	845	1507
	ZGAL_2396	2814115	2815464	+		Outer membrane efflux protein		0.234	1	-1.81	1	4.342	2.76e-13	311	6825	84	368
	ZGAL_2398	2816241	2817077	-	yggB	Mechanosensitive ion channel		-0.407	1	-0.173	1	4.307	6.63e-11	138	2995	121	103
	ZGAL_2402	2819730	2820917	-		Conserved hypothetical protein		0.427	1	-0.42	1	5.579	9.36e-05	75	5390	54	105
	ZGAL_2448	2903263	2904498	-	clpX	Endopeptidase Clp, ATP-binding subunit		-0.17	1	-0.714	1	2.682	6.39e-09	3110	20481	1885	2759
	ZGAL_2454	2908840	2909496	+		CBS domain protein		2.168	0.0409442	1.77	1	2.366	0.00803681	655	3517	2300	3051
	ZGAL_2458	2912203	2914815	+		Outer membrane protein insertion porin (OmpIP) family		-0.421	1	0.5	1	2.042	4.79e-10	2649	11008	3755	1973
	ZGAL_2466	2921308	2922363	-	fabH3	3-oxoacyl-[acyl-carrier-protein] synthase III	2.3.1.41	-0.32	1	-0.026	1	1.694	0.00254582	2248	7358	2207	1797
	ZGAL_2469	2926329	2926556	-		Conserved hypothetical protein		0.558	1	2.356	0.00596161	4.141	1.08e-13	233	4406	1240	347
	ZGAL_2495	2958489	2959244	+		Rhomboid-like protease, family S54		0.573	1	-0.363	1	4.247	1.06e-10	142	2954	109	214
	ZGAL_2540	2994763	2996049	+	gltA	Citrate synthase	2.3.3.1	-0.054	1	0.039	1	3.77	4.76e-86	4879	67128	5013	4699
	ZGAL_2545	3000940	3001938	+		Conserved membrane lipoprotein		-0.782	1	-0.785	1	3.888	0.0151426	19	350	10	11
	ZGAL_2596	3051145	3052875	+		Sulfate transporter		0.345	1	0.2	1	1.687	1.44e-08	262	846	301	334
	ZGAL_2597	3053008	3054417	+		Beta-lactamase hydrolase-like protein	3.-.-.-	0.622	1	1.176	1	2.69	3.99e-06	568	3805	1304	881
	ZGAL_2605	3060659	3062176	+		Conserved hypothetical protein		0.93	1	-0.652	1	5.426	1.2e-05	31	1871	19	64
	ZGAL_2608	3064642	3065052	+		Conserved hypothetical protein		1.641	1	0.491	1	4.967	0.00384026	8	401	12	31
	ZGAL_2610	3065399	3065719	-		Conserved hypothetical protein		-0.407	1	1.348	1	3.052	0.00167295	208	1872	549	155
	ZGAL_2617	3072094	3072822	-		GntR-type transcriptional regulator		-0.273	1	0.096	1	1.244	0.00595729	685	1630	735	566
	ZGAL_2634	3092740	3093681	+		Conserved hypothetical protein		0.312	NA	0.676	NA	4.659	0.0267582	1	42	2	2
	ZGAL_2638	3094990	3095991	+	iolC	5-dehydro-2-deoxygluconokinase	2.7.1.92	0.048	NA	0.303	1	3.214	0.0492115	17	183	21	18
	ZGAL_2683	3145370	3145483	-		Conserved hypothetical membrane protein		-3.448	NA	-0.646	NA	4.442	0.00216045	3	74	1	0
	ZGAL_2713	3175358	3175510	-		Putative protein		0.278	1	-0.808	1	3.055	8.31e-07	276	2408	156	336
	ZGAL_2718	3179135	3180724	-		Conserved hypothetical membrane protein		0.703	1	1.927	1	6.866	2.1e-12	10	1628	43	17
	ZGAL_2719	3180730	3181032	-		Conserved hypothetical membrane protein		0.524	NA	0.532	1	6.523	0.000222472	1	192	1	2
	ZGAL_2720	3181037	3181369	-		Conserved hypothetical membrane protein		-1.942	NA	1.286	1	7.11	2.27e-09	1	181	2	0
	ZGAL_2721	3181379	3182116	-		Conserved hypothetical periplasmic protein		-2.975	1	1.278	1	7.007	1.25e-10	2	454	6	0
	ZGAL_2722	3182207	3184552	-		TonB-dependent Receptor		0.359	1	2.184	1	7.487	5.63e-09	8	2746	47	11
	ZGAL_2723	3184622	3185623	+		AraC-type transcriptional regulator		0.188	1	-0.319	1	6.427	4.97e-30	9	858	7	10
	ZGAL_2728	3189851	3190768	+		Conserved hypothetical lipoprotein		-0.253	1	0.324	1	4.222	8.99e-09	248	5140	313	206
	ZGAL_2735	3199404	3201158	+		Possible TonB-dependent Receptor		0.715	1	-0.861	1	1.365	0.00854601	567	1462	311	935
	ZGAL_2742	3207964	3208512	-		Conserved hypothetical periplasmic protein		-0.694	1	-0.416	1	2.95	0.000217563	817	6700	608	498
	ZGAL_2743	3208752	3210416	+	asnB1	Asparagine synthase B	6.3.5.4	-0.523	1	1.142	1	2.792	0.0018767	3092	22689	6989	2128	1.5.1.6 : Asparagine
	ZGAL_2745	3210769	3212721	+	gyrB	DNA gyrase, subunit B	5.99.1.3	-0.879	1	0.222	1	2.04	0.000185776	4514	18911	5277	2435
	ZGAL_2746	3212809	3212922	+		Putative protein		0.536	1	2.53	0.0523877	4.533	2.24e-11	48	1244	295	71
	ZGAL_2763	3235854	3237371	-		Conserved hypothetical periplasmic protein		1.16	1	0.345	1	4.017	2.57e-10	1296	22684	1658	2962
	ZGAL_2764	3237411	3238634	-		Conserved hypothetical lipoprotein		2.212	0.42951	0.285	1	3.693	6.85e-07	1136	15973	1393	5537
	ZGAL_2772	3244515	3244925	+		Conserved hypothetical membrane protein		1.539	1	2.021	1	5.634	1.6e-09	1349	85342	6010	4211
	ZGAL_2775	3246339	3248105	+		ABC-1 type exporter, ATP-binding/permease protein		-0.688	1	-0.143	1	1.969	1.95e-05	507	2005	458	313
	ZGAL_2779	3250422	3251519	+		Conserved hypothetical membrane protein		1.493	1	3.3	1.13e-11	1.956	0.0128829	711	2820	7278	2036
	ZGAL_2780	3251572	3252321	+	tpiA	Triosephosphate isomerase	5.3.1.1	-1.212	1	0.402	1	2.258	0.0138872	1021	5062	1357	432
	ZGAL_2782	3253349	3253624	+	clpS	ATP-dependent Clp protease adapter protein ClpS		-0.709	1	-1.751	1	3.577	2.3e-07	440	5634	125	265
	ZGAL_2800	3268537	3268641	-		Putative protein		-3.41	1.86e-05	-4.509	2.8e-08	3.27	1.42e-05	115	1186	4	10
	ZGAL_2822	3286038	3287003	+		NAD(P)-dependent epimerase/dehydratase		0.82	1	2.077	0.00658871	5.71	2.35e-36	97	5457	423	174
	ZGAL_2823	3287206	3287769	+	grpE	Co-chaperone HSP-70 protein		0.154	1	1.741	1	4.827	6.95e-11	477	15438	1675	533
	ZGAL_2824	3287779	3288897	+	dnaJ	Co-chaperone protein dnaJ		-0.309	1	0.942	1	4.698	2.91e-09	449	13375	888	359
	ZGAL_2835	3299640	3300278	-		Peroxiredoxin	1.11.1.15	-0.151	1	-0.574	1	5.539	5.47e-39	1272	62739	849	1143
	ZGAL_2855	3318617	3318982	-		Conserved hypothetical protein		-1.443	1	-0.22	1	6.395	1.03e-09	9	1022	7	3
	ZGAL_2856	3319299	3320522	+		Conserved hypothetical lipoprotein		2.467	0.0400439	4.382	2.85e-11	5.203	1.07e-16	105	4352	2423	617
	ZGAL_2857	3320634	3321764	+		Conserved hypothetical lipoprotein		-0.078	1	1.059	1	4.695	4.84e-11	220	6411	471	208
	ZGAL_2858	3321768	3323135	+	ggcX	Vitamin K-dependent gamma-glutamyl carboxylase	6.4.-.-	-0.069	1	0.715	1	5.117	1.06e-13	51	2002	85	48
	ZGAL_2859	3323116	3325590	+		TonB-dependent Receptor		0.224	1	1.005	1	3.803	4.88e-07	93	1417	192	109
	ZGAL_2867	3334315	3334659	+		Conserved hypothetical periplasmic protein		-1.03	1	-0.447	1	4.482	2.75e-10	40	997	30	19
	ZGAL_2874	3343242	3343544	+		Conserved hypothetical protein		-0.401	1	-1.588	1	6.462	4.78e-18	240	25728	75	179
	ZGAL_2877	3344804	3344908	+		Putative protein		-0.203	NA	-1.257	1	4.61	0.00188853	6	189	2	5
	ZGAL_2878	3345022	3347010	-	uvrB	Excinuclease ABC, subunit B		0.113	1	-0.459	1	2.596	2.28e-19	659	4039	479	713
	ZGAL_2917	3397619	3398701	+		Membrane fusion protein		0.992	1	4.78	1.37e-11	3.011	0.00340556	72	622	2221	146
	ZGAL_2918	3398727	3401933	+		Multidrug efflux transporter		2.543	1	5.006	5.52e-09	3.897	0.000151414	149	2571	5751	959
	ZGAL_2919	3401956	3403389	+		Outer membrane efflux protein		1.938	1	3.201	0.0228732	4.328	3.63e-06	51	1191	524	209
	ZGAL_2930	3412793	3413218	+	ohrB	Organic hydroperoxide resistance protein ohrB		0.991	1	0.527	1	6.756	9.83e-33	183	22580	267	372
	ZGAL_2942	3423731	3427093	-	secA	Preprotein translocase subunit secA		-0.195	1	1.012	1	2.902	1.19e-15	6125	46711	12436	5342
	ZGAL_2944	3427289	3427513	-		Conserved hypothetical protein		-0.6	1	-0.393	1	4.778	2.01e-08	470	15051	353	303
	ZGAL_2945	3427688	3428269	-		Cobalamin adenosyltransferase	2.5.1.17	-0.088	1	0.562	1	3.814	9.4e-07	248	3837	371	233
	ZGAL_2954	3435896	3438106	+	recQ2	ATP-dependent DNA helicase RecQ	3.6.1.-	1.09	1	0.25	1	1.706	0.00246348	1948	6435	2320	4184
	ZGAL_2956	3439325	3440662	-		Conserved hypothetical protein		2.719	0.0148123	4.048	3.26e-08	3.975	8.37e-08	194	3372	3552	1370
	ZGAL_2969	3451320	3453587	+	acnA	Aconitate hydratase	4.2.1.3	-0.411	1	-0.19	1	1.439	0.000407012	9284	25332	8131	6970
	ZGAL_2992	3478221	3478889	+		TetR-type transcriptional regulator		1.053	1	1.5	1	4.592	1.38e-10	87	2365	256	186
	ZGAL_2993	3478957	3479520	+		Carboxymuconolactone decarboxylase family protein		-1.715	1	-0.536	1	6.339	5.7e-07	21	2632	14	5
	ZGAL_2994	3479738	3479842	+		Hypothetical protein		-0.942	1	-0.117	1	5.908	3.28e-08	9	719	7	4
	ZGAL_2995	3479919	3480563	+		DSBA thioredoxin family protein		-1.009	1	-1.04	1	4.378	0.000524816	97	2490	44	45
	ZGAL_2997	3482924	3484183	-		Small-conductance mechanosensitive channel family protein		-1.169	1	-0.145	1	2.959	4.89e-05	203	1653	182	88
	ZGAL_3016	3501838	3502755	+	fklA	FKBP-type peptidyl-prolyl cis-trans isomerase	5.2.1.8	-0.477	1	0.805	1	1.952	0.000186652	246	979	433	176
	ZGAL_3025	3511580	3512845	+		Conserved hypothetical periplasmic protein		0.377	1	-0.311	1	2.042	2.77e-07	275	1153	223	358
	ZGAL_3026	3512889	3515084	-		NADPH oxidoreductase		1.037	1	2.614	0.000193339	6.722	4e-42	19	2227	123	40
	ZGAL_3027	3515090	3515587	-		Conserved hypothetical membrane protein		-0.503	1	1.544	1	5.857	3.76e-05	7	622	23	5
	ZGAL_3028	3515594	3517099	-		Ankyrin repeats protein		1.509	1	3.741	0.022349	6.234	1.49e-10	36	3627	577	110
	ZGAL_3029	3517188	3518567	-		Conserved hypothetical lipoprotein		1.886	1	2.827	1	6.088	2.19e-10	60	5475	495	246
	ZGAL_3030	3518588	3521002	-		TonB-dependent Receptor		1.109	1	2.304	1	7.449	7.95e-18	9	2180	50	21
	ZGAL_3031	3521128	3522108	+		AraC-type transcriptional regulator		0.551	1	2.586	0.312895	6.064	3.58e-17	10	821	69	16
	ZGAL_3080	3570257	3570679	-		Conserved hypothetical protein		1.418	1	0.976	1	2.626	0.00761809	32	215	63	88
	ZGAL_3096	3584708	3584986	-		Hypothetical membrane protein		-1.458	NA	1.318	1	4.354	0.0281207	3	86	8	1
	ZGAL_3132	3621604	3622848	+	rocD	Ornithine aminotransferase	2.6.1.13	-0.044	1	0.512	1	2.267	0.000331034	990	4899	1421	959	1.1.3.3 : Arginine catabolism,1.5.1.1 : Glutamate
	ZGAL_3137	3624466	3625479	-		Conserved hypothetical lipoprotein		-0.247	1	0.582	1	2.631	3.75e-17	517	3244	777	435
	ZGAL_3144	3632682	3634250	+		Metal-dependent phosphohydrolase		0.44	1	0.087	1	1.421	0.00112119	2955	7982	3140	4019
	ZGAL_3145	3634325	3635860	-		Sulfatase, family S1-19	3.1.6.-	6.346	1.66e-65	5.098	1.69e-41	3.674	3.48e-20	70	922	2507	6012
	ZGAL_3146	3635860	3637494	-	idsA3	Iduronate-2-sulfatase, family S1-7	3.1.6.13	6.76	1.2e-117	5.998	1.04e-91	3.862	1.2e-33	18	282	1226	2087
	ZGAL_3147	3637536	3639581	-		beta-L-arabinofuranosidase, family GH127	3.2.1.-	7.172	7.36e-135	6.913	5.12e-125	3.281	2.67e-25	57	571	7133	8545
	ZGAL_3148	3639763	3641733	-		beta-L-arabinofuranosidase, family GH127	3.2.1.-	6.633	2.71e-61	6.829	5.52e-65	3.545	6.8e-16	129	1565	15761	13728
	ZGAL_3149	3641770	3643350	-		Metabolite transport protein (Sugars permease)		6.711	2.98e-65	6.168	9.61e-55	4.696	9.94e-31	99	2701	7592	11117
	ZGAL_3150	3643390	3645474	-		beta-L-arabinofuranosidase, family GH127	3.2.1.-	8.105	2.85e-108	7.77	3.02e-99	7.095	3.78e-82	31	4573	7355	9304
	ZGAL_3155	3651352	3652803	-	aldA	Lactaldehyde dehydrogenase		8.088	1.3e-80	7.294	4.01e-65	5.623	1.4e-37	28	1476	4810	8409
	ZGAL_3156	3652778	3653944	-		aldonic acid dehydratase		9.733	2.04e-89	9.314	1.21e-81	5.176	1.07e-23	34	1324	24888	33485
	ZGAL_3157	3653980	3654987	-	rhaT1	L-rhamnose/proton symporter		8.398	5.78e-140	7.959	3.68e-125	7.029	3.85e-95	6	889	1715	2328
	ZGAL_3158	3655123	3656424	-	gntT3	High-affinity gluconate transporter		4.291	8.12e-39	2.958	4.15e-17	4.071	8.61e-34	52	902	415	1051
	ZGAL_3214	3717908	3719089	+	moeA1	Molybdopterin biosynthesis protein		-0.264	1	-0.375	1	2.401	0.000787882	621	3401	477	515
	ZGAL_3215	3719099	3719440	+	modE	LysR-type transcriptional regulator		0.754	1	-0.038	1	1.73	0.00461497	100	344	97	170
	ZGAL_3234	3738604	3739068	-		Conserved hypothetical lipoprotein		-0.649	1	-0.134	1	5.91	1.63e-08	23	1885	21	14
	ZGAL_3239	3742100	3742555	+		Conserved hypothetical protein		0.225	1	-0.752	1	3.889	7.08e-06	88	1470	51	104
	ZGAL_3240	3742545	3743108	+		Conserved hypothetical protein		0.429	1	0.105	1	3.436	4.41e-06	45	532	48	62
	ZGALAM_3259	3780259	3780438	+		protein of unknown function		1.695	1	-0.756	1	4.559	0.000197369	26	780	15	93
	ZGAL_3302	3803271	3804761	+		Metalloendopeptidase, family M48	3.4.24.-	1.644	1	0.762	1	3.554	0.0390881	46	650	82	157
	ZGAL_3334	3832508	3834031	-		PKD-containing protein		5.892	1.41e-20	1.237	1	3.253	0.000124186	45	468	108	3047
	ZGAL_3355	3866163	3866738	-	pfpI	Intracellular peptidase, family C56	3.2.-.-	0.564	1	-0.819	1	4.802	1.55e-17	269	8135	149	401
	ZGAL_3365	3879171	3879485	+		Hypothetical membrane protein		-2.387	NA	0.32	1	7.053	2.49e-13	1	207	1	0
	ZGAL_3366	3879584	3881179	+		Sulfate transporter		2.534	NA	-1.728	1	6.623	2.93e-06	1	214	0	10
	ZGAL_3436	3936172	3936342	+		Conserved hypothetical membrane protein		0.998	NA	-1.05	1	5.058	0.00309061	3	172	1	7
	ZGAL_3439	3939479	3943651	+		One-component system sensor protein	2.7.13.3	0.186	1	0.262	1	2.556	2.02e-07	446	2699	538	508
	ZGAL_3477	3999103	3999738	-		Conserved hypothetical lipoprotein		-0.842	1	-0.126	1	3.169	0.00119768	203	1987	185	110
	ZGAL_3479	4000388	4001758	-		Metallo-beta-lactamase superfamily protein	3.-.-.-	-0.545	1	-1.032	1	4.35	2.31e-10	206	4626	98	139
	ZGAL_3480	4001762	4002607	-		Conserved hypothetical protein		-2.102	1	-3.336	0.00182725	3.537	3.2e-05	104	1313	9	23
	ZGAL_3481	4002634	4003539	-		Small-conductance mechanosensitive channel		-0.82	1	-0.26	1	3.218	1.16e-05	235	2330	196	131
	ZGAL_3483	4003650	4004489	-		Universal stress protein		-1.608	1	-0.814	1	4.218	4.31e-08	423	8783	236	133
	ZGAL_3484	4004554	4005405	-		Universal stress protein		-0.27	1	0.06	1	4.953	1.93e-14	239	8255	250	197
	ZGAL_3485	4005546	4005845	+	trxA	Thioredoxin		0.269	1	0.853	1	4.789	2.04e-22	462	13621	844	559
	ZGAL_3486	4005954	4006952	+		Conserved hypothetical protein		-0.536	1	0.49	1	4.037	3.5e-12	785	13798	1112	537
	ZGAL_3488	4007949	4010456	-	pmr1	Calcium-transporting P-type ATPase	3.6.3.8	-0.707	1	0.021	1	2.848	0.0481251	343	2691	350	206
	ZGAL_3489	4010664	4011746	+		Membrane fusion protein		1.054	1	0.804	1	3.532	4.51e-06	129	1621	229	274
	ZGAL_3493	4014198	4015172	+		Conserved hypothetical protein		-0.485	1	1.51	1	3.124	9.08e-07	223	2051	652	158
	ZGAL_3551	4111379	4111927	-		Conserved hypothetical periplasmic protein		-0.84	NA	-0.049	1	3.719	0.0242173	16	259	15	9
	ZGAL_3574	4136952	4137857	+	cbpA	Co-chaperone protein CbpA		0.499	1	0.862	1	3.537	1.87e-09	765	9396	1411	1090
	ZGAL_3575	4137862	4138152	+		Conserved hypothetical protein		-1.91	1	-0.894	1	3.655	0.000724455	128	1815	66	31
	ZGAL_3579	4143075	4143194	-		Conserved hypothetical protein		7.168	5.85e-32	6.208	2.18e-23	5.922	6.05e-21	13	922	1118	2220
	ZGAL_3580	4143222	4144973	-		SusD/RagB family lipoprotein		9.112	2.04e-124	8.344	5.65e-104	4.197	1.17e-24	96	1830	33790	57953
	ZGAL_3581	4144984	4148214	-		TonB-dependent Receptor		9.628	1.93e-103	9.455	1.31e-99	4.309	4.99e-19	89	1872	71042	80270
	ZGAL_3589	4154959	4155447	+		GreA-like transcription elongation factor		3.414	0.00229468	0.29	1	3.753	0.000208635	435	6647	537	5198
	ZGAL_3590	4155482	4155844	+		Conserved hypothetical periplasmic protein		2.213	1	-0.433	1	4.009	4.34e-06	339	6160	248	1683
	ZGAL_3591	4156163	4157455	+	gdhB	Glutamate dehydrogenase (NAD(P)(%2B))	1.4.1.3	2.645	0.451576	-0.051	1	4.721	4e-08	1176	36309	1133	8059	1.5.1.1 : Glutamate
	ZGAL_3592	4157467	4157883	+	rnkA	Regulator of nucleoside diphosphate kinase		2.116	1	-1.068	1	4.941	4.72e-12	756	26371	350	3465
	ZGAL_3641	4244029	4245132	-	mroA3	Aldose 1-epimerase	5.1.3.3	2.328	0.787092	-0.457	1	3.306	0.000783186	122	1334	88	656
	ZGAL_3670	4300789	4301703	-		Conserved hypothetical membrane protein		-1.155	1	-0.249	1	3.489	0.00171674	295	3715	246	127
	ZGAL_3676	4308197	4310401	-	relA	GTP pyrophosphokinase	2.7.6.5	1.263	1	0.855	1	3.456	5.37e-13	1759	20098	3214	4284
	ZGAL_3680	4313763	4314173	+	moaE1	Molybdopterin synthase, large subunit		0.212	1	-0.382	1	1.518	0.0161988	272	777	208	315
	ZGAL_3684	4316290	4317363	+	moeB	Molybdopterin synthase activating protein		0.813	1	1.561	0.0750213	2.19	8.86e-06	379	1773	1136	671
	ZGAL_3685	4317347	4318123	+		Permease		-0.248	1	-0.725	1	2.438	5.86e-05	140	794	84	118
	ZGAL_3688	4319076	4320101	-		Endonuclease/exonuclease/phosphatase family		0.324	1	1.528	0.147506	1.779	0.00783994	218	753	639	274
	ZGAL_3689	4320105	4320974	-		Serine endopeptidase, family S54	3.4.21.-	-1.592	1	0.051	1	2.34	0.0014849	209	1089	218	68
	ZGAL_3690	4320976	4321719	-		Serine endopeptidase, family S54	3.4.21.-	-0.279	1	0.309	1	3.388	1.19e-17	237	2558	295	195
	ZGAL_3706	4335249	4336316	+		Conserved hypothetical membrane protein		-0.935	1	-0.261	1	3.794	1.22e-06	191	2908	158	98
	ZGAL_3715	4343924	4345132	+		Drug resistance transporter		-0.197	1	0.147	1	2.365	9.83e-07	99	520	109	86
	ZGAL_3716	4345222	4347129	-	acs	Acetyl-coenzyme A synthetase	6.2.1.1	0.681	1	-1.16	1	2.108	1.05e-05	1579	6924	701	2548
	ZGAL_3738	4381472	4381852	-		Endoribonuclease	3.1.-.-	0.246	1	-0.185	1	2.053	0.00930295	304	1287	267	361
	ZGAL_3745	4390026	4392935	+		Beta-N-acetylhexosaminidase, family GH3 / Serine peptidase, family S12	3.2.1.52,3.4.21.-	-0.214	1	-0.559	1	2.449	0.000229679	1296	7321	872	1114
	ZGAL_3746	4393090	4394235	+		Glycosyltransferase, family GT4	2.4.1.-	-0.144	1	2.281	1.36e-09	2.896	1.15e-16	856	6499	4222	774
	ZGAL_3747	4394237	4394680	+		Conserved hypothetical protein		-0.25	1	-1.357	1	3.495	0.00112158	110	1390	40	92
	ZGAL_3748	4394800	4395978	+		OmpA-like periplasmic protein		1.54	1	0.49	1	3.143	0.000949715	79	763	113	239
	ZGAL_3754	4403298	4404347	-		Conserved hypothetical protein		1.412	0.0161724	1.206	0.389394	1.398	0.0291772	704	1868	1639	1891
	ZGAL_3799	4465825	4466937	+		LacI-type transcriptional regulator		4.148	0.00443684	0.954	1	3.956	0.0180544	30	586	61	672
	ZGAL_3800	4466990	4469950	+		Conserved hypothetical periplasmic protein		5.522	2.82e-22	2.11	0.250374	2.898	0.000163702	272	2147	1225	13880
	ZGAL_3801	4469958	4470803	+		Conserved hypothetical membrane protein		4.588	6.02e-06	0.761	1	5.134	7.36e-08	93	4083	163	2735
	ZGAL_3837	4522057	4524297	+		Conserved hypothetical membrane protein		-0.687	1	-0.443	1	3.304	4.01e-06	171	1813	124	105
	ZGAL_3839	4524420	4524854	+		Small heat shock protein		-3.589	0.00987398	1.502	1	6.94	5.97e-16	2982	480551	9019	208
	ZGAL_3843	4527318	4528094	+		Patatin-like phospholipase		-0.637	1	-1.08	1	4.37	0.00134068	81	2100	35	50
	ZGAL_3846	4532678	4532908	-		Conserved hypothetical protein		-3.941	0.000728243	-2.508	1	4.297	2.56e-06	59	1329	9	3
	ZGAL_3847	4532905	4533255	-		Conserved hypothetical membrane protein		-4.083	0.000531047	-0.233	1	4.738	4.42e-07	88	2792	75	4
	ZGAL_3848	4533262	4533591	-		Conserved hypothetical membrane protein		-1.359	1	0.427	1	5.049	1.59e-13	1441	53871	1959	543
	ZGAL_3849	4533753	4534256	+		Hypothetical protein		-0.864	1	0.015	1	3.956	1.73e-05	64	1119	64	34
	ZGAL_3850	4534348	4535118	+		Conserved hypothetical protein		-2.71	0.0204101	1.118	1	5.445	2.39e-16	531	26279	1185	75
	ZGAL_3851	4535205	4535612	+		Conserved hypothetical protein		-2.954	1	1.375	1	5.232	0.000271222	409	21715	1175	40
	ZGAL_3852	4535827	4537026	-		ABC-2 type exporter, permease component		-4.131	0.00213078	-0.74	1	4.165	0.000705745	110	2361	63	5
	ZGAL_3854	4538215	4539189	-		Membrane fusion protein		-3.592	0.00031941	-0.171	1	3.349	0.00100236	134	1491	118	10
	ZGAL_3855	4539197	4540675	-		Outer membrane efflux protein		-2.599	0.146097	-0.304	1	4.223	3.9e-08	111	2302	90	17
	ZGAL_3857	4542077	4543759	-	ubiB	Possible ubiquinone biosynthesis protein UbiB		-1.313	1	-0.57	1	2.738	0.0394982	221	1587	148	86
	ZGAL_3858	4543774	4544160	-		Conserved hypothetical protein		-2.649	0.720273	0.335	1	4.55	7.39e-07	544	14895	694	78
	ZGAL_3859	4544337	4546334	-	rcaA	Respiratory chain complexes assembly ATP-dependent metalloprotease	3.4.24.-	-2.368	0.0181093	0.109	1	4.553	5.07e-15	487	12382	527	90
	ZGAL_3860	4546336	4546683	-		Carboxymuconolactone decarboxylase family protein		0.255	1	1.366	1	4.822	1.98e-14	84	2635	224	101
	ZGAL_3861	4546986	4547639	+		Conserved hypothetical protein		-2.957	0.030785	-0.57	1	4.574	1.22e-08	192	5211	127	22
	ZGAL_3862	4547784	4548569	+		Universal stress protein		-2.494	1	1.137	1	5.088	1.12e-09	467	18762	1068	76
	ZGAL_3863	4548627	4549058	+		Conserved hypothetical protein		-3.434	0.0123156	-0.175	1	5.367	1.3e-09	468	23452	412	37
	ZGAL_3864	4549120	4550193	-	glkA	Glucokinase (Glucose kinase)	2.7.1.2	-2.594	0.449138	0.241	1	4.386	2.69e-07	201	4803	240	30	1.1.1 : Carbohydrates/Carbon compounds,1.3.1 : Glycolysis,1.3.9 : Entner-Doudoroff pathway,1.7.9 : Misc. glucose metabolism
	ZGAL_3865	4550211	4551257	-	fbaB	Fructose-bisphosphate aldolase, class 1	4.1.2.13	-3.352	0.0109778	-1.444	1	3.708	0.000755803	250	3696	88	21	1.1.1 : Carbohydrates/Carbon compounds,1.3.1 : Glycolysis
	ZGAL_3868	4552949	4553938	-	ldhA	D-lactate dehydrogenase	1.1.1.28	-3.064	0.00986976	0.901	1	3.174	0.00408413	289	2852	553	31	1.1.1.19 : Xylose catabolism
	ZGAL_3869	4553986	4556394	-	ppsA	Pyruvate, water dikinase (Phosphoenolpyruvate synthase)	2.7.9.2	-3.059	0.000978491	0.7	1	3.762	9.46e-07	766	11362	1267	85	1.1.1 : Carbohydrates/Carbon compounds,1.7.8 : Gluconeogenesis
	ZGAL_3871	4556569	4558047	+	atpD2	ATP synthase, F1 sector beta subunit	3.6.3.14	-2.666	0.322502	0.814	1	3.891	3.87e-05	252	4217	456	36
	ZGAL_3876	4559870	4560139	+	atpE2	ATP synthase, F0 sector C subunit	3.6.3.14	-5.39	3.46e-06	-1.244	1	3.515	0.000944722	46	581	19	1
	ZGAL_3877	4560147	4560893	+	atpF2	ATP synthase, F0 sector B subunit	3.6.3.14	-2.228	1	0.283	1	3.357	0.000871642	173	1950	213	34
	ZGAL_3878	4560916	4562445	+	atpA2	ATP synthase, F1 sector alpha subunit	3.6.3.14	-3.177	0.00152694	-0.094	1	3.885	1.37e-06	230	3750	215	23
	ZGAL_3879	4562464	4563369	+	atpG2	ATP synthase, F1 sector gamma subunit	3.6.3.14	-2.09	0.432918	-0.506	1	3.288	3.93e-06	160	1668	112	36
	ZGAL_3880	4563476	4563928	-		Conserved hypothetical protein		-0.993	1	-0.323	1	2.512	1.88e-05	179	1052	143	89
	ZGAL_3883	4565977	4566753	-		ABC importer, permease component		-1.601	1	0.139	1	5.677	1.89e-05	42	3163	47	12
	ZGAL_3885	4566946	4568277	+		Voltage-gated chloride channel		-2.944	0.232339	1.386	1	4.918	2.78e-09	35	1224	96	4
	ZGAL_3886	4568344	4570716	-	cgaA	Glucan 1,4-alpha-glucosidase, family GH15	3.2.1.3	-2.597	0.529339	-0.122	1	3.381	0.00278337	195	2252	178	29
	ZGAL_3887	4570995	4571486	-		Conserved hypothetical periplasmic protein		0.089	1	0.953	1	9.723	1.03e-36	9	11495	19	10
	ZGAL_3888	4571806	4572720	-		Conserved hypothetical periplasmic protein		-1.102	1	0.229	1	6.121	2.06e-06	20	2091	23	8
	ZGAL_3889	4572830	4574956	+		TonB-dependent Receptor		0.906	1	-0.109	1	7.209	2.4e-14	5	1042	4	10
	ZGAL_3890	4574968	4576392	+		conserved hypothetical lipoprotein		1.067	1	1.752	1	6.89	5.24e-13	8	1334	30	18
	ZGAL_3891	4576539	4576877	+		Conserved hypothetical protein		-0.664	NA	-0.356	1	7.034	5.58e-13	1	208	1	1
	ZGAL_3898	4588876	4591371	+		Conserved hypothetical protein		1.951	NA	0.534	1	4.754	3.64e-05	7	218	9	28
	ZGAL_3980	4678874	4679821	-		Conserved hypothetical membrane protein		-0.18	1	0.439	1	2.424	0.00656707	221	1229	303	194
	ZGAL_3984	4682015	4685218	+	nrfI	Protein NrfI		-0.573	1	1.089	1	2.922	0.000537857	1182	9527	2574	785
	ZGAL_4002	4711592	4712314	+		Carbohydrate esterase, family CE14	3.5.1.-	-0.206	1	-0.078	1	2.33	4.93e-08	905	4638	857	783
	ZGAL_4014	4725295	4726674	+	cydA	Cytochrome d ubiquinol oxidase subunit I	1.10.3.-	-1.074	1	-0.435	1	5.35	2.48e-54	323	13681	239	152
	ZGAL_4015	4726681	4727718	+	cydB	Cytochrome d ubiquinol oxidase subunit II	1.10.3.-	-0.438	1	0.524	1	5.285	2.5e-44	234	9547	337	171
	ZGAL_4023	4733218	4734048	+		Conserved hypothetical protein		-0.297	1	0.858	1	1.483	0.000350164	522	1458	949	424
	ZGAL_4029	4739402	4740454	+	menC	O-succinylbenzoate synthase	4.2.1.-	-0.863	1	-0.425	1	2.085	0.00285983	161	704	120	87
	ZGAL_4031	4741394	4742485	+	menE	O-succinylbenzoic acid-CoA ligase	6.2.1.26	-0.467	1	-0.217	1	2.741	0.000469734	115	814	99	82
	ZGAL_4038	4748712	4749599	+		Conserved hypothetical membrane protein		-1.124	1	-1.021	1	2.827	0.0432246	1501	11528	718	667
	ZGAL_4041	4751539	4754037	-		TonB-dependent Receptor		0.347	1	0.486	1	4.17	2.43e-11	663	12937	938	849
	ZGAL_4042	4754039	4754542	-		Conserved hypothetical membrane protein		1.223	0.447383	0.744	1	1.766	0.000184001	416	1428	700	979
	ZGAL_4044	4755112	4756098	-	prfB	Peptide chain release factor 2		0.641	1	1.171	1	1.933	0.00263292	1671	6496	3806	2623
	ZGAL_4054	4765996	4767039	+	cysK1	Cysteine synthase A	2.5.1.47	-0.554	1	-0.558	1	1.798	2.92e-05	2137	7507	1446	1451	1.5.1.12 : Cysteine
	ZGALAM_4041	4780421	4781608	-		conserved exported protein of unknown function		1.154	1	-2.435	0.418962	2.911	0.00812535	168	1364	29	385
	ZGAL_4068	4781856	4784633	-	uvrA1	Excinuclease ABC, subunit A		0.242	1	0.758	1	2.1	1.99e-07	1127	4892	1915	1335
	ZGAL_4074	4788105	4789571	-		Conserved hypothetical protein		-0.272	1	-0.063	1	1.969	1.68e-05	2049	8124	1960	1693
	ZGAL_4096	4810534	4812918	+		TonB-dependent Receptor		-0.58	1	1.421	1	4.512	3.96e-09	277	7129	772	182
	ZGAL_4097	4812956	4814110	+		Conserved hypothetical membrane protein		0.595	1	0.669	1	5.625	8.45e-16	176	10075	285	270
	ZGAL_4110	4822504	4824723	-		TonB-dependent Receptor		0.464	1	1.035	1	2.288	3.61e-07	539	2679	1116	746
	ZGAL_4111	4824777	4825106	-		Conserved hypothetical membrane protein		-0.663	1	-0.194	1	1.255	0.0186659	225	540	195	142
	ZGAL_4118	4830330	4830683	+	fdx	Ferredoxin		1.418	0.0500225	1.599	0.0042742	2.15	2.39e-07	1073	4838	3287	2895
	ZGAL_4124	4839872	4840492	+		YrdC family protein		1.13	1	-0.381	1	1.838	0.00033887	346	1249	266	763
	ZGAL_4127	4842993	4844150	+		von Willebrand factor type A protein		-0.366	1	0.011	1	4.747	5.33e-37	615	17161	621	476
	ZGAL_4128	4844221	4845690	+		Conserved hypothetical protein		0.043	1	0.252	1	5.947	8.33e-112	639	40426	760	658
	ZGAL_4130	4847515	4849866	+	alyA4	Alginate lyase, family PL6_1	4.2.2.3	0.124	1	-0.358	1	2.693	8.15e-18	82	543	64	90
	ZGAL_4131	4849883	4850941	+	alyA5	Alginate lyase, family PL7_5	4.2.2.3	0.529	1	-0.199	1	2.363	1.02e-06	64	341	58	94
	ZGAL_4132	4851091	4853424	+	alyA6	Alginate lyase, family PL6_1	4.2.2.3	-1.439	1	0.453	1	2.503	0.0486002	80	487	112	28
	ZGAL_4133	4853488	4854981	-		Two-component system - Sensor histidine kinase	2.7.13.3	0.338	NA	-2.494	1	3.15	0.00738732	21	209	3	27
	ZGAL_4134	4854978	4855679	-		Two-component system - Response regulator		0.467	1	-0.064	1	2.94	0.0224564	30	253	28	42
	ZGAL_4141	4861018	4861902	-	cysM	Cysteine synthase B	2.5.1.47	-0.621	1	-0.221	1	2.43	4.25e-10	594	3253	510	384	1.5.1.12 : Cysteine
	ZGAL_4142	4861892	4862686	-	cysE	Serine O-acetyltransferase	2.3.1.30	-0.035	1	0.299	1	2.516	4.97e-09	479	2786	590	467	1.5.1.12 : Cysteine
	ZGAL_4145	4864010	4865365	+	gabD	Succinate-semialdehyde dehydrogenase	1.2.1.16	-0.242	1	1.291	1	4.786	4.97e-28	240	6962	595	202
	ZGAL_4146	4865606	4866205	+		Hypothetical periplasmic protein		1.152	0.133248	0.743	1	1.899	6.14e-08	964	3624	1620	2155
	ZGAL_4149	4867301	4867696	+	yciA	Acyl-CoA thioester hydrolase yciA	3.1.2.-	-0.806	1	-0.569	1	2.453	4.78e-11	198	1105	134	113
	ZGAL_4158	4878919	4879782	-	rpoD2	RNA polymerase sigma factor rpoD		-0.008	1	-0.701	1	2.243	3.62e-15	1148	5479	704	1142
	ZGAL_4183	4906451	4907134	+	dhlB	(S)-2-haloacid dehalogenase	3.8.1.2	0.45	1	-0.215	1	1.62	0.00727262	248	765	213	341
	ZGAL_4184	4907141	4907371	-		Putative protein		-1.725	1	0.273	1	4.638	0.00878445	45	1547	56	12
	ZGAL_4218	4940694	4941419	+	viuB	Siderophore-interacting protein		2.311	1	0.9	1	4.798	4.67e-08	77	2534	148	415
	ZGAL_4219	4941576	4942349	+		Conserved hypothetical membrane protein		-0.992	NA	0.113	1	3.665	0.00559117	19	282	21	9
	ZGAL_4220	4942353	4942727	-	furA2	Ferric uptake regulation protein		-3.17	0.0703638	-2.284	1	3.767	3.4e-05	25	382	4	2
	ZGAL_4223	4944035	4944637	+		SAM-dependent methyltransferase	2.1.1.-	-0.644	1	-0.532	1	4.745	4.26e-07	27	860	18	17
	ZGAL_4228	4947080	4947757	-		Intracellular peptidase, family C56	3.2.-.-	1.205	1	1.165	1	6.751	5.57e-25	152	19444	354	363
	ZGAL_4229	4947774	4948934	-		Iron-containing alcohol dehydrogenase family	1.1.1.-	0.52	1	0.619	1	6.151	3.7e-40	163	12530	252	235
	ZGAL_4230	4948964	4949959	-		Probable NADP-dependent oxidoreductase	1.-.-.-	0.254	1	1.244	1	5.697	8.4e-24	166	9588	405	199
	ZGAL_4231	4949971	4950603	-		NAD(P)H-flavin oxidoreductase	1.-.-.-	0.911	1	1.606	0.863503	5.451	7.85e-33	191	8942	593	363
	ZGAL_4232	4950634	4951212	-		TetR-type transcriptional regulator		0.898	1	1.739	0.00858564	4.608	4.13e-33	65	1662	221	123
	ZGAL_4233	4951412	4951891	+		GAF family protein		-0.443	1	-0.853	1	3.969	2.64e-55	549	8734	301	403
	ZGAL_4238	4956055	4956549	+		Hypothetical periplasmic protein		-1.679	1	-0.327	1	8.287	1.92e-25	56	23820	45	16
	ZGAL_4240	4956917	4957501	+		Peroxiredoxin	1.11.1.15	3.332	5.05e-10	2.318	0.00114268	2.674	1.4e-05	498	3299	2567	5252
	ZGAL_4241	4957517	4958410	-		AraC-type transcriptional regulator		-1.401	0.00882776	-0.688	1	2.355	8.12e-12	663	3429	410	249
	ZGAL_4243	4958935	4960368	+	agaD	Beta-agarase D, family GH16	3.2.1.81	1.132	1	-0.546	1	3.703	0.0093422	65	995	43	149
	ZGAL_4245	4961130	4961603	+	dpsA3	DNA protection during starvation protein	1.16.-.-	-2.555	0.000399897	-1.076	1	3.914	1.51e-12	969	15496	453	158
	ZGAL_4246	4961626	4962570	+		Aldo/keto reductase related to aryl-alcohol dehydrogenases	1.-.-.-	-2.567	0.0858121	-0.902	1	4.326	4.66e-09	898	20014	470	141
	ZGAL_4248	4963465	4964100	+	alkB2	Alpha-ketoglutarate-dependent dioxygenase	1.14.11.-	-1.846	1	-0.251	1	5.037	1.57e-14	437	16063	365	116
	ZGAL_4249	4964308	4964967	+	nfnB2	6,7-dihydropteridine reductase	1.5.1.34	-4.695	2.47e-26	-2.112	0.000976027	2.696	1.52e-07	2051	13686	464	75
	ZGAL_4250	4964992	4965999	+	qorA2	Quinone oxidoreductase	1.6.5.5	-3.934	1.73e-15	-2.642	8.01e-06	3.081	8.17e-09	1791	15745	278	111
	ZGAL_4251	4966030	4966497	+		Conserved hypothetical protein		-5.156	1.07e-25	-2.571	3.8e-05	3.229	1.35e-09	1030	10063	168	27
	ZGAL_4252	4966499	4967605	+		Conserved hypothetical protein		-4.747	4.03e-09	-2.729	0.16103	4.067	3.24e-06	1094	20576	152	34
	ZGAL_4274	4990200	4991531	+		Outer membrane efflux protein		-3.098	NA	1.099	1	5.43	2.1e-05	2	139	6	0
	ZGAL_4275	4991537	4992754	+	macA	Macrolide-specific membrane fusion protein		-0.266	NA	-1.959	1	5.99	3.6e-13	4	286	1	3
	ZGAL_4276	4992764	4993507	+	macC	Macrolide-specific ABC exporter, ATPase component	3.6.3.-	0.64	NA	0.74	NA	5.995	5.65e-05	1	80	1	1
	ZGAL_4277	4993510	4994730	+	macB	Macrolide-specific ABC exporter, permease component		-1.317	NA	1.031	1	2.835	0.0499853	12	96	27	5
	ZGAL_4339	5058014	5059012	+		Hypothetical protein		-0.753	1	-2.439	0.0156733	3.99	6.56e-11	407	6947	71	238
	ZGAL_4342	5061024	5062130	-	ybhS	ABC-2 type exporter, permease component		-0.035	NA	-2.307	1	3.272	6.74e-06	20	206	3	19
	ZGAL_4344	5062852	5063754	-	ybhF2	ABC transporter, ATPase component		1.064	1	1.183	1	3.084	0.00927566	27	249	64	57
	ZGAL_4345	5063751	5064647	-	ybhG	Membrane fusion protein		0.871	1	0.221	1	3.317	5.62e-13	41	424	47	75
	ZGAL_4346	5064659	5065906	-		Outer membrane efflux protein		1.734	0.187394	2.238	0.000827908	3.544	8.96e-13	84	1026	409	286
	ZGAL_4367	5085469	5085855	-		Fur-type transcriptional regulator		-3.973	0.00619478	-1.412	1	3.727	0.000811909	30	450	10	1
	ZGAL_4371	5088223	5089632	-	phoA	Alkaline phosphatase	3.1.3.1	-0.056	1	-0.057	1	5.6	8.19e-18	92	5082	87	88
	ZGAL_4372	5089663	5090100	-		Hypothetical periplasmic protein		0.95	1	1.529	1	5.965	1.11e-20	19	1364	57	38
	ZGAL_4373	5090090	5091331	-		ABC transporter, permease component		-1.088	1	-0.831	1	6.401	2.38e-09	11	1244	6	4
	ZGAL_4374	5091328	5091957	-		ABC transporter, ATPase component		-0.335	1	-1.088	1	6.275	9.57e-09	9	999	4	7
	ZGAL_4375	5091983	5093179	-		P47K		0.056	1	0.367	1	6.881	2.23e-24	40	5595	52	41
	ZGALAM_4358	5095660	5095845	-		protein of unknown function		3.326	0.00111885	3.074	0.0114833	5.059	4.74e-11	6	247	60	72
	ZGAL_4378	5095894	5096232	-		Putative protein		1.324	1	0.443	1	7.246	1.63e-52	90	15092	122	230
	ZGAL_4398	5112757	5113188	+		Conserved hypothetical periplasmic protein		-0.344	1	-0.138	1	5.293	4.99e-40	98	4016	87	76
	ZGALAM_4408	5141045	5141161	-		protein of unknown function		1.117	NA	-1.944	NA	4.002	0.010146	4	73	0	8
	ZGAL_4428	5142895	5144238	-		Beta-lactamase hydrolase-like protein	3.-.-.-	1.094	1	0.659	1	2.618	9.88e-09	100	629	159	214
	ZGAL_4443	5155693	5156730	-		Long chain dehydrogenase/reductase	1.1.1.-	-2.165	1	-1.336	1	6.507	4.07e-14	148	17260	55	30
	ZGAL_4444	5156782	5158098	-	aldB	Alpha-acetolactate decarboxylase	4.1.1.5	-0.999	1	-0.697	1	4.415	0.000120805	83	2157	49	40
	ZGAL_4445	5158111	5159085	-		Permease		-3.336	1	-1.708	1	4.715	0.00143006	57	1956	15	4
	ZGAL_4446	5159078	5159485	-		OsmC-like protein		-1.685	1	0.485	1	4.283	0.000842984	79	1892	115	22
	ZGAL_4447	5159496	5159732	-		Thioredoxin-like protein		-4.736	0.00108624	-1.601	1	4.587	1.51e-08	21	581	6	0
	ZGAL_4460	5167492	5168490	+		Alpha/beta hydrolase-fold protein	3.-.-.-	0.111	1	1.471	0.137637	3.75	1.12e-22	99	1361	276	107
	ZGAL_4473	5179606	5179989	-		HxlR-type transcriptional regulator		-0.404	1	-0.736	1	5.646	9.42e-18	34	1944	19	26
	ZGAL_4474	5180232	5180885	+	nfnB1	6,7-dihydropteridine reductase	1.5.1.34	0.329	NA	0.452	1	4.256	0.0262216	4	107	5	5
	ZGAL_4475	5180909	5181829	+	lipA	Triacylglycerol lipase	3.1.1.3	1.963	NA	3.424	1	4.392	0.0183154	3	86	41	13
	ZGAL_4476	5181832	5182683	+		Hypothetical protein		-1.042	NA	-3.476	NA	3.182	0.0227822	7	76	0	3
	ZGAL_4481	5186777	5188273	+		NAD dependent aldehyde dehydrogenase	1.2.1.-	-0.173	1	-1.981	1	3.765	0.00084706	28	445	6	25
	ZGAL_4487	5190963	5192228	+		Conserved hypothetical protein		-0.097	1	-0.017	1	3.617	5.82e-18	67	840	67	62
	ZGAL_4488	5192273	5193046	+		Conserved hypothetical protein		0.429	1	-0.439	1	3.783	2.95e-10	26	381	18	35
	ZGAL_4489	5193238	5196078	+	uvrA2	Excinuclease ABC, subunit A		0.455	1	1.157	1	3.27	1.44e-11	597	5966	1349	822
	ZGAL_4490	5196121	5196669	+		Conserved hypothetical protein		0.083	1	0.519	1	3.087	1.77e-05	213	1910	309	226
	ZGAL_4493	5200568	5202979	+	bkdA2	2-Oxoisovalerate dehydrogenase, E1 component	1.2.4.4	0.483	1	0.305	1	2.735	1.16e-23	2289	15408	2832	3206
	ZGAL_4499	5206101	5206949	+		OmpA-like lipoprotein		-1.535	1	-0.518	1	1.942	0.0283912	5335	21000	3701	1806
	ZGAL_4508	5214595	5215194	-	hisIE	Histidine biosynthesis bifunctional protein HisIE	3.5.4.19,3.6.1.31	0.264	1	0.701	1	1.961	2.44e-05	792	3124	1293	953	1.5.1.16 : Histidine
	ZGAL_4509	5215251	5216006	-	hisF	Imidazole glycerol phosphate synthase subunit HisF	4.1.3.-	0.546	1	1.404	1	2.007	0.00376287	445	1821	1195	654	1.5.1.16 : Histidine
	ZGAL_4512	5217367	5217954	-	hisH	Imidazole glycerol phosphate synthase subunit HisH	2.4.2.-	0.268	1	0.599	1	2.45	8.95e-08	807	4501	1229	974	1.5.1.16 : Histidine
	ZGAL_4513	5218031	5219167	-	hisB	Histidine biosynthesis bifunctional protein HisB	3.1.3.15,4.2.1.19	0.098	1	0.451	1	2.963	8.46e-10	1204	9691	1654	1290	1.5.1.16 : Histidine
	ZGAL_4515	5220229	5221518	-	hisD	Histidinol dehydrogenase	1.1.1.23	-0.187	1	0.626	1	2.642	7.45e-06	1045	6741	1627	916	1.5.1.16 : Histidine
	ZGAL_4516	5221515	5222000	-		GCN5-related N-acetyltransferase	2.3.1.-	-0.201	1	0.045	1	2.631	7.6e-05	599	3850	618	520
	ZGAL_4522	5226847	5227719	-	sucD	Succinyl-CoA ligase [ADP-forming] subunit alpha	6.2.1.5	-0.401	1	1.051	1	1.54	0.00140927	2361	6940	4923	1784
	ZGAL_4552	5257063	5259123	-		Aminopeptidase, family M1	3.4.11.-	0.779	1	0.209	1	1.374	0.00779499	279	731	324	481
	ZGALAM_4544	5271161	5271328	+		protein of unknown function		-2.532	NA	-1.253	NA	4.902	0.00374602	1	46	0	0
	ZGAL_4564	5271355	5272554	-		Major facilitator family transporter		-1.598	1	0.153	1	3.92	5.85e-10	344	5611	384	110
	ZGAL_4570	5278942	5280675	-	ilvB	Acetolactate synthase, large subunit	2.2.1.6	-0.801	1	0.047	1	1.256	0.0296129	8595	20655	8880	4911	1.5.1.18 : Isoleucine/valine
	ZGAL_4584	5292596	5293087	+	gepA	Genetic Element Protein A		-2.23	0.000128323	-0.828	1	2.834	5.63e-09	350	2572	194	73
	ZGAL_4586	5293434	5293574	+		Putative protein		0.371	1	-0.337	1	2.14	1.22e-08	319	1425	254	414
	ZGAL_4601	5304047	5306014	-	dsbD	Thiol:disulfide interchange protein	1.8.1.8	0.991	1	0.586	1	3.799	2.09e-25	330	4720	496	660
	ZGAL_4607	5310712	5312118	-	pdhD	Dihydrolipoyl dehydrogenase, E3 component of pyruvate dehydrogenase complex	1.8.1.4	0.222	1	1.334	1	3.804	1.31e-13	4216	62019	10826	4934
	ZGAL_4609	5313978	5314622	+		Peroxiredoxin	1.11.1.15	-2.457	0.0507645	-1.436	1	4.49	1.06e-11	4358	107648	1560	750
	ZGAL_4610	5314727	5315041	+	trxA	Thioredoxin		-0.811	1	0.63	1	3.393	1.87e-10	2850	31325	4447	1606
	ZGAL_4611	5315022	5315279	+		Conserved hypothetical protein		-2.739	0.0988376	-1.356	1	3.054	0.0130791	1323	11997	496	182
	ZGAL_4617	5321593	5323083	+		Conserved hypothetical membrane protein		0.886	1	1.338	1	2.586	1.74e-07	984	6056	2521	1835
	ZGAL_4618	5323080	5324222	+	ribAB	Riboflavin biosynthesis protein RibAB	4.1.99.12,3.5.4.25	0.876	1	0.869	1	2.402	5.08e-06	1047	5661	1930	1939
	ZGAL_4640	5351491	5352339	-		NmrA family oxidoreductase	1.-.-.-	1.082	1	0.643	1	1.838	0.00505541	74	273	117	158
	ZGAL_4707	5440968	5441894	-		Conserved hypothetical membrane protein		0.523	1	0.467	1	1.941	0.0117489	329	1297	457	476
	ZGAL_4728	5465694	5466413	+		Conserved hypothetical membrane protein		-0.439	1	-0.767	1	2.31	0.0169772	249	1280	143	182
	ZGAL_4731	5469595	5470977	+		Conserved hypothetical lipoprotein		-0.282	1	-0.836	1	4.825	3.84e-22	545	16493	301	446
	ZGAL_4740	5479547	5480218	+		Two-component system - Response regulator		1.074	1	0.548	1	2.503	0.000226307	487	2848	717	1040
	ZGAL_4743	5482557	5483849	+	fahA	Fumarylacetoacetase	3.7.1.2	-0.783	1	-0.056	1	1.649	0.00359742	746	2365	716	431
	ZGAL_4747	5487883	5489607	-		Conserved hypothetical periplasmic protein		-0.253	1	0.29	1	2.129	0.000147815	1552	6944	1904	1299
	ZGAL_4750	5490855	5491469	-	pcm	Protein-L-isoaspartate O-methyltransferase	2.1.1.77	-0.983	1	-0.319	1	1.508	0.0168797	613	1764	490	308
	ZGAL_4758	5497983	5498693	-		Two-component system - Response regulator		-1.468	0.00127871	-1.316	0.0231197	2.704	2.46e-17	1295	8556	514	464
	ZGAL_4759	5498705	5500285	-		Two-component system - Sensor histidine kinase	2.7.13.3	1.323	1	0.738	1	2.641	2.57e-05	3044	19674	5130	7755
	ZGAL_4774	5512813	5513124	-		Conserved hypothetical protein		-1.19	1	-1.342	1	2.758	1.18e-06	174	1222	69	75
