# Supplementary material for: Carrageenan catabolism is encoded by a complex regulon in marine heterotrophic bacteria
Source: Nat Commun. 2017 Nov 22;8:1685. doi: 10.1038/s41467-017-01832-6 (PMC5698469; doi:10.1038/s41467-017-01832-6)
Supplement: Supplementary file 8 — Supplementary Data 5 [file 41467_2017_1832_MOESM8_ESM.xlsx]

## Sheet: KC.down
List of genes significantly down-regulated in kappa-carrageenan relative to D-galactose growing condition.
Gene description								KCvsD-gal		ICvsD-gal		D-AnGvsG-gal		Normalized read counts
#TU	Id	start	end	strand	gene	product	eC_number	log2FoldChange	padj	log2FoldChange	padj	log2FoldChange	padj	D-gal	D-AnG	IC	KC	function
	ZGAL_11	10047	10673	+		Conserved hypothetical membrane protein		-1.77	0.000581112	-0.246	1	-0.789	1	1169	667	983	338
	ZGAL_78	82104	82397	+		Conserved hypothetical protein		-3.223	2.68e-05	-1.526	1	2.688	0.00616695	2516	17130	845	251
	ZGALAM_0112	123954	124331	+		conserved protein of unknown function		-4.062	2.83e-05	-3.065	0.0547354	-1.811	1	540	142	58	28
	ZGAL_108	124545	125348	+		Conserved hypothetical lipoprotein		-4.334	8.74e-34	-2.184	4.64e-07	-3.606	2.99e-22	9990	805	2162	479
	ZGAL_109	125410	126456	+	ccpA1	Di-heme cytochrome c peroxidase	1.11.1.5	-4.67	6.08e-15	-3.014	5.45e-05	-3.428	8.61e-07	2254	193	264	81
	ZGAL_110	126431	127450	+		Conserved hypothetical periplasmic protein		-5.107	2.47e-06	-4.427	0.000391638	-2.403	1	1375	233	51	31
	ZGAL_113	129752	130390	+		Conserved hypothetical membrane protein		-1.702	0.000119252	-1.161	0.709697	2.95	2.52e-18	778	6121	345	236
	ZGAL_615	751012	751596	-		Conserved hypothetical periplasmic protein		-3.055	1.28e-07	-0.961	1	6.06	7.99e-37	553	39969	279	63
	ZGAL_690	846743	847135	+		Conserved hypothetical protein		-1.957	0.0109107	-0.714	1	0.212	1	1041	1202	629	262
	ZGAL_716	872423	873202	+		Conserved hypothetical protein		-2.433	0.0140031	-0.219	1	-1.311	1	3053	1200	2610	539
	ZGAL_725	881388	881960	-	sepP1	Undecaprenyl-diphosphatase	3.6.1.27	-1.454	1.13e-07	0.487	1	0.343	1	340	432	478	124
	ZGAL_756	915489	916700	+	aatA	Aspartate aminotransferase	2.6.1.1	-1.692	0.00800691	-0.513	1	3.13	9.22e-15	2172	19511	1515	662	1.5.1.1 : Glutamate,1.5.1.5 : Aspartate
	ZGAL_826	989294	990376	-	aroGH	3-Deoxy-7-phosphoheptulonate synthase / Chorismate mutase	2.5.1.54,5.4.99.5	-2.944	3.53e-07	-1.141	1	-1.335	1	7523	2925	3359	938	1.5.1.13 : Phenylalanine,1.5.1.14 : Tyrosine
	ZGAL_828	991260	992405	-	dapL	LL-diaminopimelate aminotransferase	2.6.1.83	-2.421	0.000581443	-1.391	1	-0.967	1	3366	1693	1258	606	1.5.1.7 : Lysine, diaminopimelate,1.6.7 : Peptidoglycan (murein),1.7.34 : Peptidoglycan (murein) turnover, recycling,6.2 : Peptidoglycan (murein)
	ZGAL_845	1010653	1010916	-		Conserved hypothetical membrane protein		-2.158	0.000969413	-0.911	1	2.077	0.0028303	543	2339	285	119
	ZGAL_1106	1320348	1321703	+		Exopolysaccharide production protein		-2.241	0.00978823	-0.807	1	-1.274	1	908	363	513	185
	ZGAL_1160	1386337	1386699	+	secG	Protein-export membrane protein secG		-3.147	5.96e-06	-0.323	1	-0.84	1	288	161	229	30
	ZGAL_1252	1486287	1489412	+		TonB-dependent Receptor		-1.247	0.020991	-2.07	2.63e-10	-5.562	1.37e-81	24523	508	5783	10271
	ZGAL_1287	1540672	1541016	-		Conserved hypothetical protein		-3.167	0.000431216	-0.743	1	2.019	1	299	1264	175	31
	ZGAL_1327	1579120	1579710	+		Conserved hypothetical periplasmic protein		-2.392	0.00213023	-1.486	1	-1.988	0.370679	247	64	86	45
	ZGAL_1437	1705019	1707574	-		TonB-dependent Receptor		-2.206	2.8e-06	0.383	1	-1.178	1	4913	2154	6429	1045
	ZGAL_1446	1719406	1720047	-	lspA	Signal peptidase II, family A8	3.4.23.36	-1.559	0.0103146	0.179	1	-0.547	1	541	364	612	181
	ZGAL_1467	1743065	1744060	+	gpsA	Glycerol-3-phosphate dehydrogenase [NAD(P)%2B]	1.1.1.94	-1.734	0.0316577	-1.541	0.360323	0.447	1	567	774	191	167
	ZGAL_1691	1993978	1994421	+		Conserved hypothetical lipoprotein		-2.528	0.000655668	-0.326	1	-1.639	1	312	99	246	52
	ZGAL_1746	2066300	2067538	+		Hypothetical membrane protein		-1.841	0.00478652	-0.217	1	-0.284	1	214	178	183	58
	ZGAL_1747	2067535	2068758	+	wbeiA	O antigen biosynthesis protein WbeiA		-1.732	0.0253887	-0.231	1	-0.67	1	299	180	254	88
	ZGAL_1872	2191346	2192734	+		Multi antimicrobial extrusion protein family		-1.788	0.00285647	-0.707	1	2.394	5.53e-08	155	842	95	44
	ZGAL_1887	2206004	2206588	+		Conserved hypothetical membrane protein		-2.208	0.0456451	-0.028	1	-3.313	5.19e-05	206	19	202	43
	ZGAL_1917	2235406	2235849	+		Conserved hypothetical protein		-2.118	0.0164388	-2.295	0.00369051	-2.573	0.000545792	511	83	100	114
	ZGAL_1947	2274678	2275283	-		TetR-type transcriptional regulator		-2.863	0.00158636	-1.95	1	-2.316	0.363084	330	59	82	42
	ZGAL_1952	2277482	2278651	-	crtY	Lycopene cyclase	1.14.-.-	-4.065	0.000160565	-2.711	1	-1.977	1	569	134	78	29
	ZGAL_1953	2278712	2280985	-		TonB-dependent Receptor		-4.907	4.91e-11	-0.973	1	-1.661	1	3317	999	1646	95
	ZGAL_1955	2281724	2282545	+	zupT	Heavy-metal cations permease		-2.017	0.00503788	0.166	1	1.687	0.24035	1885	6194	2121	454
	ZGAL_1975	2300251	2301075	+		Universal stress protein		-2.487	0.0167134	0.699	1	4.635	3.74e-14	409	11103	673	69
	ZGAL_2075	2412387	2413310	-	darA	Dialkylrecorsinol condensing enzyme		-1.608	0.00107563	0.491	1	-2.987	7.85e-11	250	34	352	81
	ZGAL_2278	2662906	2663328	+		Stress responsive A/B barrel domain		-2.321	9.11e-08	-0.959	1	0.127	1	351	378	179	68
	ZGAL_2363	2774378	2776129	+	hmoB	Molybdopterin oxidoreductase, membrane subunit	1.2.7.-	-1.418	0.048157	0.328	1	-1.777	0.000265279	8280	2384	10421	3069
	ZGAL_2681	3141542	3143857	+		TonB-dependent Receptor		-6.207	2.37e-09	-4.745	0.000155915	-1.26	1	3637	1432	105	34
	ZGAL_2682	3143914	3145170	+		Conserved hypothetical membrane protein		-5.763	1.55e-09	-3.225	0.183821	-1.966	1	1571	375	147	22
	ZGAL_2749	3214971	3217952	+	secD	Protein-export membrane protein secD		-1.591	0.00455927	0.372	1	-0.519	1	5556	3867	7209	1823
	ZGAL_2768	3240567	3240818	+	rpsT	Ribosomal protein S20		-2.625	0.0148157	0.543	1	-0.709	1	592	352	873	90
	ZGAL_2800	3268537	3268641	-		Putative protein		-3.41	1.86e-05	-4.509	2.8e-08	3.27	1.42e-05	115	1186	4	10
	ZGAL_2837	3300947	3301504	-		Peroxiredoxin	1.11.1.15	-2.124	0.00420478	-0.913	1	-0.83	1	374	201	196	84
	ZGAL_2845	3308008	3308295	+	yajC	Preprotein translocase subunit		-2.463	0.000272754	-2.271	0.00350914	1.316	1	559	1418	111	98
	ZGAL_3055	3546808	3547320	+		RNA polymerase ECF-type sigma factor		-3.265	0.0468454	-1.598	1	-0.534	1	764	513	236	69
	ZGAL_3188	3692877	3693194	+		Conserved hypothetical lipoprotein		-4.523	8.81e-05	-0.583	1	-0.646	1	169	102	110	6
	ZGAL_3192	3696863	3697354	+		Hypothetical membrane protein		-3.507	3.8e-07	-1.571	1	1.148	1	441	1001	144	36
	ZGAL_3193	3697547	3698398	+		Hypothetical protein		-2.221	0.0215236	-1.878	0.570869	0.13	1	806	883	212	167
	ZGAL_3839	4524420	4524854	+		Small heat shock protein		-3.589	0.00987398	1.502	1	6.94	5.97e-16	2982	480551	9019	208
	ZGAL_3846	4532678	4532908	-		Conserved hypothetical protein		-3.941	0.000728243	-2.508	1	4.297	2.56e-06	59	1329	9	3
	ZGAL_3847	4532905	4533255	-		Conserved hypothetical membrane protein		-4.083	0.000531047	-0.233	1	4.738	4.42e-07	88	2792	75	4
	ZGAL_3850	4534348	4535118	+		Conserved hypothetical protein		-2.71	0.0204101	1.118	1	5.445	2.39e-16	531	26279	1185	75
	ZGAL_3852	4535827	4537026	-		ABC-2 type exporter, permease component		-4.131	0.00213078	-0.74	1	4.165	0.000705745	110	2361	63	5
	ZGAL_3853	4537023	4538210	-		ABC-2 type exporter, permease component		-6.258	3.76e-08	-2.011	1	3.328	0.0552516	99	1125	22	1
	ZGAL_3854	4538215	4539189	-		Membrane fusion protein		-3.592	0.00031941	-0.171	1	3.349	0.00100236	134	1491	118	10
	ZGAL_3859	4544337	4546334	-	rcaA	Respiratory chain complexes assembly ATP-dependent metalloprotease	3.4.24.-	-2.368	0.0181093	0.109	1	4.553	5.07e-15	487	12382	527	90
	ZGAL_3861	4546986	4547639	+		Conserved hypothetical protein		-2.957	0.030785	-0.57	1	4.574	1.22e-08	192	5211	127	22
	ZGAL_3863	4548627	4549058	+		Conserved hypothetical protein		-3.434	0.0123156	-0.175	1	5.367	1.3e-09	468	23452	412	37
	ZGAL_3865	4550211	4551257	-	fbaB	Fructose-bisphosphate aldolase, class 1	4.1.2.13	-3.352	0.0109778	-1.444	1	3.708	0.000755803	250	3696	88	21	1.1.1 : Carbohydrates/Carbon compounds,1.3.1 : Glycolysis
	ZGAL_3868	4552949	4553938	-	ldhA	D-lactate dehydrogenase	1.1.1.28	-3.064	0.00986976	0.901	1	3.174	0.00408413	289	2852	553	31	1.1.1.19 : Xylose catabolism
	ZGAL_3869	4553986	4556394	-	ppsA	Pyruvate, water dikinase (Phosphoenolpyruvate synthase)	2.7.9.2	-3.059	0.000978491	0.7	1	3.762	9.46e-07	766	11362	1267	85	1.1.1 : Carbohydrates/Carbon compounds,1.7.8 : Gluconeogenesis
	ZGAL_3874	4558868	4559077	+		Conserved hypothetical membrane protein		-6.589	5.11e-05	-4.267	0.0394701	3.547	0.0534818	38	522	1	0
	ZGAL_3876	4559870	4560139	+	atpE2	ATP synthase, F0 sector C subunit	3.6.3.14	-5.39	3.46e-06	-1.244	1	3.515	0.000944722	46	581	19	1
	ZGAL_3878	4560916	4562445	+	atpA2	ATP synthase, F1 sector alpha subunit	3.6.3.14	-3.177	0.00152694	-0.094	1	3.885	1.37e-06	230	3750	215	23
	ZGAL_3915	4609944	4610285	+		Conserved hypothetical protein		-2.548	9.74e-07	-1.893	0.012214	1.696	0.071174	214	703	56	36
	ZGAL_4241	4957517	4958410	-		AraC-type transcriptional regulator		-1.401	0.00882776	-0.688	1	2.355	8.12e-12	663	3429	410	249
	ZGAL_4245	4961130	4961603	+	dpsA3	DNA protection during starvation protein	1.16.-.-	-2.555	0.000399897	-1.076	1	3.914	1.51e-12	969	15496	453	158
	ZGAL_4249	4964308	4964967	+	nfnB2	6,7-dihydropteridine reductase	1.5.1.34	-4.695	2.47e-26	-2.112	0.000976027	2.696	1.52e-07	2051	13686	464	75
	ZGAL_4250	4964992	4965999	+	qorA2	Quinone oxidoreductase	1.6.5.5	-3.934	1.73e-15	-2.642	8.01e-06	3.081	8.17e-09	1791	15745	278	111
	ZGAL_4251	4966030	4966497	+		Conserved hypothetical protein		-5.156	1.07e-25	-2.571	3.8e-05	3.229	1.35e-09	1030	10063	168	27
	ZGAL_4252	4966499	4967605	+		Conserved hypothetical protein		-4.747	4.03e-09	-2.729	0.16103	4.067	3.24e-06	1094	20576	152	34
	ZGAL_4367	5085469	5085855	-		Fur-type transcriptional regulator		-3.973	0.00619478	-1.412	1	3.727	0.000811909	30	450	10	1
	ZGAL_4447	5159496	5159732	-		Thioredoxin-like protein		-4.736	0.00108624	-1.601	1	4.587	1.51e-08	21	581	6	0
	ZGAL_4567	5275880	5277355	-	ilvC	Ketol-acid reductoisomerase	1.1.1.86	-2.146	0.0103114	-0.521	1	1.443	1	7113	19731	4920	1558	1.5.1.18 : Isoleucine/valine
	ZGAL_4584	5292596	5293087	+	gepA	Genetic Element Protein A		-2.23	0.000128323	-0.828	1	2.834	5.63e-09	350	2572	194	73
	ZGAL_4724	5459983	5461101	+	LeuB2	3-Isopropylmalate dehydrogenase	1.1.1.85	-1.185	0.000912773	-0.817	1	0.063	1	1859	1947	1052	814	1.5.1.19 : Leucine
	ZGAL_4758	5497983	5498693	-		Two-component system - Response regulator		-1.468	0.00127871	-1.316	0.0231197	2.704	2.46e-17	1295	8556	514	464
