# Supplementary material for: Carrageenan catabolism is encoded by a complex regulon in marine heterotrophic bacteria
Source: Nat Commun. 2017 Nov 22;8:1685. doi: 10.1038/s41467-017-01832-6 (PMC5698469; doi:10.1038/s41467-017-01832-6)
Supplement: Supplementary file 9 — Supplementary Data 6 [file 41467_2017_1832_MOESM9_ESM.xlsx]

## Sheet: IC.down
List of genes significantly down-regulated in iota-carrageenan relative to D-galactose growing condition.
Gene description								KCvsD-gal		ICvsD-gal		D-AnGvsD-gal		Normalized read counts
#TU	Id	start	end	strand	gene	product	eC_number	log2FoldChange	padj	log2FoldChange	padj	log2FoldChange	padj	D-gal	D-AnG	IC	KC	function
	ZGAL_47	47508	48323	-		Small-conductance mechanosensitive channel		0.187	1	-1.253	0.0127023	1.603	9.85e-06	3808	11658	1587	4338
	ZGAL_108	124545	125348	+		Conserved hypothetical lipoprotein		-4.334	8.74e-34	-2.184	4.64e-07	-3.606	2.99e-22	9990	805	2162	479
	ZGAL_109	125410	126456	+	ccpA1	Di-heme cytochrome c peroxidase	1.11.1.5	-4.67	6.08e-15	-3.014	5.45e-05	-3.428	8.61e-07	2254	193	264	81
	ZGAL_110	126431	127450	+		Conserved hypothetical periplasmic protein		-5.107	2.47e-06	-4.427	0.000391638	-2.403	1	1375	233	51	31
	ZGAL_145	159743	160786	+		Aminotransferase, class II		0.774	1	-2.591	0.0446245	-0.566	1	176	119	27	307
	ZGAL_156	172339	173679	-	siaHI	Exo-alpha-sialidase, family GHnc	3.2.1.18	0.443	1	-1.783	0.000640812	-0.401	1	1915	1440	549	2613
	ZGAL_210	252049	253074	-		Hypothetical lipoprotein		1.276	1	-2.993	0.0455309	-0.419	1	130	99	14	327
	ZGAL_272	358648	360237	+		SusD/RagB family lipoprotein		2.187	1	-3.279	0.00275979	-1.109	1	617	282	58	2991
	ZGAL_370	501524	502672	-	susE	Starch utilization lipoprotein		-0.829	1	-2.781	5.46e-09	-1.665	0.127555	420	138	59	235
	ZGAL_372	504321	507227	-	susC	TonB-dependent Receptor		-1.437	0.817473	-2.151	0.000203329	-2.495	3.9e-06	960	162	212	349
	ZGAL_451	575204	575473	+		Hypothetical lipoprotein		-0.343	NA	-3.338	0.0194369	-4.945	0.00122434	87	3	7	68
	ZGAL_488	627241	627795	+		Conserved hypothetical protein		-0.006	1	-1.844	0.000398188	-2.366	3.89e-06	255	51	69	253
	ZGAL_540	676726	677598	+		Conserved hypothetical membrane protein		-0.209	1	-3.054	0.00697222	-0.979	1	406	201	44	349
	ZGAL_721	877671	878747	-		Flavastacin, family M12	3.4.24.76	-0.338	1	-1.738	0.000602502	-1.746	0.00128595	802	241	237	633
	ZGAL_874	1047195	1047494	-		Carbohydrate binding module, family CBM48		-0.833	1	-1.743	0.028226	3.352	1.08e-14	823	8684	242	458
	ZGALAM_0886	1047451	1047612	-		protein of unknown function		-0.473	1	-3.151	3.89e-07	2.142	3.69e-05	55	249	5	39
	ZGAL_959	1146775	1147182	-		Conserved hypothetical periplasmic protein		-1.241	NA	-4.212	3.88e-09	-3.618	5.08e-05	169	15	9	70
	ZGAL_1094	1306401	1306901	+	dpsA2	DNA protection during starvation protein	1.16.-.-	-0.308	NA	-4.082	0.0492996	1.635	1	20	69	1	16
	ZGAL_1169	1395800	1396876	+		Hypothetical lipoprotein		1.332	1	-3.188	4.96e-07	-4.531	1.86e-14	1576	62	164	4052
	ZGALAM_1189	1412033	1412155	-		protein of unknown function		2.629	1	-3.94	0.0358971	-2.72	1	55	8	2	378
	ZGAL_1199	1430527	1431315	-	coaX	Type III pantothenate kinase	2.7.1.33	-1.505	0.527481	-1.843	0.0216561	1.424	1	272	733	73	94
	ZGAL_1204	1435072	1435887	+	punA	Purine nucleoside phosphorylase	2.4.2.1	-0.511	1	-1.786	5.83e-05	2.55	3.2e-13	385	2283	110	269
	ZGAL_1241	1473673	1474578	-		Prenyltransferase family protein		-1.303	1	-1.976	0.0293819	0.954	1	122	244	29	49
	ZGAL_1244	1476990	1477463	+	crtK	Protein CrtK		0.115	NA	-2.68	0.000738615	1.252	1	68	170	9	74
	ZGAL_1249	1481831	1484134	-	mapA	Maltose phosphorylase, family GH65	2.4.1.8	-0.724	1	-1.499	0.0272009	0.046	1	1355	1409	476	817
	ZGAL_1252	1486287	1489412	+		TonB-dependent Receptor		-1.247	0.020991	-2.07	2.63e-10	-5.562	1.37e-81	24523	508	5783	10271
	ZGAL_1289	1542196	1542435	-		NifU family protein		-1.68	0.374964	-2.177	0.00290761	2.507	2.86e-05	492	2879	105	150
	ZGAL_1429	1696181	1696597	+		Two-component system - Response regulator, receiver domain		-0.939	1	-2.331	3.25e-06	-1.036	1	181	84	36	94
	ZGAL_1474	1752207	1752626	+		Hypothetical membrane protein		2.503	0.933806	-4.783	2.8e-05	-1.849	1	78	25	2	477
	ZGAL_1502	1787812	1788570	+	batE	Aerotolerance protein BatE		-0.593	1	-1.483	1.5e-05	1.649	6.93e-08	405	1279	145	268
	ZGAL_1546	1832912	1833793	+		AraC-type transcriptional regulator		-2.278	NA	-5.31	8.3e-05	-3.68	0.404646	153	11	3	28
	ZGAL_1575	1868956	1869414	-		TRAP transporter, small permease subunit		0.06	NA	-2.809	0.0123887	0.816	1	41	80	5	43
	ZGAL_1601	1895544	1896002	+		Putative small multi-drug export protein		-0.531	NA	-3.058	6.61e-05	2.248	0.000809242	47	228	5	32
	ZGAL_1616	1911378	1913189	-		Sodium/solute symporter		-0.379	1	-1.33	0.000137344	-2.284	3.98e-14	651	135	258	500
	ZGAL_1685	1985074	1987497	+	afcA3	Alpha-L-fucosidase, family GH95	3.2.1.51	0.722	1	-1.598	9.47e-06	-0.604	1	281	181	91	466
	ZGAL_1699	2000994	2003189	+	vacB	Ribonuclease R	3.1.-.-	-0.042	1	-0.928	0.0438909	-0.395	1	1907	1440	999	1853
	ZGAL_1704	2005489	2006442	-		Conserved hypothetical protein		2.393	0.896405	-3.746	7.43e-05	-3.498	0.00119691	737	56	48	4138
	ZGAL_1706	2006474	2021098	-		Conserved hypothetical protein		3.608	0.00144284	-3.133	0.0475132	-3.2	0.0346002	5059	485	513	69594
	ZGAL_1813	2131455	2131703	+		Putative protein		-1.346	NA	-3.14	0.00181811	-1.647	1	70	19	6	27
	ZGAL_1834	2150737	2150913	+		Conserved hypothetical protein		-0.548	1	-4.159	1.3e-09	-3.778	8.8e-07	587	39	29	397
	ZGAL_1852	2167086	2167559	-	ogtA	Methylated-DNA-[protein]-cysteine S-methyltransferase	2.1.1.63	-0.592	NA	-3.197	5.95e-09	-0.247	1	122	110	12	81
	ZGAL_1917	2235406	2235849	+		Conserved hypothetical protein		-2.118	0.0164388	-2.295	0.00369051	-2.573	0.000545792	511	83	100	114
	ZGAL_2099	2447090	2448799	-		Conserved hypothetical protein		2.642	0.0984319	-3.526	0.000134173	-3.163	0.00437619	1061	110	83	7098
	ZGAL_2100	2448811	2450304	-		Conserved hypothetical protein		1.527	1	-3.998	3.23e-07	-3.637	2.66e-05	1245	95	70	3722
	ZGAL_2104	2453048	2454973	-	aehA	Alpha-amino acid ester hydrolase, family S15	3.1.1.43	-0.168	1	-1.703	0.00409353	-0.535	1	768	519	231	682
	ZGAL_2155	2520337	2521611	-	cgiA2	Iota-carrageenase, family GH82	3.2.1.157	-0.189	1	-5.556	1.64e-05	-1.21	1	260	111	3	226
	ZGAL_2196	2564591	2566081	-	sgsA3	N-sulfoglucosamine sulfohydrolase, family S1-8	3.10.1.1	0.465	1	-2.507	3.23e-06	-1.703	0.24412	216	74	36	299
	ZGAL_2200	2571505	2573310	-		Alpha-galactosidase, family GH110	3.2.1.22	-0.738	NA	-3.337	0.000213193	-4.096	7.86e-05	137	7	12	81
	ZGAL_2201	2573338	2574837	-	sgsA4	N-sulfoglucosamine sulfohydrolase, family S1-8	3.10.1.1	0.788	1	-3.518	0.000288526	-4.562	6.89e-06	217	7	16	383
	ZGAL_2211	2588461	2589903	-		Glycoside hydrolase, family GH31	3.2.1.-	-0.108	1	-4.964	8.91e-14	-1.499	1	200	76	5	186
	ZGAL_2214	2592405	2593988	-		Sulfatase, family S1-20	3.1.6.-	-0.493	NA	-3.518	2.09e-05	-1.849	1	153	42	11	108
	ZGAL_2215	2594007	2595527	-		Sulfatase, family S1-16	3.1.6.-	-0.221	1	-4.28	1.4e-08	-1.414	1	268	93	11	228
	ZGAL_2217	2597133	2597597	-		Conserved hypothetical lipoprotein		-0.949	NA	-6.1	7.86e-07	-6.456	0.000730167	69	0	0	35
	ZGAL_2218	2597626	2599428	-		SusD/RagB family lipoprotein		-0.489	1	-5.453	1.18e-18	-4.761	5.03e-12	539	20	10	381
	ZGAL_2219	2599447	2602542	-		TonB-dependent Receptor		-0.731	1	-5.002	3.53e-07	-5.662	1.07e-08	1349	23	33	790
	ZGAL_2265	2651198	2652355	+	hmgA	Homogentisate 1,2-dioxygenase	1.13.11.5	0.376	1	-2.36	4.33e-06	1.438	0.7232	773	2114	146	1007
	ZGAL_2348	2752143	2752490	-		Hypothetical membrane protein		1.204	1	-2.651	0.000272672	-1.783	1	338	94	51	793
	ZGAL_2442	2894083	2896182	-		OmpA-like periplasmic protein		2.631	0.0966864	-2.775	0.0450993	-4.913	3.96e-10	1636	50	221	10842
	ZGAL_2486	2946717	2949602	-		Conserved hypothetical protein		3.606	0.000840466	-3.335	0.0126717	-4.12	0.000379624	304	14	26	4141
	ZGAL_2561	3014779	3015204	-		Conserved hypothetical protein		-0.782	NA	-2.612	0.0112354	0.589	1	74	111	10	42
	ZGAL_2574	3030985	3032316	+		NAD(P)-dependent dehydrogenase	1.1.1.-	-0.169	1	-1.857	1.46e-11	-0.014	1	1485	1466	406	1320
	ZGAL_2681	3141542	3143857	+		TonB-dependent Receptor		-6.207	2.37e-09	-4.745	0.000155915	-1.26	1	3637	1432	105	34
	ZGAL_2747	3213160	3213534	-		Conserved hypothetical lipoprotein		1.83	1	-4.154	8.33e-07	-2.964	0.0342568	281	37	14	1047
	ZGAL_2756	3227037	3227408	-		Conserved hypothetical protein		3.453	0.130082	-4.739	0.00320398	0.84	1	63	121	1	819
	ZGAL_2800	3268537	3268641	-		Putative protein		-3.41	1.86e-05	-4.509	2.8e-08	3.27	1.42e-05	115	1186	4	10
	ZGAL_2845	3308008	3308295	+	yajC	Preprotein translocase subunit		-2.463	0.000272754	-2.271	0.00350914	1.316	1	559	1418	111	98
	ZGAL_2882	3349842	3351854	-		Conserved hypothetical protein		2.046	1	-4.198	0.000205676	-3.675	0.015706	353	27	16	1573
	ZGAL_2998	3484341	3485189	-		Universal stress protein		0.829	NA	-3.272	0.0493581	2.449	0.422018	33	193	3	60
	ZGAL_3265	3765549	3766325	-		Conserved hypothetical protein		2.199	1	-3.399	0.0277859	-4.475	0.000675479	183	6	15	910
	ZGAL_3372	3883816	3884298	-		Hypothetical membrane protein		0.254	1	-3.802	1.05e-06	-5.273	4.34e-10	402	8	26	482
	ZGAL_3373	3884299	3884655	-		Hypothetical protein		0.418	1	-3.989	0.000123648	-5.313	2.64e-05	144	2	7	195
	ZGAL_3480	4001762	4002607	-		Conserved hypothetical protein		-2.102	1	-3.336	0.00182725	3.537	3.2e-05	104	1313	9	23
	ZGAL_3539	4093122	4094084	-		Aldo/keto reductase related to aryl-alcohol dehydrogenases	1.-.-.-	0.162	NA	-3.357	0.0225423	-0.456	1	38	30	3	43
	ZGAL_3583	4148740	4149147	-		Two-component system - Response regulator, receiver domain		-0.196	NA	-3.56	0.000347607	-3.815	0.00116896	149	10	11	129
	ZGAL_3727	4358859	4367642	+		Conserved hypothetical protein		2.836	0.46754	-3.868	0.000883858	-2.118	1	3517	748	205	27870
	ZGAL_3874	4558868	4559077	+		Conserved hypothetical membrane protein		-6.589	5.11e-05	-4.267	0.0394701	3.547	0.0534818	38	522	1	0
	ZGAL_3915	4609944	4610285	+		Conserved hypothetical protein		-2.548	9.74e-07	-1.893	0.012214	1.696	0.071174	214	703	56	36
	ZGAL_3970	4667747	4668796	+		conserved hypothetical lipoprotein		2.809	1	-3.695	0.0197281	-2.188	1	169	37	11	1324
	ZGAL_4022	4732797	4733135	+		Conserved hypothetical protein		-1.596	0.762237	-2.186	0.0022169	0.968	1	693	1374	147	225
	ZGAL_4026	4735780	4736532	+		two-component system - Response regulator		-1.048	0.49443	-1.328	0.00667099	-0.951	1	1760	896	697	847
	ZGAL_4071	4786082	4786663	+		RNA polymerase ECF-type sigma factor		0.348	1	-4.524	1.91e-08	-4.069	6.03e-06	843	40	31	1084
	ZGAL_4109	4821563	4822459	+		Fatty acid hydroxylase family protein		-2.266	NA	-2.898	0.0104824	0.956	1	72	143	8	14
	ZGAL_4151	4869176	4869907	+		Histidine-containing phosphotransfer protein		2.559	0.385491	-4.045	1.55e-05	-3.542	0.00265728	358	30	18	2269
	ZGAL_4152	4869916	4870287	+		Response regulator receiver		1.283	1	-4.206	0.000949827	-4.047	0.026682	98	5	4	250
	ZGAL_4153	4870289	4873087	+		Conserved hypothetical membrane protein		2.825	0.0215471	-3.651	5.05e-05	-3.425	0.00106364	456	39	32	3476
	ZGAL_4154	4873080	4874510	+		Glycosyltransferase, family GT2	2.4.1.-	3.063	0.0643516	-3.485	0.0172487	-2.885	1	118	13	8	1091
	ZGAL_4180	4903969	4905054	+		Amidohydrolase	3.5.-.-	0.279	1	-1.757	0.0012623	-0.777	1	241	134	71	294
	ZGAL_4249	4964308	4964967	+	nfnB2	6,7-dihydropteridine reductase	1.5.1.34	-4.695	2.47e-26	-2.112	0.000976027	2.696	1.52e-07	2051	13686	464	75
	ZGAL_4250	4964992	4965999	+	qorA2	Quinone oxidoreductase	1.6.5.5	-3.934	1.73e-15	-2.642	8.01e-06	3.081	8.17e-09	1791	15745	278	111
	ZGAL_4251	4966030	4966497	+		Conserved hypothetical protein		-5.156	1.07e-25	-2.571	3.8e-05	3.229	1.35e-09	1030	10063	168	27
	ZGAL_4268	4983793	4985184	-		Parallel beta-helix fold protein		3.817	5.12e-05	-3.226	0.0128289	-2.622	0.938537	261	39	25	4123
	ZGAL_4324	5038562	5040148	+		Conserved hypothetical periplasmic protein		2.147	1	-3.164	0.0433965	-4.116	0.00116786	188	8	18	891
	ZGAL_4339	5058014	5059012	+		Hypothetical protein		-0.753	1	-2.439	0.0156733	3.99	6.56e-11	407	6947	71	238
	ZGAL_4348	5066825	5067751	+		Conserved hypothetical protein		3.649	0.00859302	-3.982	0.00413278	-3.298	0.395615	159	16	8	2300
	ZGAL_4352	5070889	5071506	-		Hypothetical membrane protein		0.185	1	-1.943	0.000190642	-3.553	9.5e-15	527	44	134	600
	ZGAL_4370	5087053	5087958	+		CobW-like nucleotide binding protein		-1.706	0.216252	-2.19	0.00344413	0.707	1	120	195	25	36
	ZGAL_4418	5135118	5135723	+		Hypothetical periplasmic protein		0.612	NA	-3.447	0.000232913	-1.735	1	114	29	9	177
	ZGAL_4437	5149661	5150461	-		Conserved hypothetical protein		1.029	1	-3.033	0.00198857	-2.738	0.0381857	552	77	62	1153
	ZGAL_4531	5236175	5236423	+		Putative membrane lipoprotein		-1.076	1	-3.055	5.05e-13	-2.152	3.61e-05	1318	288	153	620
	ZGAL_4575	5285453	5285896	+		Conserved hypothetical protein		2.661	0.525184	-4.63	2.73e-06	-4.078	0.00097799	240	14	8	1652
	ZGAL_4633	5343996	5344637	-		Two-component system - Response regulator		1.598	1	-5.374	2.14e-15	-4.33	7.59e-09	1074	49	23	3366
	ZGALAM_4614	5344659	5344784	-		protein of unknown function		1.68	1	-4.589	4.38e-07	-4.002	0.000721904	135	9	4	451
	ZGALAM_4720	5477182	5477346	+		conserved exported protein of unknown function		-1.803	0.110609	-1.909	0.0485501	-1.856	0.12167	922	246	239	258
	ZGAL_4758	5497983	5498693	-		Two-component system - Response regulator		-1.468	0.00127871	-1.316	0.0231197	2.704	2.46e-17	1295	8556	514	464
