# Supplementary material for: Carrageenan catabolism is encoded by a complex regulon in marine heterotrophic bacteria
Source: Nat Commun. 2017 Nov 22;8:1685. doi: 10.1038/s41467-017-01832-6 (PMC5698469; doi:10.1038/s41467-017-01832-6)
Supplement: Supplementary file 10 — Supplementary Data 7 [file 41467_2017_1832_MOESM10_ESM.xlsx]

## Sheet: ADG.down
List of genes significantly down-regulated in 3,6-anhydro-D-galactose relative to D-galactose growing condition.
Gene description								KCvsD-gal		ICvsD-gal		D-AnGvsD-gal		Normalized read counts
#TU	Id	start	end	strand	gene	product	eC_number	log2FoldChange	padj	log2FoldChange	padj	log2FoldChange	padj	D-gal	D-AnG	IC	KC	function
	ZGAL_2	2030	2755	+		Methyltransferases	2.1.1.-	2.21	4.96e-07	2.939	6.29e-14	-2.202	6.69e-06	743	160	5834	3498
	ZGAL_12	10941	11615	+	trmD	tRNA (guanine-N1-)-methyltransferase	2.1.1.31	-1.474	1	0.346	1	-3.142	5.84e-07	517	58	660	182
	ZGAL_28	27805	28497	+		Two-component system - Response regulator		3.293	0.0104859	-0.907	1	-3.147	0.0430404	2240	222	1155	24498
	ZGAL_39	38740	39309	+	rdgB	Nucleoside-triphosphate diphosphatase	3.6.1.19	-0.734	NA	0.678	1	-3.998	0.000262396	88	3	143	53
	ZGAL_69	69358	71589	+		Two-component system hybrid - Sensor histidine kinase/Response regulator, receiver domain	2.7.13.3	1.088	1	0.566	1	-1.955	0.00243665	486	114	724	1044
	ZGAL_73	77049	77954	+		Conserved hypothetical periplasmic protein		-0.712	1	0.684	1	-2.229	0.0134049	405	80	657	245
	ZGAL_108	124545	125348	+		Conserved hypothetical lipoprotein		-4.334	8.74e-34	-2.184	4.64e-07	-3.606	2.99e-22	9990	805	2162	479
	ZGAL_109	125410	126456	+	ccpA1	Di-heme cytochrome c peroxidase	1.11.1.5	-4.67	6.08e-15	-3.014	5.45e-05	-3.428	8.61e-07	2254	193	264	81
	ZGALAM_0122	132902	133024	-		protein of unknown function		-1.146	1	-1.015	1	-3.196	1.19e-05	628	68	306	278
	ZGAL_157	174180	175430	+		Major facilitator family transporter		-0.175	1	-1.302	1	-2.129	4.56e-05	1046	237	418	925
	ZGAL_281	371305	371970	+		Conserved hypothetical lipoprotein		0.411	1	-0.789	1	-2.945	0.000644334	772	92	439	1036
	ZGAL_287	377152	378963	+		Conserved hypothetical protein		0.64	1	-0.301	1	-2.34	0.0255823	1221	230	985	1925
	ZGAL_368	497815	499938	-	susB	Alpha-glucosidase, family GH97	3.2.1.20	-1.038	1	-1.792	1	-2.53	0.0356217	863	144	239	411
	ZGAL_369	500010	501443	-	susA	Alpha-amylase, family GH13_7	3.2.1.1	-1.283	1	-1.149	1	-2.916	2.56e-05	400	49	179	161
	ZGAL_372	504321	507227	-	susC	TonB-dependent Receptor		-1.437	0.817473	-2.151	0.000203329	-2.495	3.9e-06	960	162	212	349
	ZGAL_376	514040	515062	-		Conserved hypothetical lipoprotein		-0.302	1	-0.936	1	-2.048	0.00194829	508	114	264	411
	ZGAL_395	532117	532506	-		Conserved hypothetical protein		2.693	0.0026515	1.311	1	-2.553	0.013767	4948	794	12606	33767
	ZGAL_396	532550	533899	-		Conserved hypothetical protein		0.512	1	0.58	1	-1.942	0.0135198	4238	1071	6379	6079
	ZGAL_409	547372	548232	+		Hypothetical protein		0.541	1	-0.978	1	-2.875	0.000843647	1675	210	833	2463
	ZGAL_410	548250	548738	+		Conserved hypothetical protein		1.707	0.444501	-0.198	1	-3.362	2.88e-09	1187	105	1032	3965
	ZGAL_411	548739	550994	+		Hypothetical protein		0.919	1	-0.083	1	-2.785	0.000154854	2789	378	2629	5352
	ZGAL_414	552570	553586	+		Conserved hypothetical membrane protein		-0.368	1	-1.015	1	-2.714	0.00922314	144	28	71	111
	ZGAL_451	575204	575473	+		Hypothetical lipoprotein		-0.343	NA	-3.338	0.0194369	-4.945	0.00122434	87	3	7	68
	ZGAL_466	600149	600901	+		Dipeptidyl peptidase, family C40	3.4.22.-	0.255	1	1.694	9.41e-05	-1.401	0.0424045	718	262	2350	858
	ZGAL_486	625780	626433	+		Conserved hypothetical protein		-0.938	1	-0.814	1	-1.917	0.00800641	7393	1911	4168	3820
	ZGAL_487	626408	627241	+		Conserved hypothetical protein		-0.932	1	0.032	1	-2.381	0.000152445	470	80	479	243
	ZGAL_488	627241	627795	+		Conserved hypothetical protein		-0.006	1	-1.844	0.000398188	-2.366	3.89e-06	255	51	69	253
	ZGAL_545	681946	682155	+		Putative protein		3.301	5.09e-06	2.973	0.000216127	-3.55	9.79e-06	425	28	3543	4476
	ZGAL_546	682163	682696	+		Hypothetical protein		-1.537	1	0.623	1	-3.13	0.000282851	1153	119	1798	384
	ZGAL_547	682841	683860	+		Conserved hypothetical periplasmic protein		0.05	1	0.218	1	-2.017	0.0244546	474	121	552	490
	ZGAL_553	690672	692042	+		Fasciclin repeats protein		1.004	1	-0.318	1	-2.835	5.53e-07	310	46	248	627
	ZGAL_579	718912	719844	+		Conserved hypothetical protein		-0.062	1	1.067	1	-1.555	0.00271891	499	162	1053	478
	ZGAL_590	729010	730311	-		MiaB-like tRNA modifying protein		-1.231	1	0.333	1	-1.975	0.00564986	695	178	878	292
	ZGAL_602	738746	740224	+		Sodium/solute symporter		0.477	1	0.447	1	-1.731	1.78e-05	443	134	607	618
	ZGAL_608	746509	746724	+		Putative protein		-2.03	NA	-1.652	1	-2.553	0.045475	137	24	44	32
	ZGAL_721	877671	878747	-		Flavastacin, family M12	3.4.24.76	-0.338	1	-1.738	0.000602502	-1.746	0.00128595	802	241	237	633
	ZGAL_724	880781	881422	+	mdmC	O-methyltransferase	2.1.1.-	0.723	1	2.391	0.0003303	-2.432	0.00520097	201	32	1090	336
	ZGAL_760	922331	923062	+	menG/ubiE	Menaquinone/ubiquinone biosynthesis methyltransferase	2.1.1.-	-1.135	1	-0.376	1	-2.224	1.32e-05	248	57	190	112
	ZGAL_761	923138	923857	+	porT	PorT protein		0.716	1	-1.253	1	-2.704	0.000188962	422	61	174	700
	ZGAL_819	981457	982686	-	aroA	3-Phosphoshikimate 1-carboxyvinyltransferase	2.5.1.19	-0.113	1	0.716	1	-1.848	0.00339736	3173	863	5249	2930
	ZGAL_821	983081	985141	-		Conserved hypothetical periplasmic protein		0.139	1	1.185	0.0942114	-2.772	6.2e-15	668	96	1529	737
	ZGAL_822	985171	987081	-		Conserved hypothetical periplasmic protein		-0.593	1	1.075	1	-2.234	1e-05	440	88	933	290
	ZGAL_899	1070186	1071556	+		Conserved hypothetical membrane protein		1.781	0.098002	0.917	1	-3.167	7.88e-09	982	107	1876	3449
	ZGAL_959	1146775	1147182	-		Conserved hypothetical periplasmic protein		-1.241	NA	-4.212	3.88e-09	-3.618	5.08e-05	169	15	9	70
	ZGAL_1019	1222665	1223555	-		Hypothetical lipoprotein		0.204	1	1.273	1	-6.184	2.13e-27	9753	122	24108	11276
	ZGAL_1052	1265104	1268442	-		TonB-dependent Receptor		-0.202	1	-0.703	1	-3.17	9.16e-12	267	26	163	232
	ZGAL_1059	1279893	1280471	+		RNA polymerase ECF-type sigma factor		0.194	1	0.199	1	-2.232	5.54e-05	175	39	201	201
	ZGAL_1067	1284639	1285640	-	des6-2	Linoleoyl-CoA desaturase	1.14.19.3	0.217	1	-1.312	1	-2.557	0.0379326	2695	426	1054	3147
	ZGAL_1089	1300991	1303990	+		Two-component system - Sensor histidine kinase	2.7.13.3	0.346	1	-0.312	1	-2.079	3.01e-05	429	96	346	548
	ZGAL_1113	1329319	1330473	+		Mannosyltransferase, family GT4	2.4.1.-	-0.576	1	1.745	4.41e-05	-1.498	0.0176389	492	171	1667	329
	ZGAL_1145	1367460	1369370	-		ABC transporter, ATPase component		-0.385	1	0.751	1	-1.829	0.0395192	675	188	1145	514
	ZGAL_1169	1395800	1396876	+		Hypothetical lipoprotein		1.332	1	-3.188	4.96e-07	-4.531	1.86e-14	1576	62	164	4052
	ZGAL_1185	1413071	1413355	+		Conserved hypothetical membrane protein		-0.801	1	-0.02	1	-2.303	0.000180188	134	31	131	76
	ZGAL_1186	1413448	1414560	+	lpxB	Lipid-A-disaccharide synthase, family GT19	2.4.1.182	0.595	1	-0.563	1	-2.542	3.13e-11	309	51	208	468
	ZGAL_1252	1486287	1489412	+		TonB-dependent Receptor		-1.247	0.020991	-2.07	2.63e-10	-5.562	1.37e-81	24523	508	5783	10271
	ZGAL_1253	1489423	1490997	+		SusD/RagB family lipoprotein		-0.723	1	-0.725	1	-4.422	8.04e-28	17229	783	10357	10371
	ZGAL_1270	1524139	1525566	+		Conserved hypothetical periplasmic protein		-0.015	1	0.557	1	-3.268	9.15e-12	250	27	368	247
	ZGAL_1271	1525688	1526092	+		OsmC-like protein		0.825	NA	0.339	1	-4.72	0.00776545	46	0	60	83
	ZGAL_1375	1624053	1625600	+	rngA	Ribonuclease G	3.1.26.-	-0.672	1	0.061	1	-2.539	0.000321349	8883	1464	9275	5520
	ZGAL_1398	1643992	1646424	+		Conserved hypothetical protein		0.856	1	0.221	1	-5.646	1.34e-12	1067	21	1252	1974
	ZGAL_1399	1646475	1651856	+		Hypothetical protein		0.321	1	-0.454	1	-3.801	1.43e-14	2161	156	1570	2708
	ZGAL_1400	1651838	1652146	+		Hypothetical protein		-0.304	NA	-1.428	1	-3.616	6.02e-07	118	6	43	95
	ZGAL_1401	1652468	1657480	+		Conserved hypothetical periplasmic protein		1.183	1	0.987	1	-3.871	2.87e-10	2415	158	4869	5595
	ZGAL_1402	1657584	1659545	+		Fibronectin type-III repeats protein		0.775	1	0.002	1	-4.133	1.79e-14	870	43	871	1504
	ZGAL_1403	1659550	1664535	+		Conserved hypothetical membrane protein		0.67	1	-0.23	1	-3.725	5.47e-15	1914	140	1628	3069
	ZGAL_1476	1758563	1759039	+		SCP-like extracellular protein		-0.886	1	-0.689	1	-2.761	5.1e-06	533	69	328	285
	ZGAL_1482	1764100	1765017	+		OmpA-like membrane protein		2.443	0.0167399	2.286	0.0802988	-2.763	0.00813691	272	40	1388	1553
	ZGAL_1489	1770357	1773542	+		TonB-dependent Receptor		2.092	0.0115697	-0.049	1	-3.27	1.24e-08	1363	135	1316	5975
	ZGAL_1614	1906908	1910708	-		Conserved hypothetical periplasmic protein		2.536	0.563987	-2.369	1	-3.131	0.0369175	444	48	80	2775
	ZGAL_1616	1911378	1913189	-		Sodium/solute symporter		-0.379	1	-1.33	0.000137344	-2.284	3.98e-14	651	135	258	500
	ZGAL_1669	1966059	1968461	-		TonB-dependent Receptor		0.891	1	0.69	1	-2.482	9.82e-11	2696	466	4371	5029
	ZGAL_1674	1971566	1973434	-		Sodium/hydrogen exchanger		-0.522	1	-0.172	1	-2.227	5.34e-08	1135	230	1005	788
	ZGAL_1704	2005489	2006442	-		Conserved hypothetical protein		2.393	0.896405	-3.746	7.43e-05	-3.498	0.00119691	737	56	48	4138
	ZGAL_1706	2006474	2021098	-		Conserved hypothetical protein		3.608	0.00144284	-3.133	0.0475132	-3.2	0.0346002	5059	485	513	69594
	ZGAL_1707	2021099	2023210	-		Conserved hypothetical periplasmic protein		3.054	0.0207432	-2.85	0.108869	-3.083	0.0307506	1269	132	160	11556
	ZGAL_1721	2039360	2039869	+		Outer membrane protein, OmpH family		-1.353	1	1.231	1	-3.073	0.00462242	598	65	1447	226
	ZGAL_1752	2073042	2074313	+	purD	Phosphoribosylamine glycine ligase	6.3.4.13	-0.943	1	0.142	1	-2.056	0.011093	1192	283	1318	613
	ZGAL_1834	2150737	2150913	+		Conserved hypothetical protein		-0.548	1	-4.159	1.3e-09	-3.778	8.8e-07	587	39	29	397
	ZGAL_1887	2206004	2206588	+		Conserved hypothetical membrane protein		-2.208	0.0456451	-0.028	1	-3.313	5.19e-05	206	19	202	43
	ZGAL_1913	2230876	2231853	-	hyiA	Hydroxypyruvate isomerase	5.3.1.22	-0.413	1	-1.001	1	-2.172	3.99e-09	1451	322	720	1087
	ZGAL_1916	2234388	2235383	+		Conserved hypothetical membrane protein		0.88	1	-0.148	1	-2.626	2.9e-16	2303	372	2078	4258
	ZGAL_1917	2235406	2235849	+		Conserved hypothetical protein		-2.118	0.0164388	-2.295	0.00369051	-2.573	0.000545792	511	83	100	114
	ZGAL_1925	2246330	2247187	+		Conserved hypothetical protein		0.853	1	1.818	5.85e-10	-2.34	5.37e-16	1919	366	6813	3476
	ZGAL_1926	2247215	2247799	+	gmkA	Guanylate kinase	2.7.4.8	0.336	1	0.305	1	-2.071	1.42e-07	863	200	1070	1091
	ZGAL_1930	2250181	2251125	-		Conserved hypothetical lipoprotein		3.005	0.00971657	0.451	1	-3.345	0.00214122	709	66	981	6179
	ZGAL_1931	2251238	2253487	-		Phosphate transporter family protein		-1.013	0.256388	0.317	1	-1.253	0.0132946	714	294	892	352
	ZGAL_1995	2328647	2329951	-		FAD-dependent amine oxidoreductase	1.-.-.-	-0.447	1	1.169	0.436552	-2.208	5.11e-08	664	138	1504	486
	ZGAL_1996	2329948	2330952	-		NAD(P)-dependent sugar epimerase/dehydratase		-0.636	1	-0.168	1	-2.584	0.00606013	1272	197	1129	808
	ZGAL_2002	2337642	2338832	-		Conserved hypothetical protein		0.431	1	0.112	1	-1.909	0.0409353	204	52	220	276
	ZGAL_2022	2358691	2361714	+		Conserved hypothetical periplasmic protein		4.439	2.41e-06	-2.472	1	-3.845	0.00121528	697	43	114	17561
	ZGAL_2045	2383421	2383822	-		Hypothetical membrane protein		0.22	NA	-2.606	0.883957	-4.387	0.00122334	119	5	17	140
	ZGAL_2046	2383906	2384697	-		Hypothetical protein		2.158	1	-1.728	1	-3.773	0.000303001	393	23	112	1863
	ZGAL_2047	2384887	2385396	-		Hypothetical protein		0.736	1	-1.233	1	-4.157	0.000705343	284	16	115	485
	ZGAL_2061	2401247	2402023	-	pgdA	Peptidoglycan N-acetylglucosamine deacetylase, family CE4	3.5.1.-	1.489	0.758162	0.9	1	-2.024	0.0305371	203	49	382	579
	ZGAL_2063	2403081	2404283	-	fabB3	3-oxoacyl-[acyl-carrier-protein] synthase	2.3.1.41	-0.049	1	0.566	1	-1.963	3.63e-08	774	194	1150	748
	ZGAL_2072	2410351	2410749	-		Conserved hypothetical protein		-0.458	1	0.776	1	-1.901	0.0115349	380	96	655	275
	ZGAL_2073	2410805	2411242	-	fabZ2	(3R)-Hydroxymyristoyl-[acyl-carrier-protein] dehydratase	4.2.1.-	0.438	1	1.402	0.241265	-2.224	5.54e-06	853	169	2279	1159
	ZGAL_2075	2412387	2413310	-	darA	Dialkylrecorsinol condensing enzyme		-1.608	0.00107563	0.491	1	-2.987	7.85e-11	250	34	352	81
	ZGAL_2076	2413382	2414269	-		Acyltransferase		-0.346	1	0.762	1	-3	9.7e-09	821	93	1404	644
	ZGAL_2077	2414293	2414541	-	acpP3	Acyl carrier protein		-0.313	1	-0.208	1	-2.595	5.3e-14	1463	232	1264	1176
	ZGAL_2079	2415783	2416538	-	fabG2	3-oxoacyl-[acyl-carrier protein] reductase	1.1.1.100	-0.179	1	-0.049	1	-1.628	2.69e-09	976	311	943	862
	ZGAL_2084	2422503	2425598	+		TonB-dependent Receptor		-0.16	1	-1.709	1	-3.335	2.77e-05	4488	419	1322	4004
	ZGAL_2089	2436080	2437852	+		Glycoside hydrolase, family GH36	3.2.1.-	-0.851	1	-0.378	1	-2.8	0.000607184	371	53	284	203
	ZGAL_2099	2447090	2448799	-		Conserved hypothetical protein		2.642	0.0984319	-3.526	0.000134173	-3.163	0.00437619	1061	110	83	7098
	ZGAL_2100	2448811	2450304	-		Conserved hypothetical protein		1.527	1	-3.998	3.23e-07	-3.637	2.66e-05	1245	95	70	3722
	ZGAL_2185	2551491	2551646	-		Putative protein		2.813	0.00852724	1.775	1	-4.269	6.45e-05	142	4	507	1065
	ZGAL_2192	2556229	2557734	-	sgsA2	N-sulfoglucosamine sulfohydrolase, family S1-8	3.10.1.1	1.313	1	-0.024	1	-2.545	2.86e-05	180	33	176	451
	ZGAL_2199	2569616	2571508	-		Alpha-galactosidase, family GH110	3.2.1.22	-0.498	1	-1.437	0.103167	-2.979	5.81e-10	284	34	104	200
	ZGAL_2200	2571505	2573310	-		Alpha-galactosidase, family GH110	3.2.1.22	-0.738	NA	-3.337	0.000213193	-4.096	7.86e-05	137	7	12	81
	ZGAL_2201	2573338	2574837	-	sgsA4	N-sulfoglucosamine sulfohydrolase, family S1-8	3.10.1.1	0.788	1	-3.518	0.000288526	-4.562	6.89e-06	217	7	16	383
	ZGAL_2202	2574992	2576530	-		SusD/RagB family lipoprotein		1.67	1	-1.074	1	-3.045	0.00774946	135	13	64	446
	ZGAL_2203	2576547	2579666	-		TonB-dependent Receptor		1.177	1	-2.36	1	-4.467	0.00034058	334	14	58	790
	ZGAL_2208	2583513	2585225	-		FAD-dependent GMC oxidoreductase, family AA3	1.1.-.-	2.598	4.33e-05	-1.093	1	-2.656	0.00106271	220	41	102	1383
	ZGAL_2210	2586778	2588355	-	sgsA5	N-sulfoglucosamine sulfohydrolase, family S1-8	3.10.1.1	1.518	0.0880639	-1.176	1	-3.396	3.47e-09	194	23	86	564
	ZGAL_2217	2597133	2597597	-		Conserved hypothetical lipoprotein		-0.949	NA	-6.1	7.86e-07	-6.456	0.000730167	69	0	0	35
	ZGAL_2218	2597626	2599428	-		SusD/RagB family lipoprotein		-0.489	1	-5.453	1.18e-18	-4.761	5.03e-12	539	20	10	381
	ZGAL_2219	2599447	2602542	-		TonB-dependent Receptor		-0.731	1	-5.002	3.53e-07	-5.662	1.07e-08	1349	23	33	790
	ZGAL_2220	2602910	2607025	-		One-component system sensor protein	2.7.13.3	0.297	1	0.231	1	-1.716	2.47e-09	760	222	892	935
	ZGAL_2221	2607171	2608238	-		Kinase, aminoglycoside phosphotransferase family	2.7.1.-	-0.742	1	0.59	1	-2.826	6.77e-07	697	91	1056	413
	ZGAL_2224	2610443	2611468	-		LacI-type transcriptional regulator		0.86	NA	-0.522	1	-3.344	0.0162882	50	5	35	92
	ZGAL_2287	2671261	2671839	+	phnA	PhnA protein		-0.309	1	2.188	3.34e-10	-2.07	4.28e-08	1516	356	6990	1221
	ZGAL_2341	2745027	2745581	-	rrfA	Ribosome recycling factor		-0.635	1	-0.435	1	-1.772	0.00492944	2367	676	1745	1516
	ZGAL_2342	2745626	2746333	-	pyrH	Uridylate kinase	2.7.4.-	-0.767	1	0.384	1	-2.413	1.11e-06	1281	227	1679	748
	ZGAL_2349	2752593	2755424	-	polA	DNA polymerase I (POL I)	2.7.7.7	0.531	1	0.884	1	-1.581	0.000242161	1568	511	2905	2272
	ZGAL_2361	2769778	2771148	+		Multiheme cytochrome c		-0.686	1	1.415	1	-2.115	0.00606047	6186	1386	16794	3811
	ZGAL_2362	2771183	2774344	+	hmoA	Molybdopterin oxidoreductase, iron-sulfur binding subunit	1.2.7.-	-1.139	1	-0.344	1	-2.102	1.31e-07	18919	4344	14870	8526
	ZGAL_2363	2774378	2776129	+	hmoB	Molybdopterin oxidoreductase, membrane subunit	1.2.7.-	-1.418	0.048157	0.328	1	-1.777	0.000265279	8280	2384	10421	3069
	ZGAL_2365	2776665	2777225	+		Cytochrome C monohaem		-0.205	1	0.343	1	-2.088	4.55e-05	4555	1049	5796	3945
	ZGAL_2406	2824485	2825372	+	fabD	Malonyl CoA-acyl carrier protein transacylase	2.3.1.39	-0.583	1	0.265	1	-3.07	2.81e-15	752	92	907	500
	ZGAL_2410	2832197	2833450	-		Manganese/fer transporter		-1.613	NA	-1.304	1	-3.061	0.0423682	59	7	23	19
	ZGAL_2414	2842026	2842661	-	sanA	Protein involved in barrier function of the cell envelope		1.799	0.700876	-0.566	1	-2.646	0.00291095	260	38	176	932
	ZGAL_2415	2842712	2843011	-		Hypothetical protein		0.692	1	-0.821	1	-4.704	5.8e-07	279	6	154	459
	ZGAL_2424	2867611	2868810	-		Hypothetical protein		1.136	1	1.248	0.723266	-1.58	0.0433871	365	114	876	809
	ZGAL_2442	2894083	2896182	-		OmpA-like periplasmic protein		2.631	0.0966864	-2.775	0.0450993	-4.913	3.96e-10	1636	50	221	10842
	ZGAL_2463	2918922	2919719	-		Hypothetical lipoprotein		-0.742	1	-1.471	0.596599	-4.541	5.25e-27	9439	396	3357	5604
	ZGAL_2486	2946717	2949602	-		Conserved hypothetical protein		3.606	0.000840466	-3.335	0.0126717	-4.12	0.000379624	304	14	26	4141
	ZGAL_2499	2962448	2965546	-		TonB-dependent Receptor		-0.007	1	-0.641	1	-3.075	0.00015515	12287	1374	7777	12223
	ZGAL_2501	2966479	2967654	-		Hypothetical membrane protein		-1.124	1	0.263	1	-4.46	7.93e-16	10251	437	12347	4619
	ZGAL_2502	2967682	2969109	-		Probable SusD/RagB family lipoprotein		-0.475	1	-0.33	1	-4.99	7.01e-54	10196	305	8098	7314
	ZGAL_2503	2969120	2972380	-		TonB-dependent Receptor		-0.337	1	-0.532	1	-5.358	4.93e-39	17760	405	12217	14018
	ZGAL_2571	3027258	3028337	+		Two-component system - Sensor histidine kinase	2.7.13.3	0.693	1	0.782	1	-2.273	1.95e-05	807	165	1396	1313
	ZGAL_2647	3102526	3103068	-		Hypothetical protein		-2.239	NA	-2.355	1	-3.579	0.0341631	88	5	15	17
	ZGAL_2661	3114421	3115233	-		AraC-type transcriptional regulator		1.824	0.00202797	1.358	0.879971	-2.941	7e-07	176	22	458	633
	ZGAL_2662	3115247	3115630	-		Conserved hypothetical protein		1.663	0.000240933	2.249	1.35e-09	-2.511	1.02e-05	120	23	579	384
	ZGAL_2663	3116775	3119744	+		CBM6 containing protein		1.006	1	-0.947	1	-3.956	2.14e-05	4914	276	2475	10173
	ZGAL_2664	3119897	3121840	+		Beta-helix fold protein		0.776	1	-0.44	1	-4.351	2.37e-07	1517	62	1105	2654
	ZGAL_2665	3121912	3124650	+		Beta-helix fold protein containing CBM13		1.005	1	-1.326	1	-4.289	1.18e-05	1324	58	505	2747
	ZGAL_2684	3145994	3146740	+		Hypothetical membrane protein		3.818	7.24e-05	0.197	1	-3.577	0.0195704	137	9	159	2184
	ZGAL_2690	3149856	3150560	+		Conserved hypothetical periplasmic protein		0.283	1	0.525	1	-3.064	4.15e-07	2041	224	2958	2493
	ZGAL_2691	3150572	3153241	+		TonB-dependent Receptor		-1.02	1	-0.127	1	-3.169	4.8e-07	3565	369	3257	1730
	ZGAL_2696	3159046	3160452	-	hsdS1	Type I restriction enzyme ZgaDI, S subunit		0.034	1	-0.423	1	-2.558	4.26e-08	1775	289	1318	1819
	ZGAL_2697	3160449	3161912	-	hsdM1	Type I restriction enzyme ZgaDI, M subunit	2.1.1.72	0.278	1	-0.795	1	-2.049	9.87e-07	1238	287	709	1504
	ZGAL_2698	3161935	3165150	-	hsdR1	Type I restriction enzyme ZgaDI, R subunit	3.1.21.3	-0.134	1	0.413	1	-1.946	5.81e-05	2658	670	3549	2420
	ZGAL_2747	3213160	3213534	-		Conserved hypothetical lipoprotein		1.83	1	-4.154	8.33e-07	-2.964	0.0342568	281	37	14	1047
	ZGAL_2849	3311655	3314636	+		TonB-dependent Receptor		0.118	1	-1.197	1	-3.28	1e-08	2991	298	1283	3253
	ZGAL_2865	3332023	3332661	+		Conserved hypthetical protein		0.556	1	1.559	0.00110691	-2.299	1.03e-06	232	42	688	342
	ZGAL_2882	3349842	3351854	-		Conserved hypothetical protein		2.046	1	-4.198	0.000205676	-3.675	0.015706	353	27	16	1573
	ZGAL_2896	3380381	3381322	-		Conserved hypothetical periplasmic protein		-0.789	1	0.671	1	-2.2	0.029935	242	50	390	138
	ZGAL_2911	3392324	3393940	-	nahA2	Beta-N-acetylhexosaminidase, family GH20	3.2.1.52	0.333	1	-0.751	1	-2.458	7.53e-09	576	99	340	727
	ZGAL_2912	3393976	3394614	-		Acetylesterase, lipase-GDSL family	3.1.1.-	0.291	1	-0.042	1	-2.851	1.93e-08	352	44	341	431
	ZGAL_2913	3394621	3395496	-		Carbohydrate esterase, family CE10	3.1.1.-	0.215	1	0.075	1	-2.897	0.00448839	181	21	193	211
	ZGAL_2940	3420766	3421983	-		Two-component system - Sensor histidine kinase	2.7.13.3	0.762	1	0.993	1	-3.144	7.61e-08	313	27	630	535
	ZGAL_2962	3443674	3446034	-		Conserved hypothetical membrane protein		3.609	9.48e-05	-1.364	1	-3.494	0.00362889	261	22	97	3523
	ZGAL_2973	3455241	3456080	-	crtB	Phytoene synthetase	2.5.1.32	-0.749	1	-0.685	1	-2.128	9.49e-05	271	56	166	161
	ZGAL_2974	3456092	3457549	-	crtI	Phytoene dehydrogenase	1.14.99.-	1.348	0.00840358	0.117	1	-1.883	7.01e-06	514	129	558	1317
	ZGAL_2975	3457569	3458468	-		MerR-type transcriptional regulator		0.508	1	-0.24	1	-2.238	0.0209565	780	153	660	1118
	ZGAL_2985	3465709	3467769	-		TPR repeats protein		2.515	0.111301	-0.862	1	-3.282	0.00498007	204	18	110	1243
	ZGAL_2988	3470774	3473860	-		Conserved hypothetical membrane protein		1.192	1	-0.106	1	-2.901	0.00185502	139	17	128	324
	ZGAL_3059	3551164	3551826	-		Two-component system - Response regulator		3.186	4.74e-10	3.59	3.23e-13	-2.911	2.46e-06	447	60	5627	4232
	ZGAL_3220	3725129	3725887	-		LuxR-type transcriptional regulator		-1.289	1	-0.051	1	-3.066	0.0302791	202	18	195	80
	ZGAL_3265	3765549	3766325	-		Conserved hypothetical protein		2.199	1	-3.399	0.0277859	-4.475	0.000675479	183	6	15	910
	ZGAL_3287	3786861	3787961	-		Conserved hypothetical membrane protein		-0.454	1	-0.031	1	-2.616	1.77e-07	376	57	366	274
	ZGAL_3293	3795053	3795580	-		Hypothetical protein		1.068	1	-3.147	0.12484	-4.225	0.00722959	108	7	10	236
	ZGAL_3296	3797170	3797751	-		Hypothetical periplasmic protein		3.031	0.0374334	-2.344	1	-4.487	0.0488025	48	3	8	426
	ZGAL_3356	3867296	3870418	+		TonB-dependent receptor		-0.591	1	0.673	1	-4.926	3.5e-30	3485	102	5593	2301
	ZGAL_3357	3870430	3872094	+		SusD/RagB family lipoprotein		-0.085	1	-0.02	1	-2.748	2.22e-05	2190	321	2159	2061
	ZGAL_3371	3883291	3883686	-		Hypothetical membrane protein		2.393	0.14763	-1.79	1	-4.813	4.86e-09	440	16	121	2438
	ZGAL_3372	3883816	3884298	-		Hypothetical membrane protein		0.254	1	-3.802	1.05e-06	-5.273	4.34e-10	402	8	26	482
	ZGAL_3373	3884299	3884655	-		Hypothetical protein		0.418	1	-3.989	0.000123648	-5.313	2.64e-05	144	2	7	195
	ZGAL_3387	3891431	3895492	-		Rhs family protein		1.817	1	-0.187	1	-2.823	0.000316624	2546	335	2229	9263
	ZGAL_3388	3895505	3896842	-		Conserved hypothetical protein		1.632	1	0.503	1	-2.935	0.000837001	768	89	1100	2460
	ZGAL_3389	3896848	3898629	-		Vgr family protein		2.146	0.0566129	-0.27	1	-2.582	0.00148438	1840	291	1519	8437
	ZGAL_3424	3924819	3925868	-		Conserved hypothetical protein		0.388	1	-1.674	1	-2.475	0.0345389	380	62	114	501
	ZGAL_3497	4016009	4016437	-		Conserved hypothetical protein		0.483	1	-0.262	1	-2.003	0.020282	151	37	128	213
	ZGAL_3498	4016608	4017123	-		Hypothetical lipoprotein		-0.636	1	-0.95	1	-3.285	7.25e-05	2587	251	1311	1642
	ZGAL_3524	4065716	4068283	-		Acetylesterase, lipase-GDSL family	3.1.1.-	0.963	NA	-0.219	1	-3.47	5.08e-05	86	5	73	169
	ZGAL_3527	4071820	4073427	+		Sulfatase, family S1-20	3.1.6.-	0.097	NA	-0.351	1	-2.918	0.0123453	79	11	62	85
	ZGAL_3583	4148740	4149147	-		Two-component system - Response regulator, receiver domain		-0.196	NA	-3.56	0.000347607	-3.815	0.00116896	149	10	11	129
	ZGAL_3584	4149157	4151742	-		Two-component system - Sensor histidine kinase	2.7.13.3	1.28	1	-1.818	0.250937	-3.118	3.06e-07	722	74	199	1783
	ZGAL_3595	4161211	4162698	-	mdsA5	Mucin-desulfating sulfatase, family S1-11	3.1.6.-	0.396	1	0.113	1	-1.872	0.00681602	273	79	297	360
	ZGAL_3609	4186124	4187140	+		GntR-type transcriptional regulator		-0.884	1	0.539	1	-2.103	0.019818	417	92	608	224
	ZGAL_3647	4252193	4263760	+		Hypothetical protein		3.207	0.00348068	-2.01	1	-3.119	0.0113807	2013	212	470	20361
	ZGAL_3704	4333220	4333576	+		DUF805 family protein		2.824	0.137837	-1.553	1	-4.32	1.03e-05	804	33	260	6215
	ZGAL_3717	4347226	4348938	-		Sodium/solute symporter		1.199	1	-0.535	1	-2.422	0.000949629	325	62	223	758
	ZGAL_3757	4406280	4407305	-		Beta-(1,4)-galactosyltransferase, Family GT2	2.4.1.-	-0.979	1	0.245	1	-1.631	0.0188739	582	183	690	293
	ZGAL_3759	4408188	4409333	-	capM	Capsular polysaccharide biosynthesis glycosyltransferase, family GT4	2.4.1.-	1.712	0.551792	-0.429	1	-2.233	0.0210673	304	64	225	1021
	ZGAL_3774	4429750	4431837	-	pelA2	Pectate lyase, family PL1	4.2.2.2	0.377	1	0.175	1	-2.188	5.77e-06	845	180	957	1101
	ZGAL_3785	4444435	4446816	+	ptkA	Tyrosine-protein kinase	2.7.10.2	-1.754	0.128428	-0.407	1	-2.004	0.0143457	1900	457	1425	551
	ZGAL_3901	4591991	4595971	-		Two-component system hybrid - Sensor histidine kinase/Chemotaxis proteins	2.7.13.3	0.736	1	0.082	1	-2.381	4.07e-05	1191	216	1263	1999
	ZGAL_3956	4656161	4657594	+		DNA/RNA non-specific endonuclease	3.1.30.-	1.432	1	0.349	1	-2.342	0.00683059	269	51	345	739
	ZGAL_3961	4660263	4660535	-	hupB	DNA-binding protein HU, beta chain		-0.675	1	1.362	1	-2.585	5.61e-06	6770	1089	17676	4207
	ZGAL_4035	4745493	4747184	+		ABC transporter, ATPase component		-0.494	1	0.291	1	-1.046	0.00168845	3514	1695	4303	2492
	ZGAL_4048	4760011	4761033	+	ltaA	L-allo-threonine aldolase	4.1.2.49	-0.071	1	0.533	1	-2.077	3.45e-05	221	56	322	211	1.5.1.10 : Glycine
	ZGAL_4057	4769735	4770820	-		Conserved hypothetical membrane protein		2.245	0.261565	-2.024	1	-3.171	0.00116305	314	32	74	1559
	ZGAL_4071	4786082	4786663	+		RNA polymerase ECF-type sigma factor		0.348	1	-4.524	1.91e-08	-4.069	6.03e-06	843	40	31	1084
	ZGAL_4102	4816842	4817606	-		Conserved hypothetical protein		0	1	-0.009	1	-2.853	1.35e-12	345	44	343	345
	ZGAL_4139	4859050	4860141	+	corA	Magnesium transport protein CorA		-1.179	1	-0.684	1	-2.214	5.49e-05	190	35	118	83
	ZGAL_4151	4869176	4869907	+		Histidine-containing phosphotransfer protein		2.559	0.385491	-4.045	1.55e-05	-3.542	0.00265728	358	30	18	2269
	ZGAL_4152	4869916	4870287	+		Response regulator receiver		1.283	1	-4.206	0.000949827	-4.047	0.026682	98	5	4	250
	ZGAL_4153	4870289	4873087	+		Conserved hypothetical membrane protein		2.825	0.0215471	-3.651	5.05e-05	-3.425	0.00106364	456	39	32	3476
	ZGAL_4157	4878599	4878697	+		Conserved hypothetical protein		1.212	1	-2.844	0.408268	-3.384	0.0338873	415	33	51	1003
	ZGAL_4159	4879954	4880463	+		Conserved hypothetical protein		-0.733	1	-0.274	1	-3.795	2.36e-06	198	12	162	117
	ZGAL_4160	4880466	4881395	+	ghrA	Glyoxylate/hydroxypyruvate reductase A	1.1.1.79,1.1.1.81	1.07	0.225016	0.976	1	-3.455	1.37e-22	609	58	1204	1286
	ZGAL_4164	4884841	4887081	-		Two-component system - Sensor histidine kinase	2.7.13.3	2.432	0.179968	-1.477	1	-2.996	0.00678128	650	72	225	3717
	ZGAL_4194	4914642	4914968	+		Putative protein		-0.086	1	-0.992	1	-2.375	3.61e-05	148	30	74	140
	ZGAL_4214	4936608	4937249	+		Conserved hypothetical protein		1.923	1	-1.009	1	-3.227	0.0162557	142	15	69	565
	ZGAL_4216	4938319	4939371	+		Hypothetical lipoprotein		2.197	1	-2.823	0.134391	-3.256	0.0241113	267	26	35	1305
	ZGAL_4300	5017879	5019099	+		Patatin-like phospholipase	3.1.1.-	0.047	1	-1.019	1	-2.606	9.39e-05	807	121	394	835
	ZGAL_4301	5019141	5020334	+		Conserved hypothetical protein		0.274	1	-0.335	1	-1.969	0.041123	544	128	430	661
	ZGAL_4324	5038562	5040148	+		Conserved hypothetical periplasmic protein		2.147	1	-3.164	0.0433965	-4.116	0.00116786	188	8	18	891
	ZGAL_4327	5043878	5045050	+	alyA7	Alginate lyase, family PL14_3	4.2.2.3	0.753	1	0.552	1	-4.546	1.63e-14	426	16	630	724
	ZGALAM_4331	5070083	5070889	-		protein of unknown function		0.809	1	-1.479	1	-3.107	0.000272708	218	22	75	388
	ZGAL_4352	5070889	5071506	-		Hypothetical membrane protein		0.185	1	-1.943	0.000190642	-3.553	9.5e-15	527	44	134	600
	ZGAL_4353	5071503	5072606	-		Glycosyltransferase, family GT4	2.4.1.-	2.014	0.627952	-0.148	1	-3.045	0.000848646	318	35	286	1337
	ZGAL_4354	5072606	5073013	-		Hypothetical protein		0.783	1	-0.243	1	-3.6	1.18e-08	325	26	272	565
	ZGAL_4355	5073019	5073972	-		Hypothetical membrane protein		0.557	1	-0.721	1	-3.447	7.05e-08	445	37	268	660
	ZGAL_4356	5073974	5075128	-		Glycosyltransferase, family GT4	2.4.1.-	2.751	0.00296179	1.377	1	-3.578	7.63e-06	612	47	1638	4366
	ZGAL_4357	5075131	5075685	-		LemA family protein		1.456	1	0.189	1	-3.182	1.09e-08	477	46	544	1328
	ZGAL_4409	5125832	5127472	-		Conserved hypothetical lipoprotein		3.068	0.0296305	-2.054	1	-3.541	0.00742338	312	21	70	2883
	ZGAL_4437	5149661	5150461	-		Conserved hypothetical protein		1.029	1	-3.033	0.00198857	-2.738	0.0381857	552	77	62	1153
	ZGAL_4502	5210558	5211100	+		RNA polymerase ECF-type sigma factor		0.365	1	0.861	1	-3.294	0.00117174	85	7	158	111
	ZGAL_4520	5223890	5225920	-		Conserved hypothetical membrane protein		-0.529	1	0.035	1	-1.091	0.0242291	323	149	331	223
	ZGAL_4531	5236175	5236423	+		Putative membrane lipoprotein		-1.076	1	-3.055	5.05e-13	-2.152	3.61e-05	1318	288	153	620
	ZGAL_4532	5236522	5237199	+		Conserved hypothetical membrane protein		0.797	1	-1.298	1	-2.932	0.00853875	272	30	109	482
	ZGAL_4540	5243098	5244207	-		Metallopeptidase, family M14	3.4.-.-	-0.388	1	1.181	0.0541909	-1.676	3.75e-05	613	190	1397	467
	ZGAL_4545	5246852	5249587	-	parC	DNA topoisomerase IV, subunit A	5.99.1.-	-0.151	1	-0.672	1	-1.969	3.01e-08	2762	696	1729	2487
	ZGAL_4546	5249613	5251475	-	parE	DNA topoisomerase IV, subunit B	5.99.1.-	0.904	1	0.3	1	-1.976	2.1e-05	2722	672	3360	5127
	ZGAL_4565	5272833	5274413	-	gapN	glyceraldehyde 3-phosphate dehydrogenase, NADP-dependent	1.2.1.9	-0.922	1	0.875	1	-1.774	0.00915805	3779	1082	6985	1978
	ZGAL_4575	5285453	5285896	+		Conserved hypothetical protein		2.661	0.525184	-4.63	2.73e-06	-4.078	0.00097799	240	14	8	1652
	ZGAL_4577	5287053	5287178	+		Putative protein		-2.336	1	-1.605	1	-4.082	0.00364716	594	29	182	106
	ZGAL_4582	5290829	5291776	+		Conserved hypothetical protein		-0.453	1	-0.719	1	-1.527	3.63e-05	906	314	549	661
	ZGAL_4633	5343996	5344637	-		Two-component system - Response regulator		1.598	1	-5.374	2.14e-15	-4.33	7.59e-09	1074	49	23	3366
	ZGALAM_4614	5344659	5344784	-		protein of unknown function		1.68	1	-4.589	4.38e-07	-4.002	0.000721904	135	9	4	451
	ZGAL_4634	5345351	5347225	-		Conserved hypothetical periplasmic protein		2.939	0.0421303	-2.463	1	-4.068	1.34e-05	1980	104	332	16570
	ZGAL_4635	5347404	5348666	-		OmpA-like outer membrane protein		3.243	0.00649684	-2.411	1	-4.408	1.21e-06	1901	73	330	19853
	ZGAL_4653	5364176	5365336	-		Aldonic acid dehydratase	4.2.1.-	0.322	1	0.285	1	-2.882	3.87e-09	891	116	1090	1117
	ZGAL_4674	5392755	5393873	-	adhI	Alcohol dehydrogenase class 3 / S-(hydroxymethyl)glutathione dehydrogenase	1.1.1.1,1.1.1.284	3.224	3.38e-13	-1.071	1	-2.182	0.00843724	144	37	68	1390
	ZGAL_4675	5393917	5395173	-		Ferredoxin reductase	1.18.1.-	2.902	1.09e-05	-2	0.332786	-3.437	3.5e-05	166	16	39	1301
	ZGAL_4677	5395494	5396657	-	cypA	Cytochrome P450	1.14.15.-	2.884	7.86e-07	-0.379	1	-2.923	0.000222582	173	23	134	1326
	ZGAL_4733	5471790	5472599	-		Short-chain dehydrogenase/reductase	1.-.-.-	-0.295	1	1.432	1	-2.345	0.000510123	1022	194	2806	829
	ZGAL_4738	5476310	5477041	+		Two-component system - Response regulator		-0.709	1	-1.754	1	-2.853	0.00089033	1007	124	288	608
	ZGAL_4741	5480384	5481040	+		Hypothetical protein		-0.456	1	-1.405	1	-3.178	0.000969947	3633	364	1323	2618
