# Supplementary material for: Carrageenan catabolism is encoded by a complex regulon in marine heterotrophic bacteria
Source: Nat Commun. 2017 Nov 22;8:1685. doi: 10.1038/s41467-017-01832-6 (PMC5698469; doi:10.1038/s41467-017-01832-6)
Supplement: Supplementary file 11 — Supplementary Data 8 [file 41467_2017_1832_MOESM11_ESM.xlsx]

## Sheet: all.diffexpr
List of all the genes differentially expressed in at least one biological condition (KC, IC or D-AnG relative to D-gal) and sorted by chromosomal position. Genes were considered differentially expressed with a Family-Wise-Error-Rate controlled at 5% (Bonferroni adjusted p-value <0.05).
Id	start	end	strand	gene	product	eC_number	log2FoldChange.KCvsD-gal	padj.KCvsD-gal	log2FoldChange.ICvsD-gal	padj.ICvsD-gal	log2FoldChange.D-AnGvsD-gal	padj.D-AnGvsD-gal	D-gal	D-AnG	IC	KC	function
ZGAL_2	2030	2755	+		Methyltransferases	2.1.1.-	2.21	4.96e-07	2.939	6.29e-14	-2.202	6.69e-06	743	160	5834	3498
ZGAL_4	3642	4271	-		Conserved hypothetical periplasmic protein		-0.899	1	-0.234	1	3.688	4.98e-17	417	5585	353	221
ZGAL_8	6941	8332	+	degP	Peptidase Do, family S1	3.4.21.-	0.856	1	0.612	1	7.473	2.76e-84	966	183878	1487	1763
ZGAL_9	8449	9897	+	gapD	Glyceraldehyde 3-phosphate dehydrogenase	1.2.1.12	1.204	1	1.178	1	4.132	1.35e-10	154	2935	358	364
ZGAL_11	10047	10673	+		Conserved hypothetical membrane protein		-1.77	0.000581112	-0.246	1	-0.789	1	1169	667	983	338
ZGAL_12	10941	11615	+	trmD	tRNA (guanine-N1-)-methyltransferase	2.1.1.31	-1.474	1	0.346	1	-3.142	5.84e-07	517	58	660	182
ZGAL_19	18706	19389	-		Conserved hypothetical protein		1.37	1	-0.047	1	3.697	2.15e-07	335	4694	324	892
ZGAL_20	19492	20580	+		Metallopeptidase, family M42		-0.84	1	-0.828	1	3.104	1.15e-10	1677	14902	936	928
ZGAL_21	20627	21175	+		NUDIX hydrolase	3.6.1.-	-0.132	1	-0.115	1	3.41	1.73e-06	101	1142	93	92
ZGAL_28	27805	28497	+		Two-component system - Response regulator		3.293	0.0104859	-0.907	1	-3.147	0.0430404	2240	222	1155	24498
ZGAL_31	31471	32439	-	rbnA	Ribonuclease BN	3.1.-.-	1.289	0.0699371	1.825	6.87e-06	0.418	1	360	479	1289	886
ZGAL_38	38200	38706	-		Conserved hypothetical membrane protein		0.19	1	0.322	1	2.262	3.9e-05	159	785	200	182
ZGAL_39	38740	39309	+	rdgB	Nucleoside-triphosphate diphosphatase	3.6.1.19	-0.734	NA	0.678	1	-3.998	0.000262396	88	3	143	53
ZGAL_47	47508	48323	-		Small-conductance mechanosensitive channel		0.187	1	-1.253	0.0127023	1.603	9.85e-06	3808	11658	1587	4338
ZGAL_48	48469	49011	-		Conserved hypothetical lipoprotein		0.636	1	-0.417	1	5.04	0.000104145	86	3800	62	139
ZGAL_49	49066	49611	-		Conserved hypothetical protein		1.873	1	1.427	1	4.577	9.37e-07	163	4624	464	644
ZGAL_50	49671	50213	-		Conserved hypothetical protein		-0.753	1	-0.446	1	4.769	4.49e-07	109	3552	79	63
ZGAL_51	50230	50679	-		Conserved hypothetical protein		0.527	1	-0.404	1	4.209	0.00407445	72	1678	53	108
ZGAL_52	50666	51175	-		RNA polymerase ECF-type sigma factor		-0.433	1	-0.392	1	3.637	0.000264139	110	1531	82	80
ZGAL_53	51415	52905	+		Carboxy-terminal processing peptidase, family S41	3.4.21.102	2.847	0.0218724	3.745	1.22e-05	-0.103	1	981	909	14592	7648
ZGAL_60	60729	61604	+		DUF1080 family protein		2.089	0.012926	1.372	1	-1.092	1	348	152	919	1524
ZGAL_62	62464	63810	+	rmuC	DNA recombination protein RmuC		0.073	1	2.019	2.97e-09	-0.254	1	627	516	2569	660
ZGAL_69	69358	71589	+		Two-component system hybrid - Sensor histidine kinase/Response regulator, receiver domain	2.7.13.3	1.088	1	0.566	1	-1.955	0.00243665	486	114	724	1044
ZGAL_71	72037	73662	+	alkK	Medium-chain-fatty-acid-CoA ligase	6.2.1.-	2.828	2.72e-05	0.418	1	0.795	1	425	747	572	3158
ZGAL_73	77049	77954	+		Conserved hypothetical periplasmic protein		-0.712	1	0.684	1	-2.229	0.0134049	405	80	657	245
ZGAL_76	80115	81080	-	mltD2	Lytic murein transglycosylase, family GH23		1.602	0.142029	-0.286	1	2.149	0.000174209	1435	6501	1173	4427
ZGAL_78	82104	82397	+		Conserved hypothetical protein		-3.223	2.68e-05	-1.526	1	2.688	0.00616695	2516	17130	845	251
ZGAL_80	83926	85101	-		Conserved hypothetical protein		1.401	0.0458834	1.166	1	0.344	1	580	733	1312	1547
ZGAL_87	92134	92688	+		RNA polymerase ECF-type sigma factor		-0.497	1	0.391	1	4.194	1.6e-08	275	5585	365	192
ZGAL_88	92700	93215	+		Conserved hypothetical membrane protein		0.415	1	1.532	1	4.663	3.26e-12	71	1997	211	95
ZGAL_89	93208	93669	+		Conserved hypothetical protein		-0.276	1	-0.468	1	4.48	2.53e-10	166	4123	118	136
ZGAL_94	102745	104520	+	fadD	Long-chain-fatty-acid-CoA ligase	6.2.1.3	2.215	5.98e-05	-0.37	1	-0.867	1	1843	1000	1421	8754
ZGAL_95	104706	105188	+		MarR-type transcriptional regulator		3.169	1.19e-08	2.558	8.29e-05	0.265	1	371	449	2265	3487
ZGAL_98	108048	109238	+	fadA	3-Ketoacyl-CoA thiolase	2.3.1.16	1.915	0.0178727	0.031	1	1.599	0.642216	1224	3786	1252	4720
ZGAL_106	123219	123812	+		SAM-dependent methyltransferase	2.1.1.-	2.58	3.14e-06	0.957	1	2.394	0.000128574	42	222	83	261
ZGALAM_0112	123954	124331	+		conserved protein of unknown function		-4.062	2.83e-05	-3.065	0.0547354	-1.811	1	540	142	58	28
ZGAL_108	124545	125348	+		Conserved hypothetical lipoprotein		-4.334	8.74e-34	-2.184	4.64e-07	-3.606	2.99e-22	9990	805	2162	479
ZGAL_109	125410	126456	+	ccpA1	Di-heme cytochrome c peroxidase	1.11.1.5	-4.67	6.08e-15	-3.014	5.45e-05	-3.428	8.61e-07	2254	193	264	81
ZGAL_110	126431	127450	+		Conserved hypothetical periplasmic protein		-5.107	2.47e-06	-4.427	0.000391638	-2.403	1	1375	233	51	31
ZGAL_113	129752	130390	+		Conserved hypothetical membrane protein		-1.702	0.000119252	-1.161	0.709697	2.95	2.52e-18	778	6121	345	236
ZGALAM_0122	132902	133024	-		protein of unknown function		-1.146	1	-1.015	1	-3.196	1.19e-05	628	68	306	278
ZGAL_126	144026	144859	+		Endonuclease/exonuclease/phosphatase family		0.054	1	0.379	1	1.988	7.92e-08	224	891	294	233
ZGAL_127	144927	145757	-		Non-heme haloperoxidase	1.11.1.-	1.017	1	0.616	1	3.349	2.23e-07	276	2993	428	569
ZGAL_129	146512	147531	-		NAD(P)-dependent sugar epimerase/dehydratase		-0.499	1	-0.881	1	2.624	2.42e-09	187	1194	101	132
ZGAL_130	147750	148229	-	dpsA1	DNA protection during starvation protein	1.16.-.-	-2.109	1	-1.708	1	5.343	7.88e-12	2056	97859	594	444
ZGAL_132	149359	149544	-		Conserved hypothetical protein		-0.74	1	-3.008	1	4.669	2.73e-05	32	1005	3	18
ZGAL_136	152152	152808	-		Conserved hypothetical protein		0.18	1	-0.65	1	2.345	0.00940702	319	1683	200	362
ZGAL_137	152874	153671	-		Conserved hypothetical protein		1.87	1	1.29	1	3.205	8.4e-05	563	5578	1417	2146
ZGAL_145	159743	160786	+		Aminotransferase, class II		0.774	1	-2.591	0.0446245	-0.566	1	176	119	27	307
ZGAL_149	165743	166162	+		Conserved hypothetical protein		2.114	1	1.067	1	3.173	0.0079576	58	579	125	269
ZGAL_150	166243	166689	+		Conserved hypothetical membrane protein		1.381	NA	-0.398	1	4.279	3.96e-05	11	257	8	31
ZGAL_152	168043	168888	-		Universal stress protein		0.522	1	0.694	1	2.951	3.47e-07	401	3233	655	580
ZGAL_156	172339	173679	-	siaHI	Exo-alpha-sialidase, family GHnc	3.2.1.18	0.443	1	-1.783	0.000640812	-0.401	1	1915	1440	549	2613
ZGAL_157	174180	175430	+		Major facilitator family transporter		-0.175	1	-1.302	1	-2.129	4.56e-05	1046	237	418	925
ZGAL_177	203786	206089	-		Cytochrome c-containing protein		4.505	1.45e-05	3.869	0.00191523	0.9	1	29	57	507	806
ZGAL_181	211464	213113	+	idsA1	Iduronate-2-sulfatase, family S1-7	3.1.6.13	8.353	7.47e-94	7.959	5.81e-85	5.145	3.66e-34	56	2094	15218	20072
ZGAL_183	213322	215040	+		FAD-dependent GMC oxidoreductase, family AA3	1.1.-.-	6.552	3.58e-13	6.208	1.57e-11	5.39	4.03e-08	22	1219	2213	2849
ZGAL_202	242961	243503	-		Conserved hypothetical protein		0.098	1	1.642	0.00111257	-0.906	1	443	225	1400	475
ZGAL_205	244031	245296	-		Glycoside hydrolase, family GH117	3.2.1.-	1.692	1	2.798	0.00043453	1.337	1	51	137	377	171
ZGAL_206	245329	247131	-		Sulfatase, family S1-17	3.1.6.-	-0.01	1	1.447	1	5.313	4.47e-05	32	1814	99	32
ZGAL_210	252049	253074	-		Hypothetical lipoprotein		1.276	1	-2.993	0.0455309	-0.419	1	130	99	14	327
ZGAL_211	253138	254865	-		SusD/RagB family lipoprotein		2.895	0.00840912	-0.948	1	-1.035	1	189	92	96	1513
ZGAL_218	269606	270328	+		ABC-2 type exporter, permease component		1.268	NA	-0.658	1	2.969	0.000373846	12	99	7	30
ZGAL_236	290722	292362	+	cgkA	Kappa-carrageenase, family GH16	3.2.1.83	10.577	2.68e-163	8.699	7.26e-110	0.786	1	42	73	19042	71139
ZGAL_244	307816	309600	-	rnrA2	Ribonucleoside-diphosphate reductase, large subunit	1.17.4.1	-0.192	1	1.383	0.746594	1.743	0.0103302	4317	14684	11399	3772
ZGAL_271	355533	358625	+		TonB-dependent Receptor		3.617	0.000175684	-2.065	1	-2.579	0.609208	750	116	168	10218
ZGAL_272	358648	360237	+		SusD/RagB family lipoprotein		2.187	1	-3.279	0.00275979	-1.109	1	617	282	58	2991
ZGAL_281	371305	371970	+		Conserved hypothetical lipoprotein		0.411	1	-0.789	1	-2.945	0.000644334	772	92	439	1036
ZGAL_287	377152	378963	+		Conserved hypothetical protein		0.64	1	-0.301	1	-2.34	0.0255823	1221	230	985	1925
ZGAL_297	385320	386735	-		Beta-lactamase hydrolase-like protein	3.-.-.-	-2.059	1	-0.766	1	3.896	1.06e-07	321	5232	185	73
ZGAL_326	418818	420152	-		FAD dependent oxidoreductase	1.-.-.-	0.638	1	1.71	0.00842969	-0.962	1	100	51	333	157
ZGAL_368	497815	499938	-	susB	Alpha-glucosidase, family GH97	3.2.1.20	-1.038	1	-1.792	1	-2.53	0.0356217	863	144	239	411
ZGAL_369	500010	501443	-	susA	Alpha-amylase, family GH13_7	3.2.1.1	-1.283	1	-1.149	1	-2.916	2.56e-05	400	49	179	161
ZGAL_370	501524	502672	-	susE	Starch utilization lipoprotein		-0.829	1	-2.781	5.46e-09	-1.665	0.127555	420	138	59	235
ZGAL_372	504321	507227	-	susC	TonB-dependent Receptor		-1.437	0.817473	-2.151	0.000203329	-2.495	3.9e-06	960	162	212	349
ZGAL_376	514040	515062	-		Conserved hypothetical lipoprotein		-0.302	1	-0.936	1	-2.048	0.00194829	508	114	264	411
ZGAL_395	532117	532506	-		Conserved hypothetical protein		2.693	0.0026515	1.311	1	-2.553	0.013767	4948	794	12606	33767
ZGAL_396	532550	533899	-		Conserved hypothetical protein		0.512	1	0.58	1	-1.942	0.0135198	4238	1071	6379	6079
ZGAL_403	538768	539910	+		Conserved hypothetical protein		2.451	0.000224797	0.928	1	-1.168	1	1702	740	3280	9619
ZGAL_408	545524	547359	+		Vgr family protein		3.075	0.0151233	0.663	1	-2.628	0.416913	2793	412	4517	25839
ZGAL_409	547372	548232	+		Hypothetical protein		0.541	1	-0.978	1	-2.875	0.000843647	1675	210	833	2463
ZGAL_410	548250	548738	+		Conserved hypothetical protein		1.707	0.444501	-0.198	1	-3.362	2.88e-09	1187	105	1032	3965
ZGAL_411	548739	550994	+		Hypothetical protein		0.919	1	-0.083	1	-2.785	0.000154854	2789	378	2629	5352
ZGAL_414	552570	553586	+		Conserved hypothetical membrane protein		-0.368	1	-1.015	1	-2.714	0.00922314	144	28	71	111
ZGAL_429	560528	561520	+		Conserved hypothetical protein		2.461	0.00329126	0.857	1	-0.384	1	133	99	247	768
ZGAL_436	564512	565438	+		Conserved hypothetical protein		0.477	1	1.612	0.0010631	0.782	1	152	272	469	212
ZGAL_451	575204	575473	+		Hypothetical lipoprotein		-0.343	NA	-3.338	0.0194369	-4.945	0.00122434	87	3	7	68
ZGAL_461	592065	595595	-		PKD repeats containing lipoprotein		2.641	0.00957372	2.899	0.00112228	-1.116	1	701	314	5567	4628
ZGAL_466	600149	600901	+		Dipeptidyl peptidase, family C40	3.4.22.-	0.255	1	1.694	9.41e-05	-1.401	0.0424045	718	262	2350	858
ZGAL_467	601277	602539	-		TPR repeats protein		0.332	1	2.011	7.34e-14	0.193	1	8985	10278	36491	11325
ZGAL_469	605383	607929	+	clpC	Chaperone ClpC		1.825	1	0.51	1	4.238	8.66e-10	7881	163643	11357	29136
ZGAL_483	622744	623457	-	kdsB	3-Deoxy-manno-octulosonate cytidylyltransferase	2.7.7.38	1.186	1	3.145	1.13e-12	-1.532	0.505467	658	217	6004	1516
ZGAL_486	625780	626433	+		Conserved hypothetical protein		-0.938	1	-0.814	1	-1.917	0.00800641	7393	1911	4168	3820
ZGAL_487	626408	627241	+		Conserved hypothetical protein		-0.932	1	0.032	1	-2.381	0.000152445	470	80	479	243
ZGAL_488	627241	627795	+		Conserved hypothetical protein		-0.006	1	-1.844	0.000398188	-2.366	3.89e-06	255	51	69	253
ZGAL_491	630411	631790	-		Type I phosphodiesterase	3.-.-.-	0.205	1	-0.793	1	2.152	2.7e-06	730	3292	418	843
ZGAL_492	631794	632987	-		Conserved hypothetical protein		1.191	1	0.985	1	2.028	0.00326748	649	2697	1298	1501
ZGAL_493	632989	634149	-	aroB1	3-Dehydroquinate synthase	4.2.3.4	0.943	1	0.757	1	2.019	0.000817938	625	2572	1063	1212
ZGAL_494	634184	635086	-		UbiA prenyltransferase family protein		-0.075	1	-0.623	1	2.163	8.38e-21	455	2055	295	432
ZGAL_495	635086	635994	-		TatD family protein		0.008	1	-0.741	1	2.357	2.87e-10	1135	5900	678	1142
ZGAL_507	646548	646928	+	ygaU	Protein YgaU, family CBM50		1.746	0.0306036	-0.681	1	1.181	1	1994	4581	1236	6809
ZGAL_508	646983	647675	-	cmk	Cytidylate kinase	2.7.4.14	0.13	1	-0.149	1	4.08	3.68e-09	725	13414	652	796
ZGAL_511	650328	650912	+		RNA polymerase ECF-type sigma factor		-0.156	1	-0.583	1	3.023	0.00903764	203	1805	133	182
ZGAL_529	666926	667432	-		Hypothetical protein		-0.932	1	-1.607	1	3.665	0.000576595	71	1013	21	36
ZGAL_536	672973	673617	-		NUDIX hydrolase	3.6.1.-	0.173	1	-1.144	1	2.526	0.00602838	221	1324	98	250
ZGAL_540	676726	677598	+		Conserved hypothetical membrane protein		-0.209	1	-3.054	0.00697222	-0.979	1	406	201	44	349
ZGAL_545	681946	682155	+		Putative protein		3.301	5.09e-06	2.973	0.000216127	-3.55	9.79e-06	425	28	3543	4476
ZGAL_546	682163	682696	+		Hypothetical protein		-1.537	1	0.623	1	-3.13	0.000282851	1153	119	1798	384
ZGAL_547	682841	683860	+		Conserved hypothetical periplasmic protein		0.05	1	0.218	1	-2.017	0.0244546	474	121	552	490
ZGAL_549	684504	684728	+		Conserved hypothetical protein		0.615	1	-0.65	1	5.938	5.26e-24	32	2211	20	50
ZGAL_551	688287	689228	-	ncd1	2-Nitropropane dioxygenase	1.13.11.32	-0.48	1	0.72	1	5.542	1.18e-22	197	10168	330	140
ZGAL_552	689253	690512	-	trmU	tRNA (5-methylaminomethyl-2-thiouridylate)-methyltransferase	2.1.1.61	-0.666	1	-0.215	1	4.066	1.49e-27	814	14070	699	510
ZGAL_553	690672	692042	+		Fasciclin repeats protein		1.004	1	-0.318	1	-2.835	5.53e-07	310	46	248	627
ZGAL_570	707988	710459	+		TonB-dependent Receptor		1.269	1	1.659	0.0157909	0.365	1	223	288	714	543
ZGAL_574	712088	713689	-		Conserved hypothetical protein		-0.213	1	-0.48	1	2.416	4.21e-05	461	2524	327	397
ZGAL_579	718912	719844	+		Conserved hypothetical protein		-0.062	1	1.067	1	-1.555	0.00271891	499	162	1053	478
ZGAL_586	724657	725142	+		Conserved hypothetical membrane protein		1.378	1	2.764	0.000579229	2.948	9.22e-05	177	1448	1272	474
ZGAL_590	729010	730311	-		MiaB-like tRNA modifying protein		-1.231	1	0.333	1	-1.975	0.00564986	695	178	878	292
ZGAL_594	732848	733030	-	rpmG	Ribosomal protein L33		-0.512	1	2.481	0.00198603	-0.495	1	2344	1650	13619	1629
ZGAL_600	736633	737985	-	bfmB	Lipoamide acyltransferase, E2 component of branched-chain alpha-keto acid dehydrogenase complex	2.3.1.168	0.054	1	0.51	1	2.312	2.96e-13	1229	6167	1756	1276
ZGAL_601	738068	738688	-	recR	Recombination protein RecR		0.378	1	-0.902	1	2.536	7.16e-06	295	1759	155	385
ZGAL_602	738746	740224	+		Sodium/solute symporter		0.477	1	0.447	1	-1.731	1.78e-05	443	134	607	618
ZGAL_604	740867	741874	-	fabH1	3-oxoacyl-[acyl-carrier-protein] synthase III	2.3.1.41	-0.182	1	-0.326	1	3.215	8.05e-15	1120	10715	893	986
ZGAL_605	741983	743293	-		Protein kinase superfamily protein		1.289	1	-0.295	1	3.889	6.35e-18	1038	16043	842	2573
ZGAL_606	743330	743986	-		Conserved hypothetical protein		1.551	0.3604	1.109	1	3.617	6.96e-16	2546	32460	5557	7586
ZGAL_607	744425	746314	+	htpG	Chaperone protein htpG		-0.597	1	0.291	1	3.923	1.76e-07	2912	48495	3588	1896
ZGAL_608	746509	746724	+		Putative protein		-2.03	NA	-1.652	1	-2.553	0.045475	137	24	44	32
ZGAL_615	751012	751596	-		Conserved hypothetical periplasmic protein		-3.055	1.28e-07	-0.961	1	6.06	7.99e-37	553	39969	279	63
ZGAL_616	751838	752707	+		AraC-type transcriptional regulator		1.008	1	0.931	1	1.962	0.00432006	1415	5626	2727	2876
ZGAL_617	752707	753306	+	alkB1	Alpha-ketoglutarate-dependent dioxygenase	1.14.11.-	-0.679	1	0.071	1	2.16	0.00204362	159	732	166	98
ZGAL_619	754368	756617	+	pbp1B	Penicillin-binding protein 1B, family GT51	2.4.1.129,3.4.-.-	0.683	1	0.069	1	2.794	1.88e-11	181	1271	189	292
ZGAL_624	760512	762080	-		UPF0061 family protein		-0.328	1	1.764	1	2.239	0.0209359	521	2543	1819	412
ZGAL_625	762128	762802	-	rpiA	Ribose-5-phosphate isomerase A	5.3.1.6	0.149	1	1.3	0.903813	2.492	6.36e-09	651	3734	1620	723
ZGAL_628	764108	765070	-	pmiA	Mannose-6-phosphate isomerase, type I	5.3.1.8	-1.141	1	-0.13	1	2.89	4.26e-06	756	5838	690	337
ZGAL_630	765494	766213	-	idiA	Isopentenyl-diphosphate Delta-isomerase	5.3.3.2	0.533	1	1.202	1	2.193	0.0120719	486	2288	1139	709
ZGAL_631	766228	772563	-		Thrombospondin type 3 repeats protein		3.463	0.00280719	-1.878	1	-1.399	1	260	96	66	3217
ZGAL_634	775633	783720	-		Conserved hypothetical protein		3.234	0.0095213	-1.329	1	-2.328	1	386	72	147	4032
ZGAL_638	789071	791011	-		OmpA-like outer membrane protein		0.094	1	3.325	9.19e-14	-0.415	1	2355	1762	24408	2516
ZGAL_645	806496	806873	-	rplL	Ribosomal protein L7/L12		1.379	1	2.332	0.0112717	0.105	1	19774	21306	103489	52645
ZGALAM_0662	809247	809435	-		Elongation factor Tu		0.781	1	2.597	0.00302865	-1.737	1	2415	692	15324	4210
ZGAL_656	811401	811703	-	rpoX	Sigma-54 modulation protein		-0.737	1	-0.595	1	2.826	0.0279404	709	5423	461	417
ZGAL_665	820588	821034	+		MarR-type transcriptional regulator		-0.217	1	1.501	1	3.908	5.32e-08	117	1926	343	100
ZGAL_666	821076	821651	+		Conserved hypothetical protein		-1.153	1	-0.507	1	3.723	1.29e-06	877	12647	609	383
ZGAL_676	829862	832408	-	ppcA	Phosphoenolpyruvate carboxylase	4.1.1.31	-0.068	1	2.412	0.00698068	1.137	1	6363	14282	35301	6063
ZGAL_680	837175	837936	-		Conserved hypothetical protein		-0.491	1	0.052	1	2.309	2.27e-10	541	2724	562	384
ZGAL_690	846743	847135	+		Conserved hypothetical protein		-1.957	0.0109107	-0.714	1	0.212	1	1041	1202	629	262
ZGAL_692	847960	848343	+		Iojap family protein		0.521	1	1.212	1	2.442	4.61e-06	1823	10179	4277	2631
ZGAL_693	848353	850362	+	ftsH	Cell division protein FtsH	3.4.24.-	0.276	1	0.154	1	2.09	9.4e-11	3736	16071	4162	4529
ZGAL_694	850421	851035	+		Conserved hypothetical protein		2.16	0.011383	1.606	1	0.831	1	941	1694	2934	4341
ZGAL_697	852488	852754	+		Acyl-CoA binding protein		1.366	0.238556	2.292	1.04e-07	-0.899	1	265	140	1320	690
ZGAL_704	859862	861193	-		Conserved PDZ-containing protein		2.668	0.125764	1.206	1	5.183	4.88e-12	48	2028	116	331
ZGAL_707	863746	864312	+		RNA polymerase ECF-type sigma factor		-0.918	1	-1.164	1	2.876	9.21e-08	768	5845	338	402
ZGAL_708	864317	865075	+		Conserved hypothetical membrane protein		-0.671	1	-1.027	1	4.224	3.54e-09	366	7547	175	226
ZGAL_709	865161	865379	+		Putative exported protein		-1.447	1	-1.868	1	2.593	0.00369576	260	1640	68	93
ZGAL_711	866081	866956	+	lipA	Lipoyl synthase	2.8.1.-	0.873	1	1.608	0.00767622	1.454	0.0744816	1094	3021	3376	2017
ZGAL_716	872423	873202	+		Conserved hypothetical protein		-2.433	0.0140031	-0.219	1	-1.311	1	3053	1200	2610	539
ZGAL_718	874936	875565	-	clpP2	Endopeptidase Clp, peptidase subunit, family S14	3.4.21.92	-0.448	1	-0.004	1	2.54	4.87e-12	3165	18727	3156	2312
ZGAL_721	877671	878747	-		Flavastacin, family M12	3.4.24.76	-0.338	1	-1.738	0.000602502	-1.746	0.00128595	802	241	237	633
ZGAL_724	880781	881422	+	mdmC	O-methyltransferase	2.1.1.-	0.723	1	2.391	0.0003303	-2.432	0.00520097	201	32	1090	336
ZGAL_725	881388	881960	-	sepP1	Undecaprenyl-diphosphatase	3.6.1.27	-1.454	1.13e-07	0.487	1	0.343	1	340	432	478	124
ZGAL_727	882384	884696	-		Aminopeptidase, family M1	3.4.11.-	0.302	1	-0.699	1	3.216	3.95e-28	2914	27508	1790	3598
ZGAL_729	885314	886144	-		Conserved hypothetical periplasmic protein		1.704	1	-0.011	1	2.684	0.0129307	34	229	33	115
ZGAL_730	886197	887027	-		Conserved hypothetical periplasmic protein		0.583	1	-0.184	1	3.334	0.00506878	69	775	60	105
ZGAL_732	887855	888604	-		Conserved hypothetical periplasmic protein		1.622	1	1.292	1	2.316	0.0367504	446	2308	1117	1413
ZGAL_735	894048	894782	+		Metallopeptidase, family M15	3.4.-.-	3.887	6.25e-05	0.394	1	0.649	1	533	855	711	8971
ZGAL_737	896097	896489	-		Ankyrin repeats protein		-0.421	1	1.314	1	6.368	1.03e-24	296	28128	758	218
ZGAL_741	900012	900956	-	apbE1	Thiamine biosynthesis protein apbE		-0.124	1	2.191	3.07e-05	1.058	1	407	865	1897	373
ZGAL_744	902804	903556	-	nqrE	Na(%2B)-translocating NADH-quinone reductase subunit E	1.6.5.-	-0.052	1	1.911	0.0010849	1.194	1	4115	9526	15745	3968
ZGAL_752	910772	912400	+	pruA	1-pyrroline-5-carboxylate dehydrogenase	1.2.1.88	-0.364	1	1.073	1	4.528	2.51e-22	2807	68428	5987	2171	1.1.3.3 : Arginine catabolism,1.5.1.1 : Glutamate
ZGAL_753	912522	913034	+		DinB family protein, exported		0.943	1	1.085	1	2.754	6.61e-07	316	2216	680	615
ZGAL_754	913579	914214	-	rsmG	Ribosomal RNA small subunit methyltransferase G	2.1.1.-	1.378	0.042439	2.061	2.66e-07	-0.163	1	418	366	1770	1097
ZGAL_755	914322	915425	+	des6-1	Linoleoyl-CoA desaturase	1.14.19.3	1.105	0.932037	1.752	3.28e-05	3.993	7.25e-36	2241	36548	7629	4851
ZGAL_756	915489	916700	+	aatA	Aspartate aminotransferase	2.6.1.1	-1.692	0.00800691	-0.513	1	3.13	9.22e-15	2172	19511	1515	662	1.5.1.1 : Glutamate,1.5.1.5 : Aspartate
ZGAL_760	922331	923062	+	menG/ubiE	Menaquinone/ubiquinone biosynthesis methyltransferase	2.1.1.-	-1.135	1	-0.376	1	-2.224	1.32e-05	248	57	190	112
ZGAL_761	923138	923857	+	porT	PorT protein		0.716	1	-1.253	1	-2.704	0.000188962	422	61	174	700
ZGAL_769	933017	933880	+	rpoD1	RNA polymerase sigma factor rpoD		0.872	1	0.282	1	3.576	1.25e-08	4753	60378	5807	8838
ZGAL_770	934118	934360	+		Conserved hypothetical protein		-0.439	1	-0.068	1	2.269	0.00320624	77	394	74	57
ZGAL_780	943975	945972	-	ziaA	Zinc-transporting P-type ATPase	3.6.3.5	1.245	0.0309579	-0.153	1	1.756	3.17e-06	219	755	196	523
ZGAL_801	966584	967483	-	rsmH	Ribosomal RNA small subunit methyltransferase H	2.1.1.199	0.765	1	3.027	8.83e-14	-0.335	1	1445	1137	12078	2471	2.2.3 : RNA modification,2.2.6 : rRNA, stable RNA
ZGAL_805	969612	969992	-		Conserved hypothetical protein		0.447	1	1.067	1	3.382	0.000100005	82	937	176	113
ZGAL_814	976751	977176	+		Conserved hypothetical membrane protein		2.599	0.000474605	2.094	0.104384	0.854	1	27	46	118	168
ZGAL_819	981457	982686	-	aroA	3-Phosphoshikimate 1-carboxyvinyltransferase	2.5.1.19	-0.113	1	0.716	1	-1.848	0.00339736	3173	863	5249	2930
ZGAL_821	983081	985141	-		Conserved hypothetical periplasmic protein		0.139	1	1.185	0.0942114	-2.772	6.2e-15	668	96	1529	737
ZGAL_822	985171	987081	-		Conserved hypothetical periplasmic protein		-0.593	1	1.075	1	-2.234	1e-05	440	88	933	290
ZGAL_826	989294	990376	-	aroGH	3-Deoxy-7-phosphoheptulonate synthase / Chorismate mutase	2.5.1.54,5.4.99.5	-2.944	3.53e-07	-1.141	1	-1.335	1	7523	2925	3359	938	1.5.1.13 : Phenylalanine,1.5.1.14 : Tyrosine
ZGAL_828	991260	992405	-	dapL	LL-diaminopimelate aminotransferase	2.6.1.83	-2.421	0.000581443	-1.391	1	-0.967	1	3366	1693	1258	606	1.5.1.7 : Lysine, diaminopimelate,1.6.7 : Peptidoglycan (murein),1.7.34 : Peptidoglycan (murein) turnover, recycling,6.2 : Peptidoglycan (murein)
ZGAL_839	1003669	1004730	-	yumC1	Ferredoxin-NADP reductase	1.18.1.2	-0.035	1	1.286	1	2.505	0.00192603	2321	13736	5783	2265
ZGAL_841	1005533	1007623	-	sirA	Sulfite reductase [ferredoxin]	1.8.7.1	-0.157	1	0.29	1	1.743	0.00826254	5081	17281	6227	4552
ZGAL_842	1007746	1008996	-	cysN	Sulfate adenylyltransferase subunit 1	2.7.7.4	-0.362	1	0.671	1	1.8	6.14e-07	4399	15456	7030	3416
ZGAL_843	1009054	1009956	-	cysD	Sulfate adenylyltransferase subunit 2	2.7.7.4	1.649	0.166137	3.092	1.08e-10	1.697	0.128391	5783	19103	51034	18468
ZGAL_844	1010023	1010646	-	cysH	Phosphoadenosine phosphosulfate reductase	1.8.4.8	0.714	1	2.452	1.18e-09	2.178	4.18e-07	1311	6019	7304	2161
ZGAL_845	1010653	1010916	-		Conserved hypothetical membrane protein		-2.158	0.000969413	-0.911	1	2.077	0.0028303	543	2339	285	119
ZGAL_851	1014824	1017571	+		Polysaccharide lyase, family PLnc	4.2.2.-	5.28	2.83e-08	0.087	1	0.13	1	13	16	13	627
ZGAL_857	1026125	1028803	-		TonB-dependent Receptor		0.765	1	0.704	1	4.352	9.35e-10	146	3321	242	253
ZGAL_858	1028858	1029721	-		Conserved hypothetical periplasmic protein		0.065	1	-0.439	1	6.067	9.38e-10	56	4974	40	58
ZGAL_861	1031732	1032436	+	tonB1	TonB protein		1.29	1	0.681	1	5.689	0.000302644	9	766	15	25
ZGAL_869	1042110	1043558	+	nupC	Nucleoside permease NupC		0.464	1	1.656	2.97e-12	-0.6	1	907	590	2871	1253
ZGAL_871	1044561	1045733	+		Conserved hypothetical protein		2.047	0.391011	2.9	0.000194861	-0.556	1	675	452	5328	2904
ZGAL_872	1045777	1046748	+		Conserved hypothetical protein		-0.881	1	-0.871	1	2.85	1.12e-10	304	2257	164	164
ZGAL_874	1047195	1047494	-		Carbohydrate binding module, family CBM48		-0.833	1	-1.743	0.028226	3.352	1.08e-14	823	8684	242	458
ZGALAM_0886	1047451	1047612	-		protein of unknown function		-0.473	1	-3.151	3.89e-07	2.142	3.69e-05	55	249	5	39
ZGAL_875	1047662	1048750	-	cefD	Isopenicillin N epimerase	5.1.1.17	0.329	1	0.046	1	2.228	7.5e-14	1042	4931	1074	1311
ZGAL_878	1049681	1050469	-	murI	Glutamate racemase	5.1.1.3	-0.372	1	-0.513	1	1.779	2.03e-06	321	1117	225	247
ZGAL_879	1050482	1052143	-	cda1	Calcium-dependent ATPase	3.-.-.-	-0.22	1	-0.018	1	1.532	0.0366622	1201	3504	1185	1030
ZGAL_884	1056459	1057070	-		SprT family protein		0.23	1	2.038	4.84e-13	0.882	1	483	885	2000	567
ZGAL_887	1058989	1060617	-	pdhC	Dihydrolipoyllysine-residue acetyltransferase E2 component of pyruvate dehydrogenase complex	2.3.1.12	-0.902	1	-0.348	1	1.548	0.0123991	5275	15595	4133	2803
ZGAL_890	1062332	1063483	-		Conserved hypothetical periplasmic protein		2.391	0.00999275	0.545	1	-1.747	1	2027	582	2986	11087
ZGAL_893	1067024	1067848	-		MscS family protein		0.439	1	1.627	1	3.83	2.02e-05	523	8337	1697	718
ZGAL_896	1068057	1068602	-		RNA polymerase ECF-type sigma factor		-0.826	1	-0.618	1	2.722	0.0152361	883	6211	566	488
ZGAL_899	1070186	1071556	+		Conserved hypothetical membrane protein		1.781	0.098002	0.917	1	-3.167	7.88e-09	982	107	1876	3449
ZGAL_912	1086930	1088477	-		Sulfatase, family S1-28	3.1.6.-	2.797	0.00277522	-0.323	1	0.003	1	43	47	34	317
ZGAL_914	1090188	1091639	-		SusD/RagB family lipoprotein		2.937	0.00184759	0.881	1	0.267	1	52	69	99	431
ZGAL_916	1095245	1096381	-		Anti-sigma factor		3.499	9.73e-05	0.144	1	-0.003	1	51	56	56	627
ZGAL_920	1099445	1100326	-		AraC-type transcriptional regulator		2.332	5.65e-05	-0.396	1	0.179	1	108	119	80	558
ZGAL_921	1100664	1103834	+		Conserved cytochrome c-containing protein		2.112	0.00072272	-0.462	1	1.665	0.205211	472	1528	342	2088
ZGAL_937	1125795	1126364	-		RNA polymerase ECF-type sigma factor		0.156	1	2.155	2.59e-09	-1.014	1	134	60	602	149
ZGAL_950	1134687	1135406	-	lipB	Lipoyltransferase	2.3.1.-	0.069	1	-0.554	1	2.826	6.6e-13	608	4402	411	638
ZGAL_951	1135433	1136170	-		Conserved hypothetical lipoprotein		1.577	1	2.625	4.66e-05	2.429	0.000570997	721	4022	4622	2202
ZGAL_959	1146775	1147182	-		Conserved hypothetical periplasmic protein		-1.241	NA	-4.212	3.88e-09	-3.618	5.08e-05	169	15	9	70
ZGAL_962	1151463	1151957	+		Conserved hypothetical protein		-1.136	1	-2.032	1	3.161	0.00946907	62	616	14	27
ZGAL_965	1154237	1155148	-	dcyD	D-cysteine desulfhydrase	4.4.1.15	1.353	0.00616975	0.757	1	1.305	0.0243661	380	949	646	977
ZGAL_968	1155987	1156544	+		Conserved hypothetical periplasmic protein		4.232	1.55e-07	3.103	0.0056869	4.974	4.38e-11	733	26696	6923	15632
ZGAL_969	1156665	1158428	+	phhA	phenylalanine 4-monooxygenase (Phenylalanine-4-hydroxylase)	1.14.16.1	1.027	1	0.439	1	2.126	1.94e-06	1080	4790	1470	2218	1.5.1.14 : Tyrosine
ZGAL_1010	1207535	1208983	-	lamC	Endo-1,3(4)-beta-glucanase, family GH16-CBM6	3.2.1.6	1.492	1	3.096	2.13e-06	1.081	1	73	166	653	209
ZGAL_1011	1209120	1210997	-	lamE	Endo-1,3-beta-glucanase, family GH64	3.2.1.39	0.7	1	3.244	1.74e-05	0.965	1	43	93	433	71
ZGAL_1019	1222665	1223555	-		Hypothetical lipoprotein		0.204	1	1.273	1	-6.184	2.13e-27	9753	122	24108	11276
ZGAL_1025	1230212	1231570	-		Sulfatase, family S1-20	3.1.6.-	1.019	1	1.718	0.0480908	-0.587	1	48	30	161	99
ZGAL_1052	1265104	1268442	-		TonB-dependent Receptor		-0.202	1	-0.703	1	-3.17	9.16e-12	267	26	163	232
ZGAL_1059	1279893	1280471	+		RNA polymerase ECF-type sigma factor		0.194	1	0.199	1	-2.232	5.54e-05	175	39	201	201
ZGAL_1066	1283472	1284629	-		DEAD/DEAH RNA helicase	3.6.1.-	3.597	0.00257942	4.792	1.78e-07	3.327	0.027941	11	128	358	150
ZGAL_1067	1284639	1285640	-	des6-2	Linoleoyl-CoA desaturase	1.14.19.3	0.217	1	-1.312	1	-2.557	0.0379326	2695	426	1054	3147
ZGAL_1089	1300991	1303990	+		Two-component system - Sensor histidine kinase	2.7.13.3	0.346	1	-0.312	1	-2.079	3.01e-05	429	96	346	548
ZGAL_1091	1304399	1305427	+		AraC-type transcriptional regulator		4.275	2.92e-05	0.173	1	2.516	1	101	645	115	2316
ZGAL_1094	1306401	1306901	+	dpsA2	DNA protection during starvation protein	1.16.-.-	-0.308	NA	-4.082	0.0492996	1.635	1	20	69	1	16
ZGAL_1098	1309944	1314890	-		Conserved hypothetical periplasmic protein		0.272	1	0.362	1	1.959	0.00197396	317	1266	409	383
ZGAL_1106	1320348	1321703	+		Exopolysaccharide production protein		-2.241	0.00978823	-0.807	1	-1.274	1	908	363	513	185
ZGAL_1113	1329319	1330473	+		Mannosyltransferase, family GT4	2.4.1.-	-0.576	1	1.745	4.41e-05	-1.498	0.0176389	492	171	1667	329
ZGAL_1124	1342773	1343276	-		Conserved hypothetical periplasmic protein		3.928	0.0193812	-1.962	1	-5.221	0.0598495	52	0	12	963
ZGAL_1143	1365102	1366238	-		Membrane fusion protein		-0.686	1	-0.642	1	2.201	4.07e-08	375	1751	239	231
ZGAL_1145	1367460	1369370	-		ABC transporter, ATPase component		-0.385	1	0.751	1	-1.829	0.0395192	675	188	1145	514
ZGAL_1149	1372008	1373567	-	gldM	Gliding motility protein		2.549	0.0391994	-1.355	1	-2.421	0.140108	10007	1762	3790	61987
ZGAL_1150	1373624	1374280	-	gldL	Gliding motility membrane protein		2.952	0.00636385	-1.272	1	-2.16	1	9466	1994	3786	79013
ZGAL_1153	1377169	1379661	-	topA1	DNA topoisomerase IA	5.99.1.2	0.216	1	0.879	0.0380432	-0.142	1	3741	3381	6895	4348
ZGAL_1155	1381171	1381902	-		Hypothetical membrane protein		0.183	1	2.889	1.12e-05	-1.231	1	70	36	541	80
ZGAL_1156	1382045	1383490	+		MiaB-like tRNA modifying protein		-0.525	1	1.158	1	2.594	1.09e-07	614	3799	1386	424
ZGAL_1157	1383520	1384788	+		Sigma-54-dependent transcriptional regulator		0.135	1	1.35	1	2.062	0.000518137	813	3456	2100	893
ZGAL_1160	1386337	1386699	+	secG	Protein-export membrane protein secG		-3.147	5.96e-06	-0.323	1	-0.84	1	288	161	229	30
ZGAL_1164	1389280	1389636	-		Metal transport-related protein		0.286	1	-0.047	1	5.113	2.12e-09	143	5911	139	176
ZGAL_1165	1389661	1391898	-		TonB-dependent Receptor		1.261	1	0.973	1	3.845	8.53e-08	101	1578	203	248
ZGAL_1166	1391916	1394411	-	actP	Copper-transporting P-type ATPase	3.6.3.4	1.167	1	1.089	1	4.779	1.49e-21	98	2900	213	225
ZGAL_1167	1394485	1395003	-		AraC-type transcriptional regulator		0.093	1	-0.423	1	2.407	0.0119291	83	461	62	89
ZGAL_1168	1395149	1395562	-		Conserved hypothetical periplasmic protein		-0.128	1	-0.421	1	2.266	3.57e-07	510	2490	379	466
ZGAL_1169	1395800	1396876	+		Hypothetical lipoprotein		1.332	1	-3.188	4.96e-07	-4.531	1.86e-14	1576	62	164	4052
ZGAL_1170	1396978	1397436	+		Conserved hypothetical protein		0.68	1	2.605	8.11e-07	-1.747	0.442118	199	56	1248	322
ZGAL_1177	1404876	1405682	-		DNA/RNA non-specific endonuclease	3.1.30.-	1.205	1	1.855	0.00106181	-0.147	1	111	102	409	259
ZGAL_1179	1406399	1406956	+	msrA1	Peptide methionine sulfoxide reductase msrA	1.8.4.11	-0.43	1	-1.349	1	4.059	3.79e-06	168	3164	62	123
ZGAL_1181	1407602	1408090	+	msrA2	Peptide methionine sulfoxide reductase msrA	1.8.4.11	-0.198	NA	-3.062	1	4.625	0.000446758	3	97	0	3
ZGAL_1183	1409904	1412027	-		Carboxy-terminal processing peptidase, family S41	3.4.21.102	3.054	0.00594654	1.404	1	4.03	1.23e-06	2933	53793	8094	26617
ZGALAM_1189	1412033	1412155	-		protein of unknown function		2.629	1	-3.94	0.0358971	-2.72	1	55	8	2	378
ZGAL_1185	1413071	1413355	+		Conserved hypothetical membrane protein		-0.801	1	-0.02	1	-2.303	0.000180188	134	31	131	76
ZGAL_1186	1413448	1414560	+	lpxB	Lipid-A-disaccharide synthase, family GT19	2.4.1.182	0.595	1	-0.563	1	-2.542	3.13e-11	309	51	208	468
ZGAL_1194	1425525	1426814	-		CBS family protein		0.266	1	4.041	1.43e-11	0.403	1	662	879	11699	800
ZGAL_1199	1430527	1431315	-	coaX	Type III pantothenate kinase	2.7.1.33	-1.505	0.527481	-1.843	0.0216561	1.424	1	272	733	73	94
ZGAL_1202	1433840	1434337	+	glpE4	Thiosulfate sulfurtransferase	2.8.1.1	0.379	1	-1.174	1	2.729	0.00048938	200	1385	87	262
ZGAL_1203	1434398	1435075	+		Conserved hypothetical protein		1.932	0.329287	1.286	1	2.698	0.000243146	240	1629	601	948
ZGAL_1204	1435072	1435887	+	punA	Purine nucleoside phosphorylase	2.4.2.1	-0.511	1	-1.786	5.83e-05	2.55	3.2e-13	385	2283	110	269
ZGAL_1205	1435977	1436747	+		Conserved hypothetical lipoprotein		-0.056	1	-0.268	1	2.868	5.05e-14	412	3078	343	397
ZGAL_1206	1436734	1437438	+		Glycosyltransferase, family GT2	2.4.1.-	-0.62	1	0.346	1	3.156	1.67e-10	76	702	96	49
ZGAL_1216	1445405	1446124	-		Conserved hypothetical lipoprotein		3.783	0.0126863	6.091	3.88e-10	-0.087	1	104	98	9494	1732
ZGAL_1222	1452173	1452655	+		Conserved hypothetical protein		-1.105	1	-0.996	1	4.461	5.56e-13	35	860	17	16
ZGAL_1223	1452652	1455051	+	rhaB	Alpha-L-rhamnosidase, family GH78	3.2.1.40	0.25	1	0.399	1	3.075	3.64e-14	164	1418	218	195
ZGAL_1224	1455061	1455756	+		Glycosyltransferase, family GT2	2.4.1.-	-0.897	1	-0.539	1	3.169	6.81e-12	105	979	71	56
ZGAL_1229	1460748	1461722	+	argC	N-acetyl-gamma-glutamyl-phosphate reductase	1.2.1.38	0.956	1	2.261	5.45e-07	-0.399	1	1179	888	5755	2304	1.5.1.3 : Arginine
ZGAL_1232	1463773	1464972	+	proA2	Glutamate-5-semialdehyde dehydrogenase (Gamma-glutamyl phosphate reductase)	1.2.1.41	-0.121	1	1.733	0.040622	-0.654	1	1134	719	3836	1041	1.5.1.4 : Proline
ZGAL_1233	1465036	1465824	+	proB2	Glutamate 5-kinase (Gamma-glutamyl kinase)	2.7.2.11	0.581	1	2.122	4.56e-05	-0.891	1	573	308	2542	861	1.5.1.4 : Proline
ZGAL_1236	1467589	1468659	+	argE	Acetylornithine deacetylase, family M20A	3.5.1.16	0.122	1	2.758	0.000658071	-0.877	1	426	227	3038	465	1.5.1.3 : Arginine,1.5.1.22 : Ornithine
ZGAL_1237	1468736	1470016	+	argH	Argininosuccinate lyase	4.3.2.1	0.526	1	3.882	2.65e-18	-0.834	1	1068	595	16411	1546	1.5.1.3 : Arginine
ZGAL_1241	1473673	1474578	-		Prenyltransferase family protein		-1.303	1	-1.976	0.0293819	0.954	1	122	244	29	49
ZGAL_1242	1474591	1475529	-	mvkA	Mevalonate kinase	2.7.1.36	-0.401	1	-0.814	1	1.272	0.000775395	1344	3273	762	1016
ZGAL_1244	1476990	1477463	+	crtK	Protein CrtK		0.115	NA	-2.68	0.000738615	1.252	1	68	170	9	74
ZGAL_1247	1479293	1480042	-	glpQ	Glycerophosphoryl diester phosphodiesterase	3.1.4.46	1.61	1	2.14	0.0161331	-0.426	1	236	179	1070	737
ZGAL_1249	1481831	1484134	-	mapA	Maltose phosphorylase, family GH65	2.4.1.8	-0.724	1	-1.499	0.0272009	0.046	1	1355	1409	476	817
ZGAL_1251	1484906	1485940	-		LacI-type transcriptional regulator		0.495	1	1.491	1.26e-05	-0.104	1	775	715	2190	1095
ZGAL_1252	1486287	1489412	+		TonB-dependent Receptor		-1.247	0.020991	-2.07	2.63e-10	-5.562	1.37e-81	24523	508	5783	10271
ZGAL_1253	1489423	1490997	+		SusD/RagB family lipoprotein		-0.723	1	-0.725	1	-4.422	8.04e-28	17229	783	10357	10371
ZGAL_1265	1514888	1518640	-		Conserved hypothetical lipoprotein		0.052	1	0.293	1	1.486	0.0116246	690	1964	846	715
ZGAL_1267	1519852	1522233	-		Conserved hypothetical protein		-0.847	1	-0.39	1	4.367	1.17e-47	2113	44671	1608	1169
ZGAL_1270	1524139	1525566	+		Conserved hypothetical periplasmic protein		-0.015	1	0.557	1	-3.268	9.15e-12	250	27	368	247
ZGAL_1271	1525688	1526092	+		OsmC-like protein		0.825	NA	0.339	1	-4.72	0.00776545	46	0	60	83
ZGAL_1274	1527882	1528268	+		Conserved hypothetical protein		1.532	0.0363476	1.451	0.143593	-0.43	1	67	46	184	195
ZGAL_1282	1534505	1535158	+		Conserved hypothetical periplasmic protein		0.347	1	-1.214	1	2.555	0.0133295	299	1851	124	383
ZGAL_1286	1540291	1540620	-	fdxA1	2Fe-2S ferredoxin		-1.627	0.250551	0.392	1	2.059	0.00182328	243	1033	322	77
ZGAL_1287	1540672	1541016	-		Conserved hypothetical protein		-3.167	0.000431216	-0.743	1	2.019	1	299	1264	175	31
ZGAL_1288	1541066	1542124	-	yumC2	Ferredoxin-NADP reductase	1.18.1.2	-1.292	1	0.538	1	2.129	0.017863	1239	5580	1813	496
ZGAL_1289	1542196	1542435	-		NifU family protein		-1.68	0.374964	-2.177	0.00290761	2.507	2.86e-05	492	2879	105	150
ZGAL_1290	1542437	1543576	-	mrpA	Protein mrp		0.242	1	0.48	1	2.897	2.38e-09	1654	12698	2320	1962
ZGAL_1304	1557849	1558856	+		NAD-dependent epimerase/dehydratase family		-0.737	1	-0.375	1	1.909	3.06e-05	390	1486	299	232
ZGAL_1307	1560597	1561325	-		Undecaprenyl-phosphate mannosyltransferase, family GT2	2.4.1.54	0.744	1	2.354	4.27e-10	1.545	0.00564281	442	1295	2298	744
ZGAL_1311	1564648	1566246	-	pckA2	Phosphoenolpyruvate carboxykinase [ATP]	4.1.1.49	-0.139	1	-1.567	1	3.914	1.06e-10	282	4545	92	255
ZGAL_1316	1569220	1569732	+	ftnA	Ferritin	1.16.3.1	2.11	0.00947249	0.905	1	1.367	1	1411	3717	2677	6268
ZGAL_1319	1570995	1573931	-	leuS	Leucyl-tRNA synthetase	6.1.1.4	0.041	1	2.15	3.98e-09	-0.558	1	1826	1240	8211	1879
ZGAL_1325	1577578	1578204	-		Conserved hypothetical protein		-1.271	1	-0.97	1	3.3	0.00106964	92	987	44	36
ZGAL_1327	1579120	1579710	+		Conserved hypothetical periplasmic protein		-2.392	0.00213023	-1.486	1	-1.988	0.370679	247	64	86	45
ZGAL_1330	1581136	1581513	-		Conserved hypothetical protein		-1.391	1	-0.245	1	2.918	0.00632578	1338	10869	1121	492
ZGAL_1333	1583391	1584545	+		Two-component system - Sensor histidine kinase	2.7.13.3	-0.492	1	1.74	0.00616104	-1.397	1	379	136	1284	268
ZGAL_1337	1586005	1586442	+		Hypothetical lipoprotein		1.595	1	0.404	1	2.719	0.00334539	209	1451	280	653
ZGAL_1341	1590530	1590664	-		Putative protein		0.522	1	3.885	4.75e-16	-0.939	1	41	25	632	59
ZGAL_1343	1593251	1594633	-		Sigma-54 dependent two-component system - Response regulator		-0.276	1	-0.872	1	1.818	1.1e-09	747	2651	407	616
ZGAL_1349	1598718	1599191	-		Conserved hypothetical protein		1.478	0.531992	3.644	4.27e-17	-0.593	1	265	181	3442	751
ZGAL_1353	1600938	1602254	+	ahcY	Adenosylhomocysteinase (Adenosylhomocysteine hydrolase)	3.3.1.1	-1.329	0.0849798	-0.769	1	1.425	0.0267878	2540	6878	1483	1002	1.1.3.13 : Methionine degradation
ZGAL_1360	1609361	1609825	-		Conserved hypothetical membrane protein		0.33	1	-1.852	1	5.003	1.09e-19	32	1101	8	40
ZGAL_1363	1613610	1614725	-	irpA1	Iron-regulated protein A		-0.22	1	1.642	1	5.509	3.08e-06	19	1195	67	16
ZGAL_1364	1614730	1616154	-		Cytochrome c-containing protein		0.722	1	1.794	1	6.189	4.93e-13	23	2153	87	40
ZGAL_1365	1616224	1617399	-	irpA2	Iron-regulated protein A		1.072	1	1.971	1	8.506	1.53e-45	59	26152	244	129
ZGAL_1370	1620151	1621470	-	gldE	Gliding motility membrane protein		1.907	0.0242238	0.623	1	-0.066	1	995	949	1544	3818
ZGAL_1375	1624053	1625600	+	rngA	Ribonuclease G	3.1.26.-	-0.672	1	0.061	1	-2.539	0.000321349	8883	1464	9275	5520
ZGAL_1398	1643992	1646424	+		Conserved hypothetical protein		0.856	1	0.221	1	-5.646	1.34e-12	1067	21	1252	1974
ZGAL_1399	1646475	1651856	+		Hypothetical protein		0.321	1	-0.454	1	-3.801	1.43e-14	2161	156	1570	2708
ZGAL_1400	1651838	1652146	+		Hypothetical protein		-0.304	NA	-1.428	1	-3.616	6.02e-07	118	6	43	95
ZGAL_1401	1652468	1657480	+		Conserved hypothetical periplasmic protein		1.183	1	0.987	1	-3.871	2.87e-10	2415	158	4869	5595
ZGAL_1402	1657584	1659545	+		Fibronectin type-III repeats protein		0.775	1	0.002	1	-4.133	1.79e-14	870	43	871	1504
ZGAL_1403	1659550	1664535	+		Conserved hypothetical membrane protein		0.67	1	-0.23	1	-3.725	5.47e-15	1914	140	1628	3069
ZGAL_1412	1677083	1677433	+	panD	Aspartate 1-decarboxylase	4.1.1.11	0.497	1	-0.14	1	2.335	7.04e-13	348	1786	316	492	1.5.1.25 : Alanine biosynthesis III,1.5.3.5 : Coenzyme A,1.5.3.23 : Pantothenate biosynthesis I
ZGAL_1425	1690901	1691515	-	nudF	ADP-ribose pyrophosphatase	3.6.1.13	0.022	1	-0.032	1	5.272	1.93e-07	608	29704	593	618
ZGAL_1427	1692147	1693637	-	katA1	Catalase	1.11.1.6	-0.163	1	-0.681	1	3.28	1.04e-09	703	7138	435	626
ZGAL_1429	1696181	1696597	+		Two-component system - Response regulator, receiver domain		-0.939	1	-2.331	3.25e-06	-1.036	1	181	84	36	94
ZGAL_1434	1702401	1703531	-		Conserved hypothetical periplasmic protein		2.728	0.0207627	-0.264	1	-2.525	0.163152	1158	185	958	8202
ZGAL_1437	1705019	1707574	-		TonB-dependent Receptor		-2.206	2.8e-06	0.383	1	-1.178	1	4913	2154	6429	1045
ZGAL_1442	1713004	1714146	-	hpdA	4-Hydroxyphenylpyruvate dioxygenase	1.13.11.27	0.063	1	-0.986	1	2.418	0.00389544	611	3400	302	639
ZGAL_1443	1714334	1716625	-		Patatin-like phospholipase		-0.45	1	-0.63	1	3.192	1.09e-20	401	3728	258	292
ZGAL_1444	1716609	1718396	-	uvrC	Excinuclease ABC, subunit C		-0.285	1	-0.9	1	2.986	0.000505712	693	5843	363	565
ZGAL_1446	1719406	1720047	-	lspA	Signal peptidase II, family A8	3.4.23.36	-1.559	0.0103146	0.179	1	-0.547	1	541	364	612	181
ZGAL_1448	1720770	1721153	-		Zinc-finger protein		-1.168	1	0.715	1	2.216	0.00284935	682	3270	1128	298
ZGAL_1456	1731930	1732391	-		Conserved hypothetical protein		-0.872	1	0.184	1	3.153	0.00112409	438	4224	499	233
ZGAL_1467	1743065	1744060	+	gpsA	Glycerol-3-phosphate dehydrogenase [NAD(P)%2B]	1.1.1.94	-1.734	0.0316577	-1.541	0.360323	0.447	1	567	774	191	167
ZGAL_1470	1747452	1749797	-	pbp1C	Penicillin-binding protein 1C, family GT51	2.4.1.129,3.4.-.-	-0.365	1	0.29	1	2.474	2.4e-15	240	1351	296	186
ZGAL_1474	1752207	1752626	+		Hypothetical membrane protein		2.503	0.933806	-4.783	2.8e-05	-1.849	1	78	25	2	477
ZGAL_1476	1758563	1759039	+		SCP-like extracellular protein		-0.886	1	-0.689	1	-2.761	5.1e-06	533	69	328	285
ZGAL_1480	1761931	1763484	+		Aldehyde dehydrogenase	1.2.1.3	-0.457	1	-1.063	1	3.258	7.8e-17	174	1704	83	126
ZGAL_1481	1763615	1763929	-		Hypothetical protein		-0.135	1	-0.016	1	6.29	6.41e-18	15	1456	15	14
ZGAL_1482	1764100	1765017	+		OmpA-like membrane protein		2.443	0.0167399	2.286	0.0802988	-2.763	0.00813691	272	40	1388	1553
ZGAL_1485	1765963	1766961	-	ACPD	Acyl-[acyl-carrier-protein] desaturase	1.14.19.2	-0.699	1	-0.303	1	2.911	2.83e-13	2199	16940	1778	1347
ZGAL_1486	1767027	1767752	-		Serine/threonine-protein phosphatase	3.1.3.16	0.988	1	1.736	0.00137451	2.136	1.62e-06	679	3045	2294	1358
ZGAL_1489	1770357	1773542	+		TonB-dependent Receptor		2.092	0.0115697	-0.049	1	-3.27	1.24e-08	1363	135	1316	5975
ZGAL_1490	1773562	1775364	+		SusD/RagB family lipoprotein		4.979	7.02e-11	4.478	2.51e-08	-2.474	0.798603	880	148	22376	32084
ZGAL_1493	1777634	1778389	-		NADP-dependent L-serine/L-allo-threonine dehydrogenase	1.1.1.-	0.291	1	-1.826	0.0833317	1.967	0.0133996	338	1360	92	414
ZGAL_1495	1779442	1780443	+		MoxR-like ATPase	3.-.-.-	0.472	1	1.037	1	2.836	2.07e-06	1832	13597	3813	2558
ZGAL_1496	1780532	1781398	+		vWA domain protein		-0.73	1	0.096	1	2.583	2.38e-05	720	4455	769	430
ZGAL_1497	1781398	1783062	+		Conserved hypothetical membrane protein		0.238	1	1.122	0.333038	2.373	3.55e-13	894	4674	1956	1056
ZGAL_1499	1784122	1785171	+	batB	Aerotolerance protein BatB		-0.367	1	-0.511	1	1.77	0.00468453	519	1795	362	401
ZGAL_1501	1786068	1787807	+	batD	Aerotolerance protein BatD		-0.089	1	-0.943	1	1.951	2.54e-10	843	3278	436	792
ZGAL_1502	1787812	1788570	+	batE	Aerotolerance protein BatE		-0.593	1	-1.483	1.5e-05	1.649	6.93e-08	405	1279	145	268
ZGAL_1507	1791062	1792942	+		Sulfate transporter		0.057	1	0.147	1	1.859	0.0474341	397	1484	440	413
ZGAL_1510	1794552	1795034	+		Conserved hypothetical protein		-1.459	1	0.245	1	2.272	0.000427586	469	2322	558	167
ZGAL_1511	1795117	1796202	+		Membrane fusion protein		-0.035	1	2.325	0.0495605	4.012	1.84e-10	299	5194	1564	291
ZGAL_1512	1796240	1799386	+		Multidrug efflux transporter		-0.496	1	0.355	1	4.549	2.68e-18	507	12690	652	356
ZGAL_1513	1799394	1800797	+		Outer membrane efflux protein		-0.502	1	1.382	1	4.517	3.21e-14	199	4945	532	139
ZGAL_1518	1803917	1804738	+		AraC-type transcriptional regulator		2.199	0.00260259	1.215	1	-0.386	1	120	95	283	569
ZGAL_1520	1807352	1807756	-		Conserved hypothetical protein		1.102	0.315146	1.549	0.000173736	-0.491	1	148	104	439	320
ZGAL_1525	1812745	1813857	-	alrA	Alanine racemase	5.1.1.1	-0.307	1	0.21	1	1.41	0.0421856	555	1481	642	448	1.5.1.17 : Alanine
ZGAL_1527	1814660	1815370	+		Conserved hypothetical protein		1.418	0.0599369	-0.369	1	2.321	9.46e-09	2789	14160	2155	7527
ZGAL_1531	1816877	1817455	+		Conserved hypothetical protein	3.2.2.-	2.674	0.287107	3.207	0.010001	1.552	1	91	287	930	632
ZGAL_1533	1818143	1818499	+		Conserved hypothetical protein		-2.391	0.765668	-1.944	1	4.122	7.67e-07	636	12420	155	112
ZGAL_1534	1818775	1820463	+	recJ	Single-stranded-DNA-specific exonuclease RecJ	3.1.-.-	0.65	1	1.872	2.94e-05	0.955	1	775	1522	2873	1221
ZGAL_1540	1824598	1825365	-		Enoyl-CoA hydratase/isomerase family		-0.893	1	-0.288	1	3.358	3.59e-11	524	5600	428	279
ZGAL_1546	1832912	1833793	+		AraC-type transcriptional regulator		-2.278	NA	-5.31	8.3e-05	-3.68	0.404646	153	11	3	28
ZGAL_1561	1850405	1851082	+		Haloacid dehalogenase-like hydrolase	3.-.-.-	0.572	NA	2.162	0.44929	3.239	4.35e-05	10	105	48	15
ZGAL_1575	1868956	1869414	-		TRAP transporter, small permease subunit		0.06	NA	-2.809	0.0123887	0.816	1	41	80	5	43
ZGAL_1578	1872116	1872826	+		Short-chain dehydrogenase/reductase	1.-.-.-	-0.283	1	-0.111	1	7.979	1.52e-48	287	83640	266	234
ZGAL_1583	1881571	1882179	+	sodA	Superoxide dismutase [Mn]	1.15.1.1	-1.503	1	-0.96	1	4.56	1.43e-12	3174	82227	1598	1083
ZGAL_1597	1893824	1893976	+		Putative protein		0.118	NA	0.898	NA	4.054	0.0480317	3	65	6	3
ZGAL_1598	1894053	1894601	+		Carboxymuconolactone decarboxylase family protein		-0.012	NA	0.144	1	4.443	0.000685322	6	172	6	6
ZGAL_1601	1895544	1896002	+		Putative small multi-drug export protein		-0.531	NA	-3.058	6.61e-05	2.248	0.000809242	47	228	5	32
ZGAL_1607	1902616	1903107	-	accB	Acetyl-coenzyme A carboxylase, biotin carboxyl carrier protein subunit	6.4.1.2	1.034	1	2.479	6.36e-10	-1.291	0.631596	2194	879	12463	4530
ZGAL_1608	1903142	1904134	-	fabH2	3-oxoacyl-[acyl-carrier-protein] synthase III	2.3.1.41	-0.095	1	1.92	0.0014177	-1.359	1	1664	631	6412	1557
ZGAL_1614	1906908	1910708	-		Conserved hypothetical periplasmic protein		2.536	0.563987	-2.369	1	-3.131	0.0369175	444	48	80	2775
ZGAL_1616	1911378	1913189	-		Sodium/solute symporter		-0.379	1	-1.33	0.000137344	-2.284	3.98e-14	651	135	258	500
ZGAL_1620	1916930	1917991	-		Muconate cycloisomerase	5.5.1.1	-0.586	1	0.875	1	1.885	0.000233994	228	856	422	151
ZGAL_1624	1921305	1922744	-		Rubredoxin family protein		-0.399	1	0.88	1	2.027	0.000268152	116	477	217	88
ZGAL_1625	1922757	1926287	-	narB/nirB	Respiratory nitrate/nitrite reductase	1.7.99.4,1.7.1.4	-0.392	1	0.041	1	2.421	6.38e-12	265	1431	274	202
ZGAL_1635	1936910	1937725	-	cobA2	Uroporphyrin-III C-methyltransferase	2.1.1.107	-1.468	1	-2.359	1	5.698	1.04e-13	12	758	2	4
ZGAL_1636	1937808	1940324	+	nirB	Nitrite reductase, large subunit	1.7.1.4	-0.664	1	0.343	1	5.607	1.04e-11	23	1372	29	14
ZGAL_1637	1940402	1940779	+	nirD	Nitrite reductase, small subunit	1.7.1.4	-0.64	NA	1.818	1	5.68	2.75e-10	2	124	7	1
ZGAL_1639	1941515	1943368	+		Two-component system - Sensor histidine kinase	2.7.13.3	0.887	0.0332466	1.457	1.66e-09	-0.404	1	530	403	1462	983
ZGAL_1642	1944534	1945547	-		Flavoprotein, bacterial luciferase family		-0.962	1	-0.175	1	5.178	7.52e-07	78	3594	69	38
ZGAL_1663	1961070	1961462	+	rbfA	Ribosome-binding factor A		0.112	1	0.641	1	1.818	0.00328796	336	1195	527	363
ZGAL_1664	1961465	1962658	+		Conserved hypothetical membrane protein		-0.129	1	0.056	1	2.292	2.35e-06	346	1729	360	316
ZGAL_1669	1966059	1968461	-		TonB-dependent Receptor		0.891	1	0.69	1	-2.482	9.82e-11	2696	466	4371	5029
ZGAL_1674	1971566	1973434	-		Sodium/hydrogen exchanger		-0.522	1	-0.172	1	-2.227	5.34e-08	1135	230	1005	788
ZGAL_1685	1985074	1987497	+	afcA3	Alpha-L-fucosidase, family GH95	3.2.1.51	0.722	1	-1.598	9.47e-06	-0.604	1	281	181	91	466
ZGAL_1691	1993978	1994421	+		Conserved hypothetical lipoprotein		-2.528	0.000655668	-0.326	1	-1.639	1	312	99	246	52
ZGAL_1695	1997958	1998332	+		Conserved hypothetical protein		-1.049	1	-2.26	0.0695061	4.926	1.99e-18	211	6968	41	100
ZGAL_1699	2000994	2003189	+	vacB	Ribonuclease R	3.1.-.-	-0.042	1	-0.928	0.0438909	-0.395	1	1907	1440	999	1853
ZGAL_1704	2005489	2006442	-		Conserved hypothetical protein		2.393	0.896405	-3.746	7.43e-05	-3.498	0.00119691	737	56	48	4138
ZGAL_1706	2006474	2021098	-		Conserved hypothetical protein		3.608	0.00144284	-3.133	0.0475132	-3.2	0.0346002	5059	485	513	69594
ZGAL_1707	2021099	2023210	-		Conserved hypothetical periplasmic protein		3.054	0.0207432	-2.85	0.108869	-3.083	0.0307506	1269	132	160	11556
ZGAL_1711	2028136	2028486	+		Conserved hypothetical membrane protein		0.918	1	0.882	1	3.016	0.00029181	62	546	118	120
ZGAL_1713	2028789	2029721	-		Band 7 family protein		-0.073	1	-1.049	0.840775	2.055	1.09e-09	989	4152	477	940
ZGAL_1714	2029907	2031415	-	gltX	Glutamyl-tRNA synthetase	6.1.1.17	-0.309	1	1.514	0.204744	1.662	0.0380656	1276	4093	3695	1026
ZGAL_1721	2039360	2039869	+		Outer membrane protein, OmpH family		-1.353	1	1.231	1	-3.073	0.00462242	598	65	1447	226
ZGAL_1724	2041681	2042871	+	pgkA	Phosphoglycerate kinase	2.7.2.3	-0.459	1	1.016	1	1.603	0.0192613	3086	9492	6294	2237
ZGAL_1726	2044683	2045678	+		Conserved hypothetical membrane protein		0.888	1	0.54	1	2.345	0.00320651	761	4014	1116	1429
ZGAL_1727	2046085	2048619	-		OmpA-like outer membrane protein		2.952	0.0195932	-2.167	1	-2.051	1	536	119	112	4508
ZGAL_1732	2051952	2053637	+		Conserved hypothetical protein		-0.577	1	0.039	1	1.452	0.0333562	2079	5737	2137	1389
ZGAL_1746	2066300	2067538	+		Hypothetical membrane protein		-1.841	0.00478652	-0.217	1	-0.284	1	214	178	183	58
ZGAL_1747	2067535	2068758	+	wbeiA	O antigen biosynthesis protein WbeiA		-1.732	0.0253887	-0.231	1	-0.67	1	299	180	254	88
ZGAL_1752	2073042	2074313	+	purD	Phosphoribosylamine glycine ligase	6.3.4.13	-0.943	1	0.142	1	-2.056	0.011093	1192	283	1318	613
ZGAL_1753	2074362	2074583	-		Conserved hypothetical membrane protein		-1.461	1	-0.872	1	2.523	0.0395119	305	1858	164	107
ZGAL_1755	2075749	2076351	+		Conserved hypothetical protein		0.638	1	2.285	5.97e-08	0.137	1	805	879	3993	1259
ZGAL_1765	2087563	2088483	+		Ribonucleoside hydrolase	3.2.-.-	1.407	1	1.973	0.0102338	-0.639	1	380	242	1524	1024
ZGAL_1770	2091706	2093175	+		Conserved hypothetical membrane protein		-0.042	1	-0.962	1	2.429	0.00188282	129	725	66	126
ZGAL_1773	2094476	2097028	+	sprE	Gliding motility membrane lipoprotein SprE		2.571	0.00485968	0.066	1	-1.389	1	1080	398	1132	6741
ZGAL_1784	2103871	2105181	+	mdtK	Multidrug resistance protein		-0.631	1	-0.169	1	1.432	0.00661954	410	1114	364	263
ZGAL_1789	2108702	2109544	+		Aldo/keto reductase related to diketogulonate reductase	1.-.-.-	0.185	1	2.267	3.08e-05	1.723	0.0522679	665	2226	3278	758
ZGAL_1805	2123129	2124370	+		Conserved hypothetical protein		-0.048	1	0.355	1	1.887	8.4e-08	2635	9835	3375	2548
ZGAL_1807	2124852	2127203	+	pbp1A	Penicillin-binding protein 1A, family GT51	2.4.1.129,3.4.-.-	1.125	1	-0.213	1	2.635	1.26e-06	1828	11716	1574	4039
ZGAL_1808	2127320	2128018	+	scoA	3-Oxoacid CoA-transferase subunit A	2.8.3.5	0.441	1	-0.942	1	1.761	0.000624315	679	2324	352	925
ZGAL_1813	2131455	2131703	+		Putative protein		-1.346	NA	-3.14	0.00181811	-1.647	1	70	19	6	27
ZGAL_1822	2138292	2140295	+	sdhA	Succinate dehydrogenase, flavoprotein subunit	1.3.99.1	-0.063	1	0.314	1	1.15	0.00104302	8794	19593	10948	8417
ZGAL_1823	2140302	2141048	+	sdhB	Succinate dehydrogenase iron-sulfur subunit	1.3.99.1	-1.828	0.0535798	-0.797	1	1.875	0.0394149	1042	3919	594	287
ZGAL_1825	2141700	2142245	+		Intracellular peptidase, family C56	3.2.-.-	0.068	1	0.117	1	1.996	0.0186905	115	480	125	121
ZGAL_1834	2150737	2150913	+		Conserved hypothetical protein		-0.548	1	-4.159	1.3e-09	-3.778	8.8e-07	587	39	29	397
ZGAL_1837	2153544	2153879	+	sufA	Protein SufA		0.218	1	0.502	1	3.048	3.47e-23	1211	10170	1720	1411
ZGAL_1838	2153943	2155388	+	sufB	Protein SufB		-0.285	1	0.314	1	3.158	1.75e-11	2526	23299	3151	2066
ZGAL_1839	2155437	2156189	+	sufC	ATP-dependent transporter SufC		-0.865	1	1.136	1	3.275	1.36e-13	1751	17499	3893	953
ZGAL_1840	2156263	2157579	+	sufD	Protein SufD		-1.949	0.533235	-0.905	1	3.292	7.06e-07	1825	18929	957	456
ZGAL_1842	2158392	2159606	+	sufS	Cysteine desulfurase	2.8.1.7,4.4.1.16	-0.552	1	0.091	1	2.062	1.48e-10	1167	4916	1245	794
ZGAL_1843	2159681	2160103	+	sufE	Cysteine desulfuration protein SufE		-0.272	1	0.26	1	2.499	5.56e-05	757	4410	910	624
ZGAL_1844	2160158	2160487	+		Conserved hypothetical protein		0.3	1	0.817	1	2.485	4.78e-08	562	3203	997	694
ZGAL_1845	2160497	2161003	+		Conserved hypothetical protein		-1.978	1	-0.238	1	2.949	0.000744694	132	1081	110	32
ZGAL_1852	2167086	2167559	-	ogtA	Methylated-DNA-[protein]-cysteine S-methyltransferase	2.1.1.63	-0.592	NA	-3.197	5.95e-09	-0.247	1	122	110	12	81
ZGAL_1854	2168766	2170055	-		Serine peptidase, family S12	3.4.21.-	-0.486	1	1.058	1	3.224	6.07e-11	318	3083	673	226
ZGAL_1855	2170125	2171114	-	hemB	Delta-aminolevulinic acid dehydratase	4.2.1.24	-1.28	1	-0.218	1	2.968	0.0143063	582	4942	497	231
ZGAL_1864	2180361	2181254	+		AraC-type transcriptional regulator		-1.055	1	0.407	1	2.835	3.99e-05	184	1364	244	87
ZGAL_1869	2185281	2188805	-		Conserved hypothetical periplasmic protein		3.775	1.37e-05	0.066	1	1.492	1	484	1417	507	7366
ZGAL_1872	2191346	2192734	+		Multi antimicrobial extrusion protein family		-1.788	0.00285647	-0.707	1	2.394	5.53e-08	155	842	95	44
ZGAL_1876	2195849	2197300	+		Two-component system - Sensor histidine kinase	2.7.13.3	-0.125	1	-0.768	1	1.457	0.0255662	659	1833	383	604
ZGAL_1884	2204602	2205012	-		Conserved hypothetical protein		-1.227	1	-1.346	1	6.007	5.64e-16	805	61660	304	330
ZGAL_1887	2206004	2206588	+		Conserved hypothetical membrane protein		-2.208	0.0456451	-0.028	1	-3.313	5.19e-05	206	19	202	43
ZGAL_1913	2230876	2231853	-	hyiA	Hydroxypyruvate isomerase	5.3.1.22	-0.413	1	-1.001	1	-2.172	3.99e-09	1451	322	720	1087
ZGAL_1916	2234388	2235383	+		Conserved hypothetical membrane protein		0.88	1	-0.148	1	-2.626	2.9e-16	2303	372	2078	4258
ZGAL_1917	2235406	2235849	+		Conserved hypothetical protein		-2.118	0.0164388	-2.295	0.00369051	-2.573	0.000545792	511	83	100	114
ZGAL_1925	2246330	2247187	+		Conserved hypothetical protein		0.853	1	1.818	5.85e-10	-2.34	5.37e-16	1919	366	6813	3476
ZGAL_1926	2247215	2247799	+	gmkA	Guanylate kinase	2.7.4.8	0.336	1	0.305	1	-2.071	1.42e-07	863	200	1070	1091
ZGAL_1930	2250181	2251125	-		Conserved hypothetical lipoprotein		3.005	0.00971657	0.451	1	-3.345	0.00214122	709	66	981	6179
ZGAL_1931	2251238	2253487	-		Phosphate transporter family protein		-1.013	0.256388	0.317	1	-1.253	0.0132946	714	294	892	352
ZGAL_1932	2253859	2254218	+		Conserved hypothetical periplasmic protein		0.99	1	0.403	1	3.524	3.4e-10	619	7520	823	1249
ZGAL_1947	2274678	2275283	-		TetR-type transcriptional regulator		-2.863	0.00158636	-1.95	1	-2.316	0.363084	330	59	82	42
ZGAL_1949	2275810	2276349	-		RNA polymerase ECF-type sigma factor		0.25	NA	3.03	0.000167797	-1.06	1	21	13	181	25
ZGAL_1952	2277482	2278651	-	crtY	Lycopene cyclase	1.14.-.-	-4.065	0.000160565	-2.711	1	-1.977	1	569	134	78	29
ZGAL_1953	2278712	2280985	-		TonB-dependent Receptor		-4.907	4.91e-11	-0.973	1	-1.661	1	3317	999	1646	95
ZGAL_1955	2281724	2282545	+	zupT	Heavy-metal cations permease		-2.017	0.00503788	0.166	1	1.687	0.24035	1885	6194	2121	454
ZGAL_1962	2288299	2289843	-		Hypothetical protein		0.172	1	1.926	0.199501	2.57	0.0002704	267	1642	1046	302
ZGAL_1964	2290129	2292366	-	feoB	Ferrous iron transport protein B		0.18	1	0.277	1	4.365	6.64e-14	543	12061	661	617
ZGAL_1965	2292363	2292608	-	feoA	Ferrous iron transport protein A		-1.309	1	-1.764	1	3.723	0.00195281	179	2702	48	68
ZGAL_1966	2292784	2293461	-		Conserved hypothetical membrane protein		0.387	1	4.276	1.37e-10	3.707	2.21e-07	190	2683	4037	250
ZGAL_1973	2298513	2299502	-	cgiA3	Iota-carrageenase, family GH82	3.2.1.157	7.616	7.15e-56	8.661	1.12e-72	0.13	1	16	20	7506	3589
ZGAL_1975	2300251	2301075	+		Universal stress protein		-2.487	0.0167134	0.699	1	4.635	3.74e-14	409	11103	673	69
ZGALAM_1960	2301174	2301308	+		protein of unknown function		-2.013	1	1.05	1	4.456	7.97e-11	179	4336	379	42
ZGAL_1976	2301254	2302888	+	pckA1	Phosphoenolpyruvate carboxykinase [ATP]	4.1.1.49	-3.484	0.142252	-1.037	1	5.868	2.1e-08	1442	111321	662	104
ZGAL_1977	2302961	2303068	+		Putative protein		-5.235	0.083158	-4.83	0.579489	4.743	0.000282179	12	411	0	0
ZGAL_1995	2328647	2329951	-		FAD-dependent amine oxidoreductase	1.-.-.-	-0.447	1	1.169	0.436552	-2.208	5.11e-08	664	138	1504	486
ZGAL_1996	2329948	2330952	-		NAD(P)-dependent sugar epimerase/dehydratase		-0.636	1	-0.168	1	-2.584	0.00606013	1272	197	1129	808
ZGAL_1997	2331349	2332026	+		NUDIX hydrolase	3.6.1.-	0.675	1	2.296	9.46e-05	-0.209	1	322	270	1621	518
ZGAL_2000	2334542	2336107	+	sglT	Sodium/glucose symporter SglT		0.806	1	2.903	1.48e-07	0.395	1	381	504	2958	673
ZGAL_2002	2337642	2338832	-		Conserved hypothetical protein		0.431	1	0.112	1	-1.909	0.0409353	204	52	220	276
ZGAL_2005	2343675	2344742	+		Hypothetical periplasmic protein		0.879	1	2.164	0.00120516	0.055	1	222	240	1024	414
ZGAL_2015	2352130	2353071	+	speB	Agmatinase	3.5.3.11	0.506	1	2.522	5.66e-05	-0.474	1	395	278	2343	564
ZGAL_2022	2358691	2361714	+		Conserved hypothetical periplasmic protein		4.439	2.41e-06	-2.472	1	-3.845	0.00121528	697	43	114	17561
ZGAL_2023	2361756	2362679	+		Conserved hypothetical protein		4.917	0.00010128	-2.744	1	-3.719	0.371502	197	13	24	7641
ZGAL_2024	2362692	2364644	+		OmpA-like outer membrane protein		4.946	1.84e-05	-1.825	1	-3.089	1	398	41	101	15533
ZGAL_2026	2365751	2366245	+		Conserved hypothetical protein		-0.56	1	-0.858	1	3.006	2.9e-06	273	2304	147	184
ZGAL_2028	2367762	2368466	-		Conserved hypothetical protein		0.072	1	2.515	7.4e-06	-0.232	1	556	463	3269	584
ZGAL_2031	2369904	2372189	-		Metallopeptidase, family M28	3.4.-.-	0.914	1	0.054	1	1.839	0.0163343	301	1088	312	572
ZGAL_2038	2375004	2378048	+		TonB-dependent Receptor		5.737	6.55e-10	-0.936	1	-0.573	1	26	16	12	1725
ZGAL_2039	2378059	2379708	+		SusD/RagB family lipoprotein		5.66	1.13e-09	1.593	1	0.9	1	20	43	64	1263
ZGAL_2045	2383421	2383822	-		Hypothetical membrane protein		0.22	NA	-2.606	0.883957	-4.387	0.00122334	119	5	17	140
ZGAL_2046	2383906	2384697	-		Hypothetical protein		2.158	1	-1.728	1	-3.773	0.000303001	393	23	112	1863
ZGAL_2047	2384887	2385396	-		Hypothetical protein		0.736	1	-1.233	1	-4.157	0.000705343	284	16	115	485
ZGAL_2061	2401247	2402023	-	pgdA	Peptidoglycan N-acetylglucosamine deacetylase, family CE4	3.5.1.-	1.489	0.758162	0.9	1	-2.024	0.0305371	203	49	382	579
ZGAL_2063	2403081	2404283	-	fabB3	3-oxoacyl-[acyl-carrier-protein] synthase	2.3.1.41	-0.049	1	0.566	1	-1.963	3.63e-08	774	194	1150	748
ZGAL_2072	2410351	2410749	-		Conserved hypothetical protein		-0.458	1	0.776	1	-1.901	0.0115349	380	96	655	275
ZGAL_2073	2410805	2411242	-	fabZ2	(3R)-Hydroxymyristoyl-[acyl-carrier-protein] dehydratase	4.2.1.-	0.438	1	1.402	0.241265	-2.224	5.54e-06	853	169	2279	1159
ZGAL_2075	2412387	2413310	-	darA	Dialkylrecorsinol condensing enzyme		-1.608	0.00107563	0.491	1	-2.987	7.85e-11	250	34	352	81
ZGAL_2076	2413382	2414269	-		Acyltransferase		-0.346	1	0.762	1	-3	9.7e-09	821	93	1404	644
ZGAL_2077	2414293	2414541	-	acpP3	Acyl carrier protein		-0.313	1	-0.208	1	-2.595	5.3e-14	1463	232	1264	1176
ZGAL_2079	2415783	2416538	-	fabG2	3-oxoacyl-[acyl-carrier protein] reductase	1.1.1.100	-0.179	1	-0.049	1	-1.628	2.69e-09	976	311	943	862
ZGAL_2084	2422503	2425598	+		TonB-dependent Receptor		-0.16	1	-1.709	1	-3.335	2.77e-05	4488	419	1322	4004
ZGAL_2089	2436080	2437852	+		Glycoside hydrolase, family GH36	3.2.1.-	-0.851	1	-0.378	1	-2.8	0.000607184	371	53	284	203
ZGAL_2093	2441137	2442039	-		Deacetylase, histone deacetylase family	3.-.-.-	0.98	1	1.309	1	2.453	0.0324808	98	560	250	198
ZGALAM_2086	2442095	2442289	-		conserved protein of unknown function		0.562	1	0.368	1	4.699	4.31e-07	21	630	27	31
ZGAL_2099	2447090	2448799	-		Conserved hypothetical protein		2.642	0.0984319	-3.526	0.000134173	-3.163	0.00437619	1061	110	83	7098
ZGAL_2100	2448811	2450304	-		Conserved hypothetical protein		1.527	1	-3.998	3.23e-07	-3.637	2.66e-05	1245	95	70	3722
ZGAL_2104	2453048	2454973	-	aehA	Alpha-amino acid ester hydrolase, family S15	3.1.1.43	-0.168	1	-1.703	0.00409353	-0.535	1	768	519	231	682
ZGAL_2116	2474117	2475127	-	fbpA	Fructose-1,6-bisphosphatase	3.1.3.11	1.513	0.0279223	0.119	1	-0.394	1	497	376	542	1435
ZGAL_2119	2476113	2477363	+	lysC	Aspartate kinase III	2.7.2.4	-0.401	1	3.388	0.000369145	0.776	1	911	1592	10465	682	1.5.1.7 : Lysine, diaminopimelate,1.5.1.21 : Homoserine
ZGAL_2121	2479281	2479781	-		GCN5-related N-acetyltransferase	2.3.1.-	-0.339	1	-0.636	1	3.398	1.05e-08	207	2304	132	162
ZGAL_2128	2484845	2485147	-		Conserved hypothetical protein		0.421	1	1.619	0.00297066	0.845	1	106	184	330	142
ZGAL_2130	2485488	2487152	-		Carboxy-terminal processing peptidase, family S41	3.4.21.102	0.603	1	0.657	1	2.179	0.000889805	171	784	271	261
ZGAL_2131	2487187	2488971	-		TPR repeats protein		-0.278	1	0.55	1	2.867	0.00325872	303	2356	451	248
ZGAL_2135	2491260	2492600	-	ggcX	Vitamin K-dependent gamma-glutamyl carboxylase	6.4.-.-	-1.221	1	0.708	1	2.698	0.000144344	225	1517	372	94
ZGAL_2137	2493580	2497365	+		Metalloendopeptidase, family M12	3.4.24.-	1.399	0.303206	2.088	2.08e-05	0.551	1	1271	1877	5498	3391
ZGAL_2141	2499455	2500396	-	prsA	Ribose-phosphate pyrophosphokinase	2.7.6.1	-0.744	1	2.786	7.08e-05	-0.198	1	1719	1502	12407	1013
ZGAL_2145	2504381	2505835	+		SusD/RagB family lipoprotein		0.866	1	2.494	0.000480245	2.097	0.0634318	31	149	185	58
ZGAL_2151	2517695	2518060	-		Conserved hypothetical membrane protein		-0.865	1	-1.33	1	6.978	3.59e-33	67	9633	25	36
ZGAL_2152	2518201	2518656	-		Hypothetical periplasmic protein		0.473	1	2.333	6.62e-06	-1.31	1	495	193	2554	691
ZGAL_2155	2520337	2521611	-	cgiA2	Iota-carrageenase, family GH82	3.2.1.157	-0.189	1	-5.556	1.64e-05	-1.21	1	260	111	3	226
ZGAL_2160	2525562	2526656	-	hypD	Hydrogenase expression/formation protein HypD		2.825	0.000300282	-0.204	1	0.406	1	315	420	273	2356
ZGAL_2176	2541406	2541936	-	rimM	16S rRNA processing protein RimM		-0.559	1	2.849	7.49e-12	-1.627	0.334568	147	44	1088	99
ZGAL_2179	2547378	2547695	+	trxA	Thioredoxin		-1.966	1	-1.106	1	4.671	3.64e-09	2521	73312	1131	606
ZGAL_2184	2550377	2551429	-		Conserved protein containing type I restriction enzyme R N-terminal domain		3.201	0.00227715	1.015	1	-2.613	0.560847	235	34	490	2364
ZGAL_2185	2551491	2551646	-		Putative protein		2.813	0.00852724	1.775	1	-4.269	6.45e-05	142	4	507	1065
ZGAL_2192	2556229	2557734	-	sgsA2	N-sulfoglucosamine sulfohydrolase, family S1-8	3.10.1.1	1.313	1	-0.024	1	-2.545	2.86e-05	180	33	176	451
ZGAL_2195	2561827	2564556	+		TonB-dependent Receptor		4.692	7.36e-19	1.748	1	-1.138	1	101	48	349	2800
ZGAL_2196	2564591	2566081	-	sgsA3	N-sulfoglucosamine sulfohydrolase, family S1-8	3.10.1.1	0.465	1	-2.507	3.23e-06	-1.703	0.24412	216	74	36	299
ZGAL_2199	2569616	2571508	-		Alpha-galactosidase, family GH110	3.2.1.22	-0.498	1	-1.437	0.103167	-2.979	5.81e-10	284	34	104	200
ZGAL_2200	2571505	2573310	-		Alpha-galactosidase, family GH110	3.2.1.22	-0.738	NA	-3.337	0.000213193	-4.096	7.86e-05	137	7	12	81
ZGAL_2201	2573338	2574837	-	sgsA4	N-sulfoglucosamine sulfohydrolase, family S1-8	3.10.1.1	0.788	1	-3.518	0.000288526	-4.562	6.89e-06	217	7	16	383
ZGAL_2202	2574992	2576530	-		SusD/RagB family lipoprotein		1.67	1	-1.074	1	-3.045	0.00774946	135	13	64	446
ZGAL_2203	2576547	2579666	-		TonB-dependent Receptor		1.177	1	-2.36	1	-4.467	0.00034058	334	14	58	790
ZGAL_2207	2582950	2583513	-		Conserved hypothetical protein		4.043	1.44e-07	0.52	1	-2.529	1	44	8	64	808
ZGAL_2208	2583513	2585225	-		FAD-dependent GMC oxidoreductase, family AA3	1.1.-.-	2.598	4.33e-05	-1.093	1	-2.656	0.00106271	220	41	102	1383
ZGAL_2209	2585261	2586763	-	fucA11	Alpha-L-fucosidase, family GH29	3.2.1.51	3.036	1.63e-07	-0.644	1	-2.177	0.458792	78	20	50	668
ZGAL_2210	2586778	2588355	-	sgsA5	N-sulfoglucosamine sulfohydrolase, family S1-8	3.10.1.1	1.518	0.0880639	-1.176	1	-3.396	3.47e-09	194	23	86	564
ZGAL_2211	2588461	2589903	-		Glycoside hydrolase, family GH31	3.2.1.-	-0.108	1	-4.964	8.91e-14	-1.499	1	200	76	5	186
ZGAL_2214	2592405	2593988	-		Sulfatase, family S1-20	3.1.6.-	-0.493	NA	-3.518	2.09e-05	-1.849	1	153	42	11	108
ZGAL_2215	2594007	2595527	-		Sulfatase, family S1-16	3.1.6.-	-0.221	1	-4.28	1.4e-08	-1.414	1	268	93	11	228
ZGAL_2217	2597133	2597597	-		Conserved hypothetical lipoprotein		-0.949	NA	-6.1	7.86e-07	-6.456	0.000730167	69	0	0	35
ZGAL_2218	2597626	2599428	-		SusD/RagB family lipoprotein		-0.489	1	-5.453	1.18e-18	-4.761	5.03e-12	539	20	10	381
ZGAL_2219	2599447	2602542	-		TonB-dependent Receptor		-0.731	1	-5.002	3.53e-07	-5.662	1.07e-08	1349	23	33	790
ZGAL_2220	2602910	2607025	-		One-component system sensor protein	2.7.13.3	0.297	1	0.231	1	-1.716	2.47e-09	760	222	892	935
ZGAL_2221	2607171	2608238	-		Kinase, aminoglycoside phosphotransferase family	2.7.1.-	-0.742	1	0.59	1	-2.826	6.77e-07	697	91	1056	413
ZGAL_2224	2610443	2611468	-		LacI-type transcriptional regulator		0.86	NA	-0.522	1	-3.344	0.0162882	50	5	35	92
ZGAL_2232	2619764	2621125	+	hemN	Oxygen-independent coproporphyrinogen III oxidase	1.3.99.22	0.727	1	0.499	1	3.431	3.48e-06	1122	13023	1604	1888
ZGAL_2233	2621156	2621977	+		Universal stress protein		-1.52	1	-2.365	1	3.272	0.00663771	1342	14356	240	444
ZGAL_2235	2623619	2624131	+		Cytochrome c		-1.167	1	1.123	1	3.426	8.14e-06	153	1781	343	67
ZGAL_2236	2624197	2626158	+	nosZ	Nitrous oxide reductase	1.7.99.6	-1.857	1	0.254	1	4.665	2.1e-06	1482	44941	1787	377
ZGAL_2253	2638683	2639129	-	ccoH	FixH-like protein		-1.835	1	-1.324	1	3.67	0.000954889	506	7289	192	132
ZGAL_2257	2641759	2643963	-	ccoNO	Cytochrome cbb3 oxidase, CcoN and CcoO subunits	1.9.3.1	-1.192	1	-1.033	1	2.522	0.000357801	2130	12695	1026	916
ZGAL_2260	2644923	2647319	-	ccoI	Cation-transporting P-type ATPase	3.6.3.-	0.897	1	-0.418	1	2.812	3.45e-08	558	4047	416	1051
ZGAL_2262	2648244	2649149	+		Universal stress protein		-0.211	1	0.966	1	4.226	2.62e-09	480	9903	959	412
ZGAL_2263	2649305	2650582	+	ndhA2	FAD-dependent pyridine nucleotide-disulphide oxidoreductase, membrane	1.6.99.3	-1.315	1	-0.049	1	6.968	5.83e-29	301	44055	290	117
ZGAL_2265	2651198	2652355	+	hmgA	Homogentisate 1,2-dioxygenase	1.13.11.5	0.376	1	-2.36	4.33e-06	1.438	0.7232	773	2114	146	1007
ZGAL_2266	2652420	2652998	+		NAD(P)H nitroreductase	1.-.-.-	0.339	1	-0.146	1	3.53	5.39e-14	191	2289	172	243
ZGAL_2270	2655472	2657436	+		BlaR1-type regulatory protein / TonB protein		-0.391	1	-0.922	1	4.171	5.45e-09	153	3037	79	116
ZGAL_2271	2657440	2658579	+		O-linked N-acetylglucosaminyltransferase, family GT41	2.4.1.-	0.865	1	0.77	1	3.779	2.3e-07	78	1170	136	146
ZGAL_2278	2662906	2663328	+		Stress responsive A/B barrel domain		-2.321	9.11e-08	-0.959	1	0.127	1	351	378	179	68
ZGAL_2287	2671261	2671839	+	phnA	PhnA protein		-0.309	1	2.188	3.34e-10	-2.07	4.28e-08	1516	356	6990	1221
ZGAL_2288	2671880	2673268	-		Metallopeptidase, family M20A	3.4.-.-	-0.009	1	-1.049	0.761746	2.029	1.01e-09	477	1977	230	474
ZGAL_2292	2676568	2680044	-		TonB-dependent Transducer		0.029	1	2.863	0.00351726	-0.835	1	434	247	3372	443
ZGAL_2296	2682750	2684339	-		Conserved lipoprotein containing CBM22		1.209	1	-1.825	1	5.83	5.33e-07	20	1564	4	49
ZGAL_2298	2686087	2689170	-		TonB-dependent Receptor		0.773	1	-1.396	1	5.801	8.06e-06	26	2162	8	48
ZGAL_2302	2690551	2691366	-		Universal stress protein		-1.719	1	0.855	1	4.437	2.25e-10	163	3915	301	47
ZGAL_2305	2696784	2699882	+		TonB-dependent Receptor		5.756	1.1e-08	1.415	1	-0.288	1	31	26	89	2208
ZGAL_2306	2699895	2701640	+		SusD/RagB family lipoprotein		4.789	0.000178204	-1.042	1	0.098	1	25	27	10	879
ZGAL_2307	2701657	2703330	+		Conserved lipoprotein containing CBM22		3.709	0.00853231	-0.349	1	0.468	1	48	68	36	741
ZGAL_2312	2711146	2713515	+		TonB-dependent Receptor		0.086	1	1.188	1	7.897	1.67e-16	30	10640	73	31
ZGAL_2314	2714394	2714867	+		Conserved hypothetical lipoprotein		-0.366	1	1.251	1	6.694	1.48e-13	22	3048	57	17
ZGAL_2318	2719875	2721068	-		Fumarylacetoacetate hydrolase	3.7.1.2	-0.065	1	-0.071	1	3.218	3.79e-20	272	2581	260	259
ZGAL_2330	2734268	2735299	+	ansA	Asparaginase, type I	3.5.1.1	0.197	1	2.094	8.57e-07	-0.568	1	216	138	938	248
ZGAL_2341	2745027	2745581	-	rrfA	Ribosome recycling factor		-0.635	1	-0.435	1	-1.772	0.00492944	2367	676	1745	1516
ZGAL_2342	2745626	2746333	-	pyrH	Uridylate kinase	2.7.4.-	-0.767	1	0.384	1	-2.413	1.11e-06	1281	227	1679	748
ZGAL_2348	2752143	2752490	-		Hypothetical membrane protein		1.204	1	-2.651	0.000272672	-1.783	1	338	94	51	793
ZGAL_2349	2752593	2755424	-	polA	DNA polymerase I (POL I)	2.7.7.7	0.531	1	0.884	1	-1.581	0.000242161	1568	511	2905	2272
ZGAL_2350	2755483	2756472	-	aspG	Glycosylasparaginases 2	3.5.1.26	2.013	0.142818	3.07	1.7e-06	-0.528	1	305	208	2692	1271
ZGAL_2352	2757308	2758531	+		Metallophosphoesterase	3.1.-.-	0.489	1	0.924	1	3.394	2.86e-17	272	2935	520	383
ZGAL_2353	2758628	2758924	+	trxA	Thioredoxin like protein		0.929	1	1.825	0.3614	2.164	0.0154542	229	1061	833	443
ZGAL_2354	2759056	2762442	-		Conserved hypothetical membrane protein		-0.078	1	0.509	1	2.315	2.09e-05	2346	11947	3355	2220
ZGAL_2359	2766251	2769112	+	infB	Translation initiation factor 2		0.215	1	2.04	5.63e-06	0.62	1	11214	17306	46835	13032
ZGAL_2361	2769778	2771148	+		Multiheme cytochrome c		-0.686	1	1.415	1	-2.115	0.00606047	6186	1386	16794	3811
ZGAL_2362	2771183	2774344	+	hmoA	Molybdopterin oxidoreductase, iron-sulfur binding subunit	1.2.7.-	-1.139	1	-0.344	1	-2.102	1.31e-07	18919	4344	14870	8526
ZGAL_2363	2774378	2776129	+	hmoB	Molybdopterin oxidoreductase, membrane subunit	1.2.7.-	-1.418	0.048157	0.328	1	-1.777	0.000265279	8280	2384	10421	3069
ZGAL_2365	2776665	2777225	+		Cytochrome C monohaem		-0.205	1	0.343	1	-2.088	4.55e-05	4555	1049	5796	3945
ZGAL_2383	2802046	2803035	+	cyoC	Cytochrome O ubiquinol oxidase, subunit III	1.10.3.-	0.073	1	1.185	0.015116	0.608	1	6071	9285	13879	6388
ZGAL_2385	2803573	2804214	+		Conserved hypothetical membrane protein		-0.573	1	0.524	1	2.809	0.00650478	655	4891	953	434
ZGAL_2386	2804241	2804963	+		Conserved hypothetical membrane protein		0.256	1	1.22	1	3.521	9.94e-09	453	5512	1077	543
ZGAL_2387	2804964	2805497	+		conserved hypothetical protein		-1.497	1	-1.735	1	4.144	1.06e-05	85	1712	23	28
ZGAL_2388	2805536	2805769	+		Putative membrane protein		-1.473	1	-1.761	1	3.491	0.000137812	165	2025	45	57
ZGAL_2389	2805868	2807112	+		ABC exporter, permease component		0.136	1	1.224	0.276101	4.076	6.99e-37	228	3944	537	251
ZGAL_2390	2807146	2808405	+		ABC exporter, permease component		0.058	1	1.24	1	4.318	2.63e-05	34	806	86	36
ZGAL_2391	2808469	2809581	+		Membrane fusion protein		0.268	1	1.465	1	3.912	3.83e-14	61	966	172	74
ZGAL_2392	2809691	2810395	+		ABC exporter, ATPase component		0.533	1	-1.225	1	4.017	3.51e-26	307	5133	128	446
ZGAL_2393	2810385	2811614	+		ABC exporter, permease component		-0.475	1	-0.547	1	3.754	1.75e-28	351	4851	239	251
ZGAL_2394	2811616	2812878	+		ABC exporter, permease component		0.825	1	-0.311	1	3.464	2.87e-05	233	2800	186	422
ZGAL_2395	2812941	2814083	+		Membrane fusion protein		1.891	0.338319	1.075	1	3.148	4.18e-07	394	3675	845	1507
ZGAL_2396	2814115	2815464	+		Outer membrane efflux protein		0.234	1	-1.81	1	4.342	2.76e-13	311	6825	84	368
ZGAL_2398	2816241	2817077	-	yggB	Mechanosensitive ion channel		-0.407	1	-0.173	1	4.307	6.63e-11	138	2995	121	103
ZGAL_2402	2819730	2820917	-		Conserved hypothetical protein		0.427	1	-0.42	1	5.579	9.36e-05	75	5390	54	105
ZGAL_2406	2824485	2825372	+	fabD	Malonyl CoA-acyl carrier protein transacylase	2.3.1.39	-0.583	1	0.265	1	-3.07	2.81e-15	752	92	907	500
ZGAL_2409	2830230	2832167	+		OmpA-like outer membrane protein		0.068	1	2.222	0.0250914	-1.559	1	1210	399	5852	1269
ZGAL_2410	2832197	2833450	-		Manganese/fer transporter		-1.613	NA	-1.304	1	-3.061	0.0423682	59	7	23	19
ZGAL_2414	2842026	2842661	-	sanA	Protein involved in barrier function of the cell envelope		1.799	0.700876	-0.566	1	-2.646	0.00291095	260	38	176	932
ZGAL_2415	2842712	2843011	-		Hypothetical protein		0.692	1	-0.821	1	-4.704	5.8e-07	279	6	154	459
ZGAL_2424	2867611	2868810	-		Hypothetical protein		1.136	1	1.248	0.723266	-1.58	0.0433871	365	114	876	809
ZGAL_2441	2892245	2894008	+	sppA	Signal peptide peptidase A, family S49	3.4.21.-	0.459	1	1.019	0.0129489	0.258	1	988	1174	2011	1360
ZGAL_2442	2894083	2896182	-		OmpA-like periplasmic protein		2.631	0.0966864	-2.775	0.0450993	-4.913	3.96e-10	1636	50	221	10842
ZGAL_2444	2897164	2899893	+		Conserved hypothetical periplasmic protein		2.554	0.0382648	0.176	1	0.552	1	768	1144	870	4779
ZGAL_2447	2902575	2903138	+		Conserved hypothetical protein		3.598	0.000275485	2.162	1	-2.641	0.53228	567	80	2717	7671
ZGAL_2448	2903263	2904498	-	clpX	Endopeptidase Clp, ATP-binding subunit		-0.17	1	-0.714	1	2.682	6.39e-09	3110	20481	1885	2759
ZGAL_2450	2905379	2906701	-	tigA	Trigger factor		0.323	1	4.906	1.09e-17	-0.022	1	4691	4614	153473	5905
ZGAL_2454	2908840	2909496	+		CBS domain protein		2.168	0.0409442	1.77	1	2.366	0.00803681	655	3517	2300	3051
ZGAL_2458	2912203	2914815	+		Outer membrane protein insertion porin (OmpIP) family		-0.421	1	0.5	1	2.042	4.79e-10	2649	11008	3755	1973
ZGAL_2463	2918922	2919719	-		Hypothetical lipoprotein		-0.742	1	-1.471	0.596599	-4.541	5.25e-27	9439	396	3357	5604
ZGAL_2466	2921308	2922363	-	fabH3	3-oxoacyl-[acyl-carrier-protein] synthase III	2.3.1.41	-0.32	1	-0.026	1	1.694	0.00254582	2248	7358	2207	1797
ZGAL_2469	2926329	2926556	-		Conserved hypothetical protein		0.558	1	2.356	0.00596161	4.141	1.08e-13	233	4406	1240	347
ZGAL_2484	2943628	2945772	-		OmpA-like protein		3.024	0.001156	-1.375	1	-1.379	1	202	76	75	1761
ZGAL_2486	2946717	2949602	-		Conserved hypothetical protein		3.606	0.000840466	-3.335	0.0126717	-4.12	0.000379624	304	14	26	4141
ZGAL_2492	2954677	2956107	+		Conserved hypothetical periplasmic protein		2.981	0.000138572	-0.763	1	-0.104	1	186	175	108	1553
ZGAL_2495	2958489	2959244	+		Rhomboid-like protease, family S54		0.573	1	-0.363	1	4.247	1.06e-10	142	2954	109	214
ZGAL_2499	2962448	2965546	-		TonB-dependent Receptor		-0.007	1	-0.641	1	-3.075	0.00015515	12287	1374	7777	12223
ZGAL_2501	2966479	2967654	-		Hypothetical membrane protein		-1.124	1	0.263	1	-4.46	7.93e-16	10251	437	12347	4619
ZGAL_2502	2967682	2969109	-		Probable SusD/RagB family lipoprotein		-0.475	1	-0.33	1	-4.99	7.01e-54	10196	305	8098	7314
ZGAL_2503	2969120	2972380	-		TonB-dependent Receptor		-0.337	1	-0.532	1	-5.358	4.93e-39	17760	405	12217	14018
ZGAL_2508	2974000	2976132	+	fusA	Translation elongation factor G		-0.765	1	1.979	0.0298916	-1.199	1	19429	8322	78569	11323
ZGAL_2525	2983377	2983919	+	rplF	Ribosomal protein L6		0.042	1	2	0.00574224	-0.88	1	5822	3126	23822	5999
ZGAL_2527	2984294	2984818	+	rpsE	Ribosomal protein S5		0.363	1	1.998	0.000236146	-0.727	1	4948	2961	20126	6387
ZGAL_2540	2994763	2996049	+	gltA	Citrate synthase	2.3.3.1	-0.054	1	0.039	1	3.77	4.76e-86	4879	67128	5013	4699
ZGAL_2545	3000940	3001938	+		Conserved membrane lipoprotein		-0.782	1	-0.785	1	3.888	0.0151426	19	350	10	11
ZGAL_2561	3014779	3015204	-		Conserved hypothetical protein		-0.782	NA	-2.612	0.0112354	0.589	1	74	111	10	42
ZGAL_2571	3027258	3028337	+		Two-component system - Sensor histidine kinase	2.7.13.3	0.693	1	0.782	1	-2.273	1.95e-05	807	165	1396	1313
ZGAL_2574	3030985	3032316	+		NAD(P)-dependent dehydrogenase	1.1.1.-	-0.169	1	-1.857	1.46e-11	-0.014	1	1485	1466	406	1320
ZGAL_2590	3045730	3046710	+	cysK2	Cysteine synthase A	2.5.1.47	2.15	0.000352453	1.607	0.298728	-0.805	1	233	134	722	1058	1.5.1.12 : Cysteine
ZGAL_2593	3048260	3048841	+		TetR-type transcriptional regulator		0.099	1	1.371	0.0280859	0.736	1	125	211	328	134
ZGAL_2596	3051145	3052875	+		Sulfate transporter		0.345	1	0.2	1	1.687	1.44e-08	262	846	301	334
ZGAL_2597	3053008	3054417	+		Beta-lactamase hydrolase-like protein	3.-.-.-	0.622	1	1.176	1	2.69	3.99e-06	568	3805	1304	881
ZGAL_2605	3060659	3062176	+		Conserved hypothetical protein		0.93	1	-0.652	1	5.426	1.2e-05	31	1871	19	64
ZGAL_2608	3064642	3065052	+		Conserved hypothetical protein		1.641	1	0.491	1	4.967	0.00384026	8	401	12	31
ZGAL_2610	3065399	3065719	-		Conserved hypothetical protein		-0.407	1	1.348	1	3.052	0.00167295	208	1872	549	155
ZGAL_2617	3072094	3072822	-		GntR-type transcriptional regulator		-0.273	1	0.096	1	1.244	0.00595729	685	1630	735	566
ZGAL_2626	3083843	3084811	+		Xylose isomerase-like TIM barrel protein		2.516	0.00085766	4.703	2.06e-18	1.644	1	68	218	1911	406
ZGAL_2634	3092740	3093681	+		Conserved hypothetical protein		0.312	NA	0.676	NA	4.659	0.0267582	1	42	2	2
ZGAL_2638	3094990	3095991	+	iolC	5-dehydro-2-deoxygluconokinase	2.7.1.92	0.048	NA	0.303	1	3.214	0.0492115	17	183	21	18
ZGALAM_2621	3096822	3096983	-		protein of unknown function		2.775	0.0494995	2.605	0.200101	-1.335	1	39	20	257	290
ZGAL_2647	3102526	3103068	-		Hypothetical protein		-2.239	NA	-2.355	1	-3.579	0.0341631	88	5	15	17
ZGAL_2661	3114421	3115233	-		AraC-type transcriptional regulator		1.824	0.00202797	1.358	0.879971	-2.941	7e-07	176	22	458	633
ZGAL_2662	3115247	3115630	-		Conserved hypothetical protein		1.663	0.000240933	2.249	1.35e-09	-2.511	1.02e-05	120	23	579	384
ZGAL_2663	3116775	3119744	+		CBM6 containing protein		1.006	1	-0.947	1	-3.956	2.14e-05	4914	276	2475	10173
ZGAL_2664	3119897	3121840	+		Beta-helix fold protein		0.776	1	-0.44	1	-4.351	2.37e-07	1517	62	1105	2654
ZGAL_2665	3121912	3124650	+		Beta-helix fold protein containing CBM13		1.005	1	-1.326	1	-4.289	1.18e-05	1324	58	505	2747
ZGAL_2672	3128278	3131355	+		TonB-dependent Receptor		1.82	NA	3.385	8.17e-06	-0.634	1	9	8	105	35
ZGAL_2679	3139560	3140960	+		Sulfatase, family S1-14	3.1.6.-	1.958	0.0143062	1.84	0.072162	-0.299	1	38	34	141	153
ZGAL_2681	3141542	3143857	+		TonB-dependent Receptor		-6.207	2.37e-09	-4.745	0.000155915	-1.26	1	3637	1432	105	34
ZGAL_2682	3143914	3145170	+		Conserved hypothetical membrane protein		-5.763	1.55e-09	-3.225	0.183821	-1.966	1	1571	375	147	22
ZGAL_2683	3145370	3145483	-		Conserved hypothetical membrane protein		-3.448	NA	-0.646	NA	4.442	0.00216045	3	74	1	0
ZGAL_2684	3145994	3146740	+		Hypothetical membrane protein		3.818	7.24e-05	0.197	1	-3.577	0.0195704	137	9	159	2184
ZGAL_2690	3149856	3150560	+		Conserved hypothetical periplasmic protein		0.283	1	0.525	1	-3.064	4.15e-07	2041	224	2958	2493
ZGAL_2691	3150572	3153241	+		TonB-dependent Receptor		-1.02	1	-0.127	1	-3.169	4.8e-07	3565	369	3257	1730
ZGAL_2696	3159046	3160452	-	hsdS1	Type I restriction enzyme ZgaDI, S subunit		0.034	1	-0.423	1	-2.558	4.26e-08	1775	289	1318	1819
ZGAL_2697	3160449	3161912	-	hsdM1	Type I restriction enzyme ZgaDI, M subunit	2.1.1.72	0.278	1	-0.795	1	-2.049	9.87e-07	1238	287	709	1504
ZGAL_2698	3161935	3165150	-	hsdR1	Type I restriction enzyme ZgaDI, R subunit	3.1.21.3	-0.134	1	0.413	1	-1.946	5.81e-05	2658	670	3549	2420
ZGAL_2713	3175358	3175510	-		Putative protein		0.278	1	-0.808	1	3.055	8.31e-07	276	2408	156	336
ZGAL_2718	3179135	3180724	-		Conserved hypothetical membrane protein		0.703	1	1.927	1	6.866	2.1e-12	10	1628	43	17
ZGAL_2719	3180730	3181032	-		Conserved hypothetical membrane protein		0.524	NA	0.532	1	6.523	0.000222472	1	192	1	2
ZGAL_2720	3181037	3181369	-		Conserved hypothetical membrane protein		-1.942	NA	1.286	1	7.11	2.27e-09	1	181	2	0
ZGAL_2721	3181379	3182116	-		Conserved hypothetical periplasmic protein		-2.975	1	1.278	1	7.007	1.25e-10	2	454	6	0
ZGAL_2722	3182207	3184552	-		TonB-dependent Receptor		0.359	1	2.184	1	7.487	5.63e-09	8	2746	47	11
ZGAL_2723	3184622	3185623	+		AraC-type transcriptional regulator		0.188	1	-0.319	1	6.427	4.97e-30	9	858	7	10
ZGAL_2728	3189851	3190768	+		Conserved hypothetical lipoprotein		-0.253	1	0.324	1	4.222	8.99e-09	248	5140	313	206
ZGAL_2733	3195307	3195990	-	ftsE	Cell division protein, ATPase component		0.462	1	2.315	0.00751737	0.251	1	508	602	2623	705
ZGAL_2734	3196288	3199305	+		TPR repeat-containing protein		1.795	0.00178345	0.776	1	1.208	1	1480	3448	2552	5213
ZGAL_2735	3199404	3201158	+		Possible TonB-dependent Receptor		0.715	1	-0.861	1	1.365	0.00854601	567	1462	311	935
ZGAL_2736	3201357	3202757	+		Monohaem cytochrome C protein		1.375	1	2.62	0.000161967	-0.198	1	1132	983	7246	2999
ZGAL_2742	3207964	3208512	-		Conserved hypothetical periplasmic protein		-0.694	1	-0.416	1	2.95	0.000217563	817	6700	608	498
ZGAL_2743	3208752	3210416	+	asnB1	Asparagine synthase B	6.3.5.4	-0.523	1	1.142	1	2.792	0.0018767	3092	22689	6989	2128	1.5.1.6 : Asparagine
ZGAL_2745	3210769	3212721	+	gyrB	DNA gyrase, subunit B	5.99.1.3	-0.879	1	0.222	1	2.04	0.000185776	4514	18911	5277	2435
ZGAL_2746	3212809	3212922	+		Putative protein		0.536	1	2.53	0.0523877	4.533	2.24e-11	48	1244	295	71
ZGAL_2747	3213160	3213534	-		Conserved hypothetical lipoprotein		1.83	1	-4.154	8.33e-07	-2.964	0.0342568	281	37	14	1047
ZGAL_2749	3214971	3217952	+	secD	Protein-export membrane protein secD		-1.591	0.00455927	0.372	1	-0.519	1	5556	3867	7209	1823
ZGAL_2756	3227037	3227408	-		Conserved hypothetical protein		3.453	0.130082	-4.739	0.00320398	0.84	1	63	121	1	819
ZGAL_2757	3227410	3228930	-		NAD dependent aldehyde dehydrogenase	1.2.1.3	3.996	0.0108889	-2.392	1	0.228	1	801	952	132	15673
ZGAL_2761	3232459	3234261	+		Conserved hypothetical periplasmic protein		3.378	0.00612053	-2.955	0.260874	-2.289	1	110	23	13	1280
ZGAL_2763	3235854	3237371	-		Conserved hypothetical periplasmic protein		1.16	1	0.345	1	4.017	2.57e-10	1296	22684	1658	2962
ZGAL_2764	3237411	3238634	-		Conserved hypothetical lipoprotein		2.212	0.42951	0.285	1	3.693	6.85e-07	1136	15973	1393	5537
ZGAL_2768	3240567	3240818	+	rpsT	Ribosomal protein S20		-2.625	0.0148157	0.543	1	-0.709	1	592	352	873	90
ZGAL_2772	3244515	3244925	+		Conserved hypothetical membrane protein		1.539	1	2.021	1	5.634	1.6e-09	1349	85342	6010	4211
ZGAL_2775	3246339	3248105	+		ABC-1 type exporter, ATP-binding/permease protein		-0.688	1	-0.143	1	1.969	1.95e-05	507	2005	458	313
ZGAL_2778	3249872	3250420	+		DUF1599 family protein		-0.008	1	3.51	3.42e-07	1.567	1	529	1614	6465	527
ZGAL_2779	3250422	3251519	+		Conserved hypothetical membrane protein		1.493	1	3.3	1.13e-11	1.956	0.0128829	711	2820	7278	2036
ZGAL_2780	3251572	3252321	+	tpiA	Triosephosphate isomerase	5.3.1.1	-1.212	1	0.402	1	2.258	0.0138872	1021	5062	1357	432
ZGAL_2782	3253349	3253624	+	clpS	ATP-dependent Clp protease adapter protein ClpS		-0.709	1	-1.751	1	3.577	2.3e-07	440	5634	125	265
ZGAL_2789	3256416	3256928	+	apt	Adenine phosphoribosyltransferase	2.4.2.7	1.423	1	4.398	6.36e-08	0.534	1	100	154	2395	280
ZGAL_2800	3268537	3268641	-		Putative protein		-3.41	1.86e-05	-4.509	2.8e-08	3.27	1.42e-05	115	1186	4	10
ZGAL_2805	3271902	3272315	-		Conserved hypothetical protein		2.648	0.0468711	1.626	1	0.27	1	196	236	630	1314
ZGAL_2818	3283095	3283481	+		Conserved hypothetical protein		1.226	1	3.575	1.61e-21	-1.402	0.898605	236	94	2892	558
ZGAL_2822	3286038	3287003	+		NAD(P)-dependent epimerase/dehydratase		0.82	1	2.077	0.00658871	5.71	2.35e-36	97	5457	423	174
ZGAL_2823	3287206	3287769	+	grpE	Co-chaperone HSP-70 protein		0.154	1	1.741	1	4.827	6.95e-11	477	15438	1675	533
ZGAL_2824	3287779	3288897	+	dnaJ	Co-chaperone protein dnaJ		-0.309	1	0.942	1	4.698	2.91e-09	449	13375	888	359
ZGAL_2825	3289081	3290019	+		ABC transporter, ATPase component		-0.148	1	1.823	1.01e-09	-0.073	1	365	356	1300	329
ZGAL_2829	3293147	3294310	+		Sigma-54 dependent two-component system - Response regulator		1.299	1	3.167	1.47e-09	-0.854	1	670	365	6265	1677
ZGAL_2832	3296104	3297498	+		Metallopeptidase, family M28	3.4.-.-	1.92	0.000489164	1.568	0.0739504	0.379	1	477	628	1435	1839
ZGAL_2835	3299640	3300278	-		Peroxiredoxin	1.11.1.15	-0.151	1	-0.574	1	5.539	5.47e-39	1272	62739	849	1143
ZGAL_2837	3300947	3301504	-		Peroxiredoxin	1.11.1.15	-2.124	0.00420478	-0.913	1	-0.83	1	374	201	196	84
ZGAL_2845	3308008	3308295	+	yajC	Preprotein translocase subunit		-2.463	0.000272754	-2.271	0.00350914	1.316	1	559	1418	111	98
ZGAL_2849	3311655	3314636	+		TonB-dependent Receptor		0.118	1	-1.197	1	-3.28	1e-08	2991	298	1283	3253
ZGAL_2855	3318617	3318982	-		Conserved hypothetical protein		-1.443	1	-0.22	1	6.395	1.03e-09	9	1022	7	3
ZGAL_2856	3319299	3320522	+		Conserved hypothetical lipoprotein		2.467	0.0400439	4.382	2.85e-11	5.203	1.07e-16	105	4352	2423	617
ZGAL_2857	3320634	3321764	+		Conserved hypothetical lipoprotein		-0.078	1	1.059	1	4.695	4.84e-11	220	6411	471	208
ZGAL_2858	3321768	3323135	+	ggcX	Vitamin K-dependent gamma-glutamyl carboxylase	6.4.-.-	-0.069	1	0.715	1	5.117	1.06e-13	51	2002	85	48
ZGAL_2859	3323116	3325590	+		TonB-dependent Receptor		0.224	1	1.005	1	3.803	4.88e-07	93	1417	192	109
ZGAL_2865	3332023	3332661	+		Conserved hypthetical protein		0.556	1	1.559	0.00110691	-2.299	1.03e-06	232	42	688	342
ZGAL_2866	3332841	3334034	+	sucC	Succinyl-CoA ligase [ADP-forming] subunit beta	6.2.1.5	0.475	1	1.369	0.0101188	0.259	1	6670	7984	17353	9294
ZGAL_2867	3334315	3334659	+		Conserved hypothetical periplasmic protein		-1.03	1	-0.447	1	4.482	2.75e-10	40	997	30	19
ZGAL_2874	3343242	3343544	+		Conserved hypothetical protein		-0.401	1	-1.588	1	6.462	4.78e-18	240	25728	75	179
ZGAL_2877	3344804	3344908	+		Putative protein		-0.203	NA	-1.257	1	4.61	0.00188853	6	189	2	5
ZGAL_2878	3345022	3347010	-	uvrB	Excinuclease ABC, subunit B		0.113	1	-0.459	1	2.596	2.28e-19	659	4039	479	713
ZGAL_2882	3349842	3351854	-		Conserved hypothetical protein		2.046	1	-4.198	0.000205676	-3.675	0.015706	353	27	16	1573
ZGAL_2890	3365653	3366711	-		Conserved hypothetical protein		1.543	1	2.234	0.0107685	1.583	1	1479	4542	7202	4415
ZGAL_2893	3368446	3370374	-		OmpA-like periplasmic protein		3.405	0.000467275	-1.255	1	-2.327	1	216	41	88	2521
ZGAL_2894	3370376	3371314	-		Conserved hypothetical membrane protein		4.169	0.00015894	-2.116	1	-3.413	0.424472	89	5	18	1884
ZGAL_2895	3371330	3380098	-		Conserved hypothetical protein		3.282	0.00684434	-1.847	1	-1.797	1	634	174	164	6844
ZGAL_2896	3380381	3381322	-		Conserved hypothetical periplasmic protein		-0.789	1	0.671	1	-2.2	0.029935	242	50	390	138
ZGAL_2906	3388568	3389158	+	defA	Formylmethionine deformylase	3.5.1.88	-0.444	1	1.937	0.000202646	-0.682	1	659	401	2564	482
ZGAL_2911	3392324	3393940	-	nahA2	Beta-N-acetylhexosaminidase, family GH20	3.2.1.52	0.333	1	-0.751	1	-2.458	7.53e-09	576	99	340	727
ZGAL_2912	3393976	3394614	-		Acetylesterase, lipase-GDSL family	3.1.1.-	0.291	1	-0.042	1	-2.851	1.93e-08	352	44	341	431
ZGAL_2913	3394621	3395496	-		Carbohydrate esterase, family CE10	3.1.1.-	0.215	1	0.075	1	-2.897	0.00448839	181	21	193	211
ZGAL_2916	3397047	3397472	+		Hypothetical lipoprotein		-1.21	1	3.68	4.2e-09	1.421	1	26	66	353	11
ZGAL_2917	3397619	3398701	+		Membrane fusion protein		0.992	1	4.78	1.37e-11	3.011	0.00340556	72	622	2221	146
ZGAL_2918	3398727	3401933	+		Multidrug efflux transporter		2.543	1	5.006	5.52e-09	3.897	0.000151414	149	2571	5751	959
ZGAL_2919	3401956	3403389	+		Outer membrane efflux protein		1.938	1	3.201	0.0228732	4.328	3.63e-06	51	1191	524	209
ZGAL_2930	3412793	3413218	+	ohrB	Organic hydroperoxide resistance protein ohrB		0.991	1	0.527	1	6.756	9.83e-33	183	22580	267	372
ZGAL_2940	3420766	3421983	-		Two-component system - Sensor histidine kinase	2.7.13.3	0.762	1	0.993	1	-3.144	7.61e-08	313	27	630	535
ZGAL_2942	3423731	3427093	-	secA	Preprotein translocase subunit secA		-0.195	1	1.012	1	2.902	1.19e-15	6125	46711	12436	5342
ZGAL_2944	3427289	3427513	-		Conserved hypothetical protein		-0.6	1	-0.393	1	4.778	2.01e-08	470	15051	353	303
ZGAL_2945	3427688	3428269	-		Cobalamin adenosyltransferase	2.5.1.17	-0.088	1	0.562	1	3.814	9.4e-07	248	3837	371	233
ZGAL_2954	3435896	3438106	+	recQ2	ATP-dependent DNA helicase RecQ	3.6.1.-	1.09	1	0.25	1	1.706	0.00246348	1948	6435	2320	4184
ZGAL_2956	3439325	3440662	-		Conserved hypothetical protein		2.719	0.0148123	4.048	3.26e-08	3.975	8.37e-08	194	3372	3552	1370
ZGAL_2961	3442461	3443684	-		Conserved hypothetical protein		3.391	0.00586714	-1.021	1	-3.124	0.185153	201	21	95	2365
ZGAL_2962	3443674	3446034	-		Conserved hypothetical membrane protein		3.609	9.48e-05	-1.364	1	-3.494	0.00362889	261	22	97	3523
ZGAL_2969	3451320	3453587	+	acnA	Aconitate hydratase	4.2.1.3	-0.411	1	-0.19	1	1.439	0.000407012	9284	25332	8131	6970
ZGAL_2973	3455241	3456080	-	crtB	Phytoene synthetase	2.5.1.32	-0.749	1	-0.685	1	-2.128	9.49e-05	271	56	166	161
ZGAL_2974	3456092	3457549	-	crtI	Phytoene dehydrogenase	1.14.99.-	1.348	0.00840358	0.117	1	-1.883	7.01e-06	514	129	558	1317
ZGAL_2975	3457569	3458468	-		MerR-type transcriptional regulator		0.508	1	-0.24	1	-2.238	0.0209565	780	153	660	1118
ZGAL_2979	3459529	3460089	+		Heme NO Binding protein		1.829	0.0293805	-0.504	1	-0.875	1	377	198	265	1369
ZGAL_2985	3465709	3467769	-		TPR repeats protein		2.515	0.111301	-0.862	1	-3.282	0.00498007	204	18	110	1243
ZGAL_2988	3470774	3473860	-		Conserved hypothetical membrane protein		1.192	1	-0.106	1	-2.901	0.00185502	139	17	128	324
ZGAL_2990	3475757	3476995	+		Glycosyltransferase, family GT4	2.4.1.-	5.118	0.00011273	-1.406	1	-0.438	1	23	18	7	1055
ZGAL_2991	3477034	3478173	+		Dolichol-phosphate mannose synthase, family GT2	2.4.1.83	4.38	0.000419577	-1.943	1	-1.798	1	27	7	6	686
ZGAL_2992	3478221	3478889	+		TetR-type transcriptional regulator		1.053	1	1.5	1	4.592	1.38e-10	87	2365	256	186
ZGAL_2993	3478957	3479520	+		Carboxymuconolactone decarboxylase family protein		-1.715	1	-0.536	1	6.339	5.7e-07	21	2632	14	5
ZGAL_2994	3479738	3479842	+		Hypothetical protein		-0.942	1	-0.117	1	5.908	3.28e-08	9	719	7	4
ZGAL_2995	3479919	3480563	+		DSBA thioredoxin family protein		-1.009	1	-1.04	1	4.378	0.000524816	97	2490	44	45
ZGAL_2997	3482924	3484183	-		Small-conductance mechanosensitive channel family protein		-1.169	1	-0.145	1	2.959	4.89e-05	203	1653	182	88
ZGAL_2998	3484341	3485189	-		Universal stress protein		0.829	NA	-3.272	0.0493581	2.449	0.422018	33	193	3	60
ZGAL_3016	3501838	3502755	+	fklA	FKBP-type peptidyl-prolyl cis-trans isomerase	5.2.1.8	-0.477	1	0.805	1	1.952	0.000186652	246	979	433	176
ZGAL_3025	3511580	3512845	+		Conserved hypothetical periplasmic protein		0.377	1	-0.311	1	2.042	2.77e-07	275	1153	223	358
ZGAL_3026	3512889	3515084	-		NADPH oxidoreductase		1.037	1	2.614	0.000193339	6.722	4e-42	19	2227	123	40
ZGAL_3027	3515090	3515587	-		Conserved hypothetical membrane protein		-0.503	1	1.544	1	5.857	3.76e-05	7	622	23	5
ZGAL_3028	3515594	3517099	-		Ankyrin repeats protein		1.509	1	3.741	0.022349	6.234	1.49e-10	36	3627	577	110
ZGAL_3029	3517188	3518567	-		Conserved hypothetical lipoprotein		1.886	1	2.827	1	6.088	2.19e-10	60	5475	495	246
ZGAL_3030	3518588	3521002	-		TonB-dependent Receptor		1.109	1	2.304	1	7.449	7.95e-18	9	2180	50	21
ZGAL_3031	3521128	3522108	+		AraC-type transcriptional regulator		0.551	1	2.586	0.312895	6.064	3.58e-17	10	821	69	16
ZGAL_3032	3522232	3524178	+		Hypothetical periplasmic protein		3.524	0.000126696	-1.136	1	0.353	1	263	337	115	3335
ZGAL_3055	3546808	3547320	+		RNA polymerase ECF-type sigma factor		-3.265	0.0468454	-1.598	1	-0.534	1	764	513	236	69
ZGAL_3059	3551164	3551826	-		Two-component system - Response regulator		3.186	4.74e-10	3.59	3.23e-13	-2.911	2.46e-06	447	60	5627	4232
ZGAL_3071	3563647	3564486	-		Short-chain dehydrogenase/reductase	1.-.-.-	-0.366	1	3.173	2.08e-06	0.874	1	96	182	913	74
ZGAL_3072	3564850	3564957	+		Putative protein		-0.587	NA	2.915	3.74e-05	0.244	1	15	20	119	10
ZGAL_3075	3567517	3567657	+		Putative protein		0.198	NA	2.649	5e-06	0.391	1	30	40	192	34
ZGAL_3080	3570257	3570679	-		Conserved hypothetical protein		1.418	1	0.976	1	2.626	0.00761809	32	215	63	88
ZGAL_3096	3584708	3584986	-		Hypothetical membrane protein		-1.458	NA	1.318	1	4.354	0.0281207	3	86	8	1
ZGAL_3132	3621604	3622848	+	rocD	Ornithine aminotransferase	2.6.1.13	-0.044	1	0.512	1	2.267	0.000331034	990	4899	1421	959	1.1.3.3 : Arginine catabolism,1.5.1.1 : Glutamate
ZGAL_3137	3624466	3625479	-		Conserved hypothetical lipoprotein		-0.247	1	0.582	1	2.631	3.75e-17	517	3244	777	435
ZGAL_3144	3632682	3634250	+		Metal-dependent phosphohydrolase		0.44	1	0.087	1	1.421	0.00112119	2955	7982	3140	4019
ZGAL_3145	3634325	3635860	-		Sulfatase, family S1-19	3.1.6.-	6.346	1.66e-65	5.098	1.69e-41	3.674	3.48e-20	70	922	2507	6012
ZGAL_3146	3635860	3637494	-	idsA3	Iduronate-2-sulfatase, family S1-7	3.1.6.13	6.76	1.2e-117	5.998	1.04e-91	3.862	1.2e-33	18	282	1226	2087
ZGAL_3147	3637536	3639581	-		beta-L-arabinofuranosidase, family GH127	3.2.1.-	7.172	7.36e-135	6.913	5.12e-125	3.281	2.67e-25	57	571	7133	8545
ZGAL_3148	3639763	3641733	-		beta-L-arabinofuranosidase, family GH127	3.2.1.-	6.633	2.71e-61	6.829	5.52e-65	3.545	6.8e-16	129	1565	15761	13728
ZGAL_3149	3641770	3643350	-		Metabolite transport protein (Sugars permease)		6.711	2.98e-65	6.168	9.61e-55	4.696	9.94e-31	99	2701	7592	11117
ZGAL_3150	3643390	3645474	-		beta-L-arabinofuranosidase, family GH127	3.2.1.-	8.105	2.85e-108	7.77	3.02e-99	7.095	3.78e-82	31	4573	7355	9304
ZGAL_3151	3645790	3647580	-		Sulfatase, family S1-17	3.1.6.-	4.764	5.41e-44	4.073	1.5e-31	0.652	1	198	307	3427	5555
ZGAL_3152	3647622	3649703	-		Alpha-N-acetylgalactosaminidase, family GH129		3.864	6.5e-23	2.799	5.72e-11	0.63	1	260	394	1851	3909
ZGAL_3153	3649765	3650412	-	dgoA	2-Dehydro-3-deoxy-6-phosphogalactonate aldolase	4.1.2.21	4.236	9.87e-44	3.84	2.07e-35	0.405	1	115	149	1685	2224
ZGAL_3154	3650402	3651355	-	dgoK	2-Dehydro-3-deoxygalactonokinase	2.7.1.58	3.573	2.35e-30	3.299	1.84e-25	1.247	0.151577	254	596	2545	3084
ZGAL_3155	3651352	3652803	-	aldA	Lactaldehyde dehydrogenase		8.088	1.3e-80	7.294	4.01e-65	5.623	1.4e-37	28	1476	4810	8409
ZGAL_3156	3652778	3653944	-		aldonic acid dehydratase		9.733	2.04e-89	9.314	1.21e-81	5.176	1.07e-23	34	1324	24888	33485
ZGAL_3157	3653980	3654987	-	rhaT1	L-rhamnose/proton symporter		8.398	5.78e-140	7.959	3.68e-125	7.029	3.85e-95	6	889	1715	2328
ZGAL_3158	3655123	3656424	-	gntT3	High-affinity gluconate transporter		4.291	8.12e-39	2.958	4.15e-17	4.071	8.61e-34	52	902	415	1051
ZGAL_3159	3656545	3657429	-		AraC-type transcriptional regulator		2.26	1.79e-14	1.152	0.0503762	-0.471	1	251	175	560	1215
ZGAL_3170	3671809	3672621	+		Xylose isomerase-like TIM barrel protein		2.723	0.000994234	1.701	1	0.47	1	230	322	773	1598
ZGAL_3183	3688679	3690256	-	dssA	Sheath polysaccharide lyase, family PL9_4	4.2.2.-	3.529	0.035605	-0.692	1	-1.845	1	109	29	65	1473
ZGAL_3188	3692877	3693194	+		Conserved hypothetical lipoprotein		-4.523	8.81e-05	-0.583	1	-0.646	1	169	102	110	6
ZGAL_3192	3696863	3697354	+		Hypothetical membrane protein		-3.507	3.8e-07	-1.571	1	1.148	1	441	1001	144	36
ZGAL_3193	3697547	3698398	+		Hypothetical protein		-2.221	0.0215236	-1.878	0.570869	0.13	1	806	883	212	167
ZGAL_3214	3717908	3719089	+	moeA1	Molybdopterin biosynthesis protein		-0.264	1	-0.375	1	2.401	0.000787882	621	3401	477	515
ZGAL_3215	3719099	3719440	+	modE	LysR-type transcriptional regulator		0.754	1	-0.038	1	1.73	0.00461497	100	344	97	170
ZGAL_3217	3720254	3721546	-		Conserved hypothetical periplasmic protein		-0.047	1	3.299	8.7e-08	1.59	1	298	924	3092	288
ZGAL_3220	3725129	3725887	-		LuxR-type transcriptional regulator		-1.289	1	-0.051	1	-3.066	0.0302791	202	18	195	80
ZGAL_3227	3733156	3734655	-	tyrDC	Tyrosine decarboxylase	4.1.1.25	1.756	0.00165449	0.247	1	-1.42	1	121	41	143	413
ZGAL_3234	3738604	3739068	-		Conserved hypothetical lipoprotein		-0.649	1	-0.134	1	5.91	1.63e-08	23	1885	21	14
ZGAL_3239	3742100	3742555	+		Conserved hypothetical protein		0.225	1	-0.752	1	3.889	7.08e-06	88	1470	51	104
ZGAL_3240	3742545	3743108	+		Conserved hypothetical protein		0.429	1	0.105	1	3.436	4.41e-06	45	532	48	62
ZGAL_3252	3754074	3756071	-		TonB-dependent Receptor		3.18	0.000131528	1.122	1	-1.055	1	242	112	541	2357
ZGAL_3253	3756094	3756663	-		Conserved hypothetical protein		2.683	0.00613232	-0.417	1	-0.858	1	204	112	152	1383
ZGAL_3265	3765549	3766325	-		Conserved hypothetical protein		2.199	1	-3.399	0.0277859	-4.475	0.000675479	183	6	15	910
ZGAL_3267	3767590	3768474	+		LysR-type transcriptional regulator		0.773	1	3.267	3.92e-08	1.317	1	140	350	1416	242
ZGALAM_3259	3780259	3780438	+		protein of unknown function		1.695	1	-0.756	1	4.559	0.000197369	26	780	15	93
ZGAL_3287	3786861	3787961	-		Conserved hypothetical membrane protein		-0.454	1	-0.031	1	-2.616	1.77e-07	376	57	366	274
ZGAL_3293	3795053	3795580	-		Hypothetical protein		1.068	1	-3.147	0.12484	-4.225	0.00722959	108	7	10	236
ZGAL_3294	3795635	3796297	-		Conserved hypothetical protein		3.034	0.0330592	-1.168	1	-3.06	0.237926	142	19	61	1275
ZGAL_3296	3797170	3797751	-		Hypothetical periplasmic protein		3.031	0.0374334	-2.344	1	-4.487	0.0488025	48	3	8	426
ZGAL_3302	3803271	3804761	+		Metalloendopeptidase, family M48	3.4.24.-	1.644	1	0.762	1	3.554	0.0390881	46	650	82	157
ZGAL_3334	3832508	3834031	-		PKD-containing protein		5.892	1.41e-20	1.237	1	3.253	0.000124186	45	468	108	3047
ZGAL_3335	3834056	3834988	-		Hypothetical lipoprotein		8.705	3.12e-19	4.236	0.00770464	0.189	1	6	6	158	4351
ZGAL_3336	3834975	3836819	-		SusD/RagB family lipoprotein		8.957	9.42e-47	4.325	3.06e-09	-0.329	1	10	9	234	6427
ZGAL_3337	3836820	3839645	-		TonB-dependent Receptor		8.389	9.22e-45	2.974	0.00105266	0.209	1	27	34	229	10951
ZGAL_3338	3839665	3841581	-		SusD/RagB family protein		9.553	4.97e-59	4.407	6.93e-11	0.337	1	13	19	298	11640
ZGAL_3339	3841584	3844739	-		TonB-dependent Receptor		9.164	7.8e-45	5.229	3.42e-13	0.198	1	15	21	640	10755
ZGAL_3355	3866163	3866738	-	pfpI	Intracellular peptidase, family C56	3.2.-.-	0.564	1	-0.819	1	4.802	1.55e-17	269	8135	149	401
ZGAL_3356	3867296	3870418	+		TonB-dependent receptor		-0.591	1	0.673	1	-4.926	3.5e-30	3485	102	5593	2301
ZGAL_3357	3870430	3872094	+		SusD/RagB family lipoprotein		-0.085	1	-0.02	1	-2.748	2.22e-05	2190	321	2159	2061
ZGAL_3365	3879171	3879485	+		Hypothetical membrane protein		-2.387	NA	0.32	1	7.053	2.49e-13	1	207	1	0
ZGAL_3366	3879584	3881179	+		Sulfate transporter		2.534	NA	-1.728	1	6.623	2.93e-06	1	214	0	10
ZGAL_3371	3883291	3883686	-		Hypothetical membrane protein		2.393	0.14763	-1.79	1	-4.813	4.86e-09	440	16	121	2438
ZGAL_3372	3883816	3884298	-		Hypothetical membrane protein		0.254	1	-3.802	1.05e-06	-5.273	4.34e-10	402	8	26	482
ZGAL_3373	3884299	3884655	-		Hypothetical protein		0.418	1	-3.989	0.000123648	-5.313	2.64e-05	144	2	7	195
ZGAL_3376	3885700	3886767	+	porC	Beta-porphyranase C, family GH16	3.2.1.-	7.645	1.16e-40	3.804	2.63e-08	-0.128	1	8	7	119	1816
ZGAL_3387	3891431	3895492	-		Rhs family protein		1.817	1	-0.187	1	-2.823	0.000316624	2546	335	2229	9263
ZGAL_3388	3895505	3896842	-		Conserved hypothetical protein		1.632	1	0.503	1	-2.935	0.000837001	768	89	1100	2460
ZGAL_3389	3896848	3898629	-		Vgr family protein		2.146	0.0566129	-0.27	1	-2.582	0.00148438	1840	291	1519	8437
ZGAL_3424	3924819	3925868	-		Conserved hypothetical protein		0.388	1	-1.674	1	-2.475	0.0345389	380	62	114	501
ZGAL_3436	3936172	3936342	+		Conserved hypothetical membrane protein		0.998	NA	-1.05	1	5.058	0.00309061	3	172	1	7
ZGAL_3439	3939479	3943651	+		One-component system sensor protein	2.7.13.3	0.186	1	0.262	1	2.556	2.02e-07	446	2699	538	508
ZGAL_3462	3975686	3977350	+		Conserved hypothetical periplasmic protein		1.662	0.0083047	1.182	1	-1.111	1	121	56	278	389
ZGAL_3464	3978903	3980711	+	alfA4	Alpha-L-fucosidase, family GH29	3.2.1.51	2.603	NA	2.956	0.00954452	1.208	1	10	27	84	65
ZGAL_3477	3999103	3999738	-		Conserved hypothetical lipoprotein		-0.842	1	-0.126	1	3.169	0.00119768	203	1987	185	110
ZGAL_3479	4000388	4001758	-		Metallo-beta-lactamase superfamily protein	3.-.-.-	-0.545	1	-1.032	1	4.35	2.31e-10	206	4626	98	139
ZGAL_3480	4001762	4002607	-		Conserved hypothetical protein		-2.102	1	-3.336	0.00182725	3.537	3.2e-05	104	1313	9	23
ZGAL_3481	4002634	4003539	-		Small-conductance mechanosensitive channel		-0.82	1	-0.26	1	3.218	1.16e-05	235	2330	196	131
ZGAL_3483	4003650	4004489	-		Universal stress protein		-1.608	1	-0.814	1	4.218	4.31e-08	423	8783	236	133
ZGAL_3484	4004554	4005405	-		Universal stress protein		-0.27	1	0.06	1	4.953	1.93e-14	239	8255	250	197
ZGAL_3485	4005546	4005845	+	trxA	Thioredoxin		0.269	1	0.853	1	4.789	2.04e-22	462	13621	844	559
ZGAL_3486	4005954	4006952	+		Conserved hypothetical protein		-0.536	1	0.49	1	4.037	3.5e-12	785	13798	1112	537
ZGAL_3488	4007949	4010456	-	pmr1	Calcium-transporting P-type ATPase	3.6.3.8	-0.707	1	0.021	1	2.848	0.0481251	343	2691	350	206
ZGAL_3489	4010664	4011746	+		Membrane fusion protein		1.054	1	0.804	1	3.532	4.51e-06	129	1621	229	274
ZGAL_3493	4014198	4015172	+		Conserved hypothetical protein		-0.485	1	1.51	1	3.124	9.08e-07	223	2051	652	158
ZGAL_3497	4016009	4016437	-		Conserved hypothetical protein		0.483	1	-0.262	1	-2.003	0.020282	151	37	128	213
ZGAL_3498	4016608	4017123	-		Hypothetical lipoprotein		-0.636	1	-0.95	1	-3.285	7.25e-05	2587	251	1311	1642
ZGAL_3501	4019270	4020505	+		ROK-type transcriptional repressor		0.344	1	1.918	0.0347371	0.691	1	229	377	887	293
ZGAL_3505	4027164	4028735	+	mdsA4	Mucin-desulfating sulfatase, family S1-11	3.1.6.-	1.687	0.00554161	0.74	1	-0.182	1	108	97	182	354
ZGAL_3524	4065716	4068283	-		Acetylesterase, lipase-GDSL family	3.1.1.-	0.963	NA	-0.219	1	-3.47	5.08e-05	86	5	73	169
ZGAL_3527	4071820	4073427	+		Sulfatase, family S1-20	3.1.6.-	0.097	NA	-0.351	1	-2.918	0.0123453	79	11	62	85
ZGAL_3539	4093122	4094084	-		Aldo/keto reductase related to aryl-alcohol dehydrogenases	1.-.-.-	0.162	NA	-3.357	0.0225423	-0.456	1	38	30	3	43
ZGAL_3551	4111379	4111927	-		Conserved hypothetical periplasmic protein		-0.84	NA	-0.049	1	3.719	0.0242173	16	259	15	9
ZGAL_3568	4126495	4128018	+	fucA4	Alpha-L-fucosidase, family GH29	3.2.1.51	2.242	0.000141662	1.985	0.00516984	0.58	1	157	236	636	763
ZGAL_3570	4128951	4132034	+		TonB-dependent Receptor		2.513	0.00198891	0.581	1	-0.762	1	73	47	110	437
ZGAL_3571	4132091	4133857	+		SusD/RagB family lipoprotein		2.822	0.0100263	0.908	1	-0.545	1	34	24	64	256
ZGAL_3574	4136952	4137857	+	cbpA	Co-chaperone protein CbpA		0.499	1	0.862	1	3.537	1.87e-09	765	9396	1411	1090
ZGAL_3575	4137862	4138152	+		Conserved hypothetical protein		-1.91	1	-0.894	1	3.655	0.000724455	128	1815	66	31
ZGAL_3577	4138933	4140801	+	sgsA7	N-sulfoglucosamine sulfohydrolase, family S1-8	3.10.1.1	4.76	1.32e-05	1.834	1	3.1	0.560074	97	983	381	3321
ZGAL_3578	4141037	4142881	+		Sulfatase, family S1-17	3.1.6.-	4.604	1.36e-05	1.087	1	2.584	1	129	879	288	3846
ZGAL_3579	4143075	4143194	-		Conserved hypothetical protein		7.168	5.85e-32	6.208	2.18e-23	5.922	6.05e-21	13	922	1118	2220
ZGAL_3580	4143222	4144973	-		SusD/RagB family lipoprotein		9.112	2.04e-124	8.344	5.65e-104	4.197	1.17e-24	96	1830	33790	57953
ZGAL_3581	4144984	4148214	-		TonB-dependent Receptor		9.628	1.93e-103	9.455	1.31e-99	4.309	4.99e-19	89	1872	71042	80270
ZGAL_3583	4148740	4149147	-		Two-component system - Response regulator, receiver domain		-0.196	NA	-3.56	0.000347607	-3.815	0.00116896	149	10	11	129
ZGAL_3584	4149157	4151742	-		Two-component system - Sensor histidine kinase	2.7.13.3	1.28	1	-1.818	0.250937	-3.118	3.06e-07	722	74	199	1783
ZGAL_3589	4154959	4155447	+		GreA-like transcription elongation factor		3.414	0.00229468	0.29	1	3.753	0.000208635	435	6647	537	5198
ZGAL_3590	4155482	4155844	+		Conserved hypothetical periplasmic protein		2.213	1	-0.433	1	4.009	4.34e-06	339	6160	248	1683
ZGAL_3591	4156163	4157455	+	gdhB	Glutamate dehydrogenase (NAD(P)(%2B))	1.4.1.3	2.645	0.451576	-0.051	1	4.721	4e-08	1176	36309	1133	8059	1.5.1.1 : Glutamate
ZGAL_3592	4157467	4157883	+	rnkA	Regulator of nucleoside diphosphate kinase		2.116	1	-1.068	1	4.941	4.72e-12	756	26371	350	3465
ZGAL_3595	4161211	4162698	-	mdsA5	Mucin-desulfating sulfatase, family S1-11	3.1.6.-	0.396	1	0.113	1	-1.872	0.00681602	273	79	297	360
ZGAL_3599	4166957	4170016	-		Glycoside hydrolase, family GH2	3.2.1.-	3.17	0.00201667	2.267	1	-0.67	1	115	70	593	1135
ZGAL_3609	4186124	4187140	+		GntR-type transcriptional regulator		-0.884	1	0.539	1	-2.103	0.019818	417	92	608	224
ZGAL_3613	4191767	4194682	-	bgaA	Beta-galactosidase, family GH2	3.2.1.23	2.511	0.0487797	-0.485	1	-0.486	1	315	223	222	1902
ZGAL_3614	4194718	4196979	-		Cytochrome c-containing protein		2.515	3.1e-09	0.297	1	-0.949	1	300	145	369	1749
ZGAL_3615	4197022	4198266	-		Glycoside hydrolase, family GH117	3.2.1.-	3.944	9.41e-19	1.547	0.71616	0.02	1	47	51	140	759
ZGAL_3616	4198287	4199708	-	alfA6	Alpha-L-fucosidase, family GH29	3.2.1.51	4.455	8.73e-17	2.811	2.94e-05	0.22	1	26	33	191	613
ZGAL_3617	4199717	4201096	-	fucA5	Alpha-L-fucosidase, family GH29	3.2.1.51	4.229	1.23e-05	0.628	1	-1.373	1	24	8	38	527
ZGAL_3618	4201140	4202627	-		Sulfatase, family S1-15	3.1.6.-	6.102	2.46e-23	4.264	3.14e-10	-1.179	1	16	7	329	1214
ZGAL_3620	4202848	4204521	-		Hypothetical protein		5.21	1.49e-23	3.276	5.47e-08	-1.473	1	88	27	895	3524
ZGAL_3621	4204702	4207182	-		Fibronectin type-III repeats protein		6.113	9.24e-15	3.24	0.0168912	-0.127	1	16	19	170	1364
ZGAL_3622	4207229	4208761	-	fucA6	Alpha-L-fucosidase, family GH29	3.2.1.51	7.26	5.89e-47	3.117	1.08e-06	-0.302	1	11	10	100	1873
ZGAL_3623	4208758	4210416	-		Conserved hypothetical periplasmic protein		6.045	4.54e-08	2.77	1	-0.93	1	12	4	93	1071
ZGAL_3624	4210437	4213091	-		Conserved hypothetical protein, family GHnc	3.2.1.-	7.152	8.2e-44	3.947	8.99e-12	-0.849	1	15	8	258	2482
ZGAL_3625	4213092	4213916	-		Carbohydrate esterase, family CE4	3.1.1.-	7.036	8.23e-26	3.384	0.000506331	-1.116	1	3	0	37	507
ZGAL_3626	4213920	4214918	-		Conserved hypothetical periplasmic protein		8.144	1.48e-46	3.447	2.29e-06	-1.78	1	6	3	76	2107
ZGAL_3627	4214937	4217567	-		Glycoside hydrolase, family GHnc	3.2.1.-	7.805	3.82e-54	4.64	9.33e-18	-0.002	1	22	19	583	5465
ZGAL_3628	4217601	4218884	-	porD	Beta-porphyranase D, family GH16	3.2.1.-	7.322	2.07e-32	3.097	0.000603946	0.052	1	15	15	141	2894
ZGAL_3629	4218897	4220513	-		Sulfatase, family S1-30	3.1.6.-	8.529	8.26e-55	4.859	2.82e-16	-0.061	1	8	8	269	3629
ZGAL_3630	4220551	4222119	-		Sulfatase, family S1-28	3.1.6.-	7.075	5.54e-48	4.269	6.27e-16	0.832	1	10	20	211	1527
ZGAL_3631	4222124	4223512	-		Polygalacturonase, family GH28	3.2.1.15	7.846	1.43e-36	3.939	1.7e-07	-0.41	1	7	3	118	1931
ZGAL_3632	4223514	4224917	-		Polygalacturonase, family GH28	3.2.1.15	7.752	8.43e-20	4.294	0.000166066	-0.332	1	5	4	128	1605
ZGAL_3633	4224923	4227400	-	bgaB	Beta-galactosidase, family GH2	3.2.1.23	9.35	1.85e-66	6.902	2.66e-35	1.033	1	19	41	2632	14964
ZGAL_3634	4227761	4229317	+	fucA7	Alpha-L-fucosidase, family GH29	3.2.1.51	8.314	3.04e-28	4.756	9.25e-08	1.788	1	6	27	200	2623
ZGAL_3635	4229527	4231044	-		Sulfatase, family S1-28	3.1.6.-	2.994	6.58e-13	0.378	1	-0.722	1	412	240	538	3369
ZGAL_3636	4231212	4235453	-		One-component system sensor protein	2.7.13.3	4.207	9.89e-09	0.97	1	-0.509	1	202	139	405	4137
ZGAL_3637	4235954	4239133	+		TonB-dependent Receptor		9.197	1.81e-51	5.143	1.14e-14	0.701	1	16	30	667	12078
ZGAL_3638	4239145	4241055	+		SusD/RagB family lipoprotein		9.886	3.92e-53	5.312	8.26e-14	-0.072	1	5	7	255	6712
ZGAL_3639	4241076	4243079	+		Conserved lipoprotein containing CBM22		9.45	2.73e-53	5.367	9.25e-16	1.815	1	9	38	416	7680
ZGAL_3640	4243182	4244021	+	porE	Beta-porphyranase E, family GH16	3.2.1.-	4.4	2.1e-10	0.707	1	1.022	1	43	95	73	1019
ZGAL_3641	4244029	4245132	-	mroA3	Aldose 1-epimerase	5.1.3.3	2.328	0.787092	-0.457	1	3.306	0.000783186	122	1334	88	656
ZGAL_3642	4245194	4246885	-		Sulfatase, family S1-25	3.1.6.-	5.138	2.16e-29	3.069	4.28e-09	0.16	1	108	117	942	4046
ZGAL_3643	4246919	4248310	-		Sulfatase, family S1-19	3.1.6.-	5.016	2.47e-26	2.555	3.91e-05	0.118	1	37	35	227	1289
ZGAL_3644	4248325	4249833	-	fucA8	Alpha-L-fucosidase, family GH29	3.2.1.51	4.473	1.75e-26	2.003	0.00198801	0.343	1	42	54	170	970
ZGAL_3647	4252193	4263760	+		Hypothetical protein		3.207	0.00348068	-2.01	1	-3.119	0.0113807	2013	212	470	20361
ZGAL_3648	4263786	4264718	+		Conserved hypothetical protein		5.813	2.49e-09	0.74	1	-3.723	0.0538349	334	21	578	24219
ZGAL_3649	4264728	4266668	+		OmpA-like periplasmic protein		3.129	0.033549	-2.404	1	-2.589	1	431	66	74	4184
ZGAL_3650	4267518	4281656	+		Conserved hypothetical protein		2.818	0.00436507	-1.569	1	-2.569	0.0789023	646	103	210	4847
ZGAL_3651	4281683	4282615	+		Conserved hypothetical membrane protein		5.584	4.88e-09	-0.182	1	-2.425	1	74	12	66	4520
ZGAL_3652	4282626	4284563	+		OmpA-like periplasmic protein		3.18	0.00367948	0.03	1	-1.793	1	104	30	107	1034
ZGAL_3669	4299750	4300778	-		Conserved hypothetical membrane protein		0.275	1	4.079	8.4e-18	-0.343	1	251	193	4448	304
ZGAL_3670	4300789	4301703	-		Conserved hypothetical membrane protein		-1.155	1	-0.249	1	3.489	0.00171674	295	3715	246	127
ZGAL_3675	4307687	4308142	-	furA1	Ferric uptake regulation protein		1.284	1	1.621	0.035862	1.139	1	949	2106	2962	2337
ZGAL_3676	4308197	4310401	-	relA	GTP pyrophosphokinase	2.7.6.5	1.263	1	0.855	1	3.456	5.37e-13	1759	20098	3214	4284
ZGAL_3677	4310506	4311732	-		CAAX prenyl protease 1	3.4.24.84	1.925	9.86e-05	3.576	2.63e-21	-0.613	1	297	187	3641	1145
ZGAL_3679	4312661	4313461	+		Conserved hypothetical lipoprotein		1.375	0.00146408	1.567	3.78e-05	0.321	1	248	315	740	647
ZGAL_3680	4313763	4314173	+	moaE1	Molybdopterin synthase, large subunit		0.212	1	-0.382	1	1.518	0.0161988	272	777	208	315
ZGAL_3684	4316290	4317363	+	moeB	Molybdopterin synthase activating protein		0.813	1	1.561	0.0750213	2.19	8.86e-06	379	1773	1136	671
ZGAL_3685	4317347	4318123	+		Permease		-0.248	1	-0.725	1	2.438	5.86e-05	140	794	84	118
ZGAL_3688	4319076	4320101	-		Endonuclease/exonuclease/phosphatase family		0.324	1	1.528	0.147506	1.779	0.00783994	218	753	639	274
ZGAL_3689	4320105	4320974	-		Serine endopeptidase, family S54	3.4.21.-	-1.592	1	0.051	1	2.34	0.0014849	209	1089	218	68
ZGAL_3690	4320976	4321719	-		Serine endopeptidase, family S54	3.4.21.-	-0.279	1	0.309	1	3.388	1.19e-17	237	2558	295	195
ZGAL_3702	4330592	4331704	+	ppiA	peptidyl-prolyl cis-trans isomerase		0.599	1	1.451	2.28e-05	0.266	1	2123	2565	5839	3223
ZGAL_3704	4333220	4333576	+		DUF805 family protein		2.824	0.137837	-1.553	1	-4.32	1.03e-05	804	33	260	6215
ZGAL_3706	4335249	4336316	+		Conserved hypothetical membrane protein		-0.935	1	-0.261	1	3.794	1.22e-06	191	2908	158	98
ZGAL_3713	4342871	4343203	-	divIC	Cell division protein DivIC		1.466	1	5.12	7.43e-13	-1.342	1	162	58	6420	465
ZGAL_3715	4343924	4345132	+		Drug resistance transporter		-0.197	1	0.147	1	2.365	9.83e-07	99	520	109	86
ZGAL_3716	4345222	4347129	-	acs	Acetyl-coenzyme A synthetase	6.2.1.1	0.681	1	-1.16	1	2.108	1.05e-05	1579	6924	701	2548
ZGAL_3717	4347226	4348938	-		Sodium/solute symporter		1.199	1	-0.535	1	-2.422	0.000949629	325	62	223	758
ZGAL_3727	4358859	4367642	+		Conserved hypothetical protein		2.836	0.46754	-3.868	0.000883858	-2.118	1	3517	748	205	27870
ZGAL_3731	4370988	4371638	-		Conserved hypothetical periplasmic protein		1.858	0.0124807	1.117	1	-1.335	1	263	98	578	972
ZGAL_3738	4381472	4381852	-		Endoribonuclease	3.1.-.-	0.246	1	-0.185	1	2.053	0.00930295	304	1287	267	361
ZGAL_3745	4390026	4392935	+		Beta-N-acetylhexosaminidase, family GH3 / Serine peptidase, family S12	3.2.1.52,3.4.21.-	-0.214	1	-0.559	1	2.449	0.000229679	1296	7321	872	1114
ZGAL_3746	4393090	4394235	+		Glycosyltransferase, family GT4	2.4.1.-	-0.144	1	2.281	1.36e-09	2.896	1.15e-16	856	6499	4222	774
ZGAL_3747	4394237	4394680	+		Conserved hypothetical protein		-0.25	1	-1.357	1	3.495	0.00112158	110	1390	40	92
ZGAL_3748	4394800	4395978	+		OmpA-like periplasmic protein		1.54	1	0.49	1	3.143	0.000949715	79	763	113	239
ZGAL_3754	4403298	4404347	-		Conserved hypothetical protein		1.412	0.0161724	1.206	0.389394	1.398	0.0291772	704	1868	1639	1891
ZGAL_3757	4406280	4407305	-		Beta-(1,4)-galactosyltransferase, Family GT2	2.4.1.-	-0.979	1	0.245	1	-1.631	0.0188739	582	183	690	293
ZGAL_3759	4408188	4409333	-	capM	Capsular polysaccharide biosynthesis glycosyltransferase, family GT4	2.4.1.-	1.712	0.551792	-0.429	1	-2.233	0.0210673	304	64	225	1021
ZGAL_3774	4429750	4431837	-	pelA2	Pectate lyase, family PL1	4.2.2.2	0.377	1	0.175	1	-2.188	5.77e-06	845	180	957	1101
ZGAL_3785	4444435	4446816	+	ptkA	Tyrosine-protein kinase	2.7.10.2	-1.754	0.128428	-0.407	1	-2.004	0.0143457	1900	457	1425	551
ZGAL_3794	4460309	4461337	-		NAD(P)-dependent oxidoreductase	1.1.-.-	3.542	3.15e-09	1.271	1	-0.506	1	60	44	150	749
ZGAL_3795	4461339	4462607	-		Major facilitator family transporter		4.999	1.75e-12	2.172	1	0.027	1	28	25	137	1036
ZGAL_3796	4462617	4464002	-		Conserved hypothetical protein		5.527	2.15e-20	2.084	0.65482	0.92	1	36	71	160	1869
ZGAL_3797	4464002	4464646	-		Conserved hypothetical protein		6.232	1.22e-22	2.755	0.0131456	1.407	1	32	87	232	2784
ZGAL_3798	4464661	4465725	-	ttuC	Tartrate dehydrogenase/decarboxylase	1.1.1.93,4.1.1.73	5.895	5.01e-23	3.424	2.57e-06	1.802	1	54	196	625	3633
ZGAL_3799	4465825	4466937	+		LacI-type transcriptional regulator		4.148	0.00443684	0.954	1	3.956	0.0180544	30	586	61	672
ZGAL_3800	4466990	4469950	+		Conserved hypothetical periplasmic protein		5.522	2.82e-22	2.11	0.250374	2.898	0.000163702	272	2147	1225	13880
ZGAL_3801	4469958	4470803	+		Conserved hypothetical membrane protein		4.588	6.02e-06	0.761	1	5.134	7.36e-08	93	4083	163	2735
ZGAL_3809	4481288	4482484	+		Conserved hypothetical protein		2.723	5.48e-06	1.006	1	0.119	1	33	38	67	225
ZGAL_3812	4484050	4486812	+		Ligand-binding sensor protein		0.41	1	2.226	1.21e-21	0.543	1	235	342	1110	314
ZGAL_3837	4522057	4524297	+		Conserved hypothetical membrane protein		-0.687	1	-0.443	1	3.304	4.01e-06	171	1813	124	105
ZGAL_3839	4524420	4524854	+		Small heat shock protein		-3.589	0.00987398	1.502	1	6.94	5.97e-16	2982	480551	9019	208
ZGAL_3843	4527318	4528094	+		Patatin-like phospholipase		-0.637	1	-1.08	1	4.37	0.00134068	81	2100	35	50
ZGAL_3846	4532678	4532908	-		Conserved hypothetical protein		-3.941	0.000728243	-2.508	1	4.297	2.56e-06	59	1329	9	3
ZGAL_3847	4532905	4533255	-		Conserved hypothetical membrane protein		-4.083	0.000531047	-0.233	1	4.738	4.42e-07	88	2792	75	4
ZGAL_3848	4533262	4533591	-		Conserved hypothetical membrane protein		-1.359	1	0.427	1	5.049	1.59e-13	1441	53871	1959	543
ZGAL_3849	4533753	4534256	+		Hypothetical protein		-0.864	1	0.015	1	3.956	1.73e-05	64	1119	64	34
ZGAL_3850	4534348	4535118	+		Conserved hypothetical protein		-2.71	0.0204101	1.118	1	5.445	2.39e-16	531	26279	1185	75
ZGAL_3851	4535205	4535612	+		Conserved hypothetical protein		-2.954	1	1.375	1	5.232	0.000271222	409	21715	1175	40
ZGAL_3852	4535827	4537026	-		ABC-2 type exporter, permease component		-4.131	0.00213078	-0.74	1	4.165	0.000705745	110	2361	63	5
ZGAL_3853	4537023	4538210	-		ABC-2 type exporter, permease component		-6.258	3.76e-08	-2.011	1	3.328	0.0552516	99	1125	22	1
ZGAL_3854	4538215	4539189	-		Membrane fusion protein		-3.592	0.00031941	-0.171	1	3.349	0.00100236	134	1491	118	10
ZGAL_3855	4539197	4540675	-		Outer membrane efflux protein		-2.599	0.146097	-0.304	1	4.223	3.9e-08	111	2302	90	17
ZGAL_3857	4542077	4543759	-	ubiB	Possible ubiquinone biosynthesis protein UbiB		-1.313	1	-0.57	1	2.738	0.0394982	221	1587	148	86
ZGAL_3858	4543774	4544160	-		Conserved hypothetical protein		-2.649	0.720273	0.335	1	4.55	7.39e-07	544	14895	694	78
ZGAL_3859	4544337	4546334	-	rcaA	Respiratory chain complexes assembly ATP-dependent metalloprotease	3.4.24.-	-2.368	0.0181093	0.109	1	4.553	5.07e-15	487	12382	527	90
ZGAL_3860	4546336	4546683	-		Carboxymuconolactone decarboxylase family protein		0.255	1	1.366	1	4.822	1.98e-14	84	2635	224	101
ZGAL_3861	4546986	4547639	+		Conserved hypothetical protein		-2.957	0.030785	-0.57	1	4.574	1.22e-08	192	5211	127	22
ZGAL_3862	4547784	4548569	+		Universal stress protein		-2.494	1	1.137	1	5.088	1.12e-09	467	18762	1068	76
ZGAL_3863	4548627	4549058	+		Conserved hypothetical protein		-3.434	0.0123156	-0.175	1	5.367	1.3e-09	468	23452	412	37
ZGAL_3864	4549120	4550193	-	glkA	Glucokinase (Glucose kinase)	2.7.1.2	-2.594	0.449138	0.241	1	4.386	2.69e-07	201	4803	240	30	1.1.1 : Carbohydrates/Carbon compounds,1.3.1 : Glycolysis,1.3.9 : Entner-Doudoroff pathway,1.7.9 : Misc. glucose metabolism
ZGAL_3865	4550211	4551257	-	fbaB	Fructose-bisphosphate aldolase, class 1	4.1.2.13	-3.352	0.0109778	-1.444	1	3.708	0.000755803	250	3696	88	21	1.1.1 : Carbohydrates/Carbon compounds,1.3.1 : Glycolysis
ZGAL_3868	4552949	4553938	-	ldhA	D-lactate dehydrogenase	1.1.1.28	-3.064	0.00986976	0.901	1	3.174	0.00408413	289	2852	553	31	1.1.1.19 : Xylose catabolism
ZGAL_3869	4553986	4556394	-	ppsA	Pyruvate, water dikinase (Phosphoenolpyruvate synthase)	2.7.9.2	-3.059	0.000978491	0.7	1	3.762	9.46e-07	766	11362	1267	85	1.1.1 : Carbohydrates/Carbon compounds,1.7.8 : Gluconeogenesis
ZGAL_3871	4556569	4558047	+	atpD2	ATP synthase, F1 sector beta subunit	3.6.3.14	-2.666	0.322502	0.814	1	3.891	3.87e-05	252	4217	456	36
ZGAL_3872	4558064	4558453	+	atpC2	ATP synthase, F1 sector epsilon subunit	3.6.3.14	-1.426	1	3.026	0.0438924	2.249	1	57	290	513	20
ZGAL_3874	4558868	4559077	+		Conserved hypothetical membrane protein		-6.589	5.11e-05	-4.267	0.0394701	3.547	0.0534818	38	522	1	0
ZGAL_3876	4559870	4560139	+	atpE2	ATP synthase, F0 sector C subunit	3.6.3.14	-5.39	3.46e-06	-1.244	1	3.515	0.000944722	46	581	19	1
ZGAL_3877	4560147	4560893	+	atpF2	ATP synthase, F0 sector B subunit	3.6.3.14	-2.228	1	0.283	1	3.357	0.000871642	173	1950	213	34
ZGAL_3878	4560916	4562445	+	atpA2	ATP synthase, F1 sector alpha subunit	3.6.3.14	-3.177	0.00152694	-0.094	1	3.885	1.37e-06	230	3750	215	23
ZGAL_3879	4562464	4563369	+	atpG2	ATP synthase, F1 sector gamma subunit	3.6.3.14	-2.09	0.432918	-0.506	1	3.288	3.93e-06	160	1668	112	36
ZGAL_3880	4563476	4563928	-		Conserved hypothetical protein		-0.993	1	-0.323	1	2.512	1.88e-05	179	1052	143	89
ZGAL_3883	4565977	4566753	-		ABC importer, permease component		-1.601	1	0.139	1	5.677	1.89e-05	42	3163	47	12
ZGAL_3885	4566946	4568277	+		Voltage-gated chloride channel		-2.944	0.232339	1.386	1	4.918	2.78e-09	35	1224	96	4
ZGAL_3886	4568344	4570716	-	cgaA	Glucan 1,4-alpha-glucosidase, family GH15	3.2.1.3	-2.597	0.529339	-0.122	1	3.381	0.00278337	195	2252	178	29
ZGAL_3887	4570995	4571486	-		Conserved hypothetical periplasmic protein		0.089	1	0.953	1	9.723	1.03e-36	9	11495	19	10
ZGAL_3888	4571806	4572720	-		Conserved hypothetical periplasmic protein		-1.102	1	0.229	1	6.121	2.06e-06	20	2091	23	8
ZGAL_3889	4572830	4574956	+		TonB-dependent Receptor		0.906	1	-0.109	1	7.209	2.4e-14	5	1042	4	10
ZGAL_3890	4574968	4576392	+		conserved hypothetical lipoprotein		1.067	1	1.752	1	6.89	5.24e-13	8	1334	30	18
ZGAL_3891	4576539	4576877	+		Conserved hypothetical protein		-0.664	NA	-0.356	1	7.034	5.58e-13	1	208	1	1
ZGAL_3898	4588876	4591371	+		Conserved hypothetical protein		1.951	NA	0.534	1	4.754	3.64e-05	7	218	9	28
ZGAL_3901	4591991	4595971	-		Two-component system hybrid - Sensor histidine kinase/Chemotaxis proteins	2.7.13.3	0.736	1	0.082	1	-2.381	4.07e-05	1191	216	1263	1999
ZGAL_3915	4609944	4610285	+		Conserved hypothetical protein		-2.548	9.74e-07	-1.893	0.012214	1.696	0.071174	214	703	56	36
ZGAL_3928	4617616	4618122	+		Conserved hypothetical membrane protein		3.032	0.0445336	0.328	1	0.043	1	167	178	212	1516
ZGAL_3936	4627710	4630148	+	afcA7	Alpha-L-fucosidase, family GH95	3.2.1.51	3.386	0.0158477	0.602	1	1.942	1	31	136	49	373
ZGAL_3937	4630202	4632091	+		beta-L-arabinofuranosidase, family GH127	3.2.1.-	3.277	0.0481796	0.87	1	1.773	1	31	120	59	344
ZGAL_3938	4632112	4634730	+		Conserved hyypothetical periplasmic protein		3.208	0.00554443	1.185	1	1.234	1	53	136	125	542
ZGAL_3956	4656161	4657594	+		DNA/RNA non-specific endonuclease	3.1.30.-	1.432	1	0.349	1	-2.342	0.00683059	269	51	345	739
ZGAL_3961	4660263	4660535	-	hupB	DNA-binding protein HU, beta chain		-0.675	1	1.362	1	-2.585	5.61e-06	6770	1089	17676	4207
ZGAL_3963	4661707	4663605	-		ATP-dependent DNA helicase	3.6.1.-	0.223	1	1.762	0.00903906	-0.1	1	455	414	1569	532
ZGAL_3967	4665296	4666603	+	murA	UDP-N-acetylglucosamine 1-carboxyvinyltransferase	2.5.1.7	1.176	1	2.149	0.00754815	1.064	1	1453	3083	6635	3337
ZGAL_3970	4667747	4668796	+		conserved hypothetical lipoprotein		2.809	1	-3.695	0.0197281	-2.188	1	169	37	11	1324
ZGAL_3973	4670838	4671476	-		Conserved hypothetical protein		2.011	1.52e-08	0.647	1	-1.26	0.533213	211	89	331	858
ZGAL_3980	4678874	4679821	-		Conserved hypothetical membrane protein		-0.18	1	0.439	1	2.424	0.00656707	221	1229	303	194
ZGAL_3982	4680442	4680969	-	kdsC	3-Deoxy-D-manno-octulosonate 8-phosphate phosphatase	3.1.3.45	0.939	1	2.219	0.00104695	-0.334	1	217	165	1038	420
ZGAL_3984	4682015	4685218	+	nrfI	Protein NrfI		-0.573	1	1.089	1	2.922	0.000537857	1182	9527	2574	785
ZGAL_3987	4687248	4690628	+		TonB-dependent Transducer		4.298	0.000124138	-1.669	1	0.392	1	47	64	13	1095
ZGAL_3988	4690633	4692414	+		SusD/RagB family lipoprotein		3.678	0.00558079	1.313	1	1.042	1	63	139	166	937
ZGAL_3994	4699838	4702366	+		Conserved hypothetical periplasmic protein		2.013	5.82e-08	1.231	0.183973	-0.373	1	151	122	357	615
ZGAL_4002	4711592	4712314	+		Carbohydrate esterase, family CE14	3.5.1.-	-0.206	1	-0.078	1	2.33	4.93e-08	905	4638	857	783
ZGAL_4010	4720189	4721127	+	dapA1	4-hydroxy-tetrahydrodipicolinate synthase (Dihydrodipicolinate synthetase)	4.3.3.7	1.304	1	2.067	0.00577108	1.629	0.856929	75	230	320	187	1.5.1.7 : Lysine, diaminopimelate,1.6.7 : Peptidoglycan (murein),1.7.34 : Peptidoglycan (murein) turnover, recycling,6.2 : Peptidoglycan (murein)
ZGAL_4011	4721294	4722880	+	aldH	NADP-dependent fatty aldehyde dehydrogenase	1.2.1.4	1.405	0.00454139	1.248	0.0756273	1.201	0.193431	457	1060	1094	1220
ZGAL_4014	4725295	4726674	+	cydA	Cytochrome d ubiquinol oxidase subunit I	1.10.3.-	-1.074	1	-0.435	1	5.35	2.48e-54	323	13681	239	152
ZGAL_4015	4726681	4727718	+	cydB	Cytochrome d ubiquinol oxidase subunit II	1.10.3.-	-0.438	1	0.524	1	5.285	2.5e-44	234	9547	337	171
ZGAL_4017	4728112	4728690	-		GCN5-related N-acetyltransferase	2.3.1.-	0.763	1	3.348	1.14e-05	-0.213	1	127	106	1389	220
ZGAL_4022	4732797	4733135	+		Conserved hypothetical protein		-1.596	0.762237	-2.186	0.0022169	0.968	1	693	1374	147	225
ZGAL_4023	4733218	4734048	+		Conserved hypothetical protein		-0.297	1	0.858	1	1.483	0.000350164	522	1458	949	424
ZGAL_4026	4735780	4736532	+		two-component system - Response regulator		-1.048	0.49443	-1.328	0.00667099	-0.951	1	1760	896	697	847
ZGAL_4029	4739402	4740454	+	menC	O-succinylbenzoate synthase	4.2.1.-	-0.863	1	-0.425	1	2.085	0.00285983	161	704	120	87
ZGAL_4031	4741394	4742485	+	menE	O-succinylbenzoic acid-CoA ligase	6.2.1.26	-0.467	1	-0.217	1	2.741	0.000469734	115	814	99	82
ZGAL_4033	4744210	4745208	+		NAD(P)-dependent oxidoreductase	1.1.-.-	2.762	0.0407373	3.146	0.00255371	-1.365	1	387	146	3730	2830
ZGAL_4035	4745493	4747184	+		ABC transporter, ATPase component		-0.494	1	0.291	1	-1.046	0.00168845	3514	1695	4303	2492
ZGAL_4038	4748712	4749599	+		Conserved hypothetical membrane protein		-1.124	1	-1.021	1	2.827	0.0432246	1501	11528	718	667
ZGAL_4041	4751539	4754037	-		TonB-dependent Receptor		0.347	1	0.486	1	4.17	2.43e-11	663	12937	938	849
ZGAL_4042	4754039	4754542	-		Conserved hypothetical membrane protein		1.223	0.447383	0.744	1	1.766	0.000184001	416	1428	700	979
ZGAL_4044	4755112	4756098	-	prfB	Peptide chain release factor 2		0.641	1	1.171	1	1.933	0.00263292	1671	6496	3806	2623
ZGAL_4048	4760011	4761033	+	ltaA	L-allo-threonine aldolase	4.1.2.49	-0.071	1	0.533	1	-2.077	3.45e-05	221	56	322	211	1.5.1.10 : Glycine
ZGAL_4054	4765996	4767039	+	cysK1	Cysteine synthase A	2.5.1.47	-0.554	1	-0.558	1	1.798	2.92e-05	2137	7507	1446	1451	1.5.1.12 : Cysteine
ZGAL_4057	4769735	4770820	-		Conserved hypothetical membrane protein		2.245	0.261565	-2.024	1	-3.171	0.00116305	314	32	74	1559
ZGAL_4064	4778053	4780356	+		Molybdopterin-containing oxidoreductase, alpha subunit		0.482	1	1.109	0.0468784	-0.893	1	1039	549	2252	1454
ZGALAM_4041	4780421	4781608	-		conserved exported protein of unknown function		1.154	1	-2.435	0.418962	2.911	0.00812535	168	1364	29	385
ZGAL_4068	4781856	4784633	-	uvrA1	Excinuclease ABC, subunit A		0.242	1	0.758	1	2.1	1.99e-07	1127	4892	1915	1335
ZGAL_4071	4786082	4786663	+		RNA polymerase ECF-type sigma factor		0.348	1	-4.524	1.91e-08	-4.069	6.03e-06	843	40	31	1084
ZGAL_4074	4788105	4789571	-		Conserved hypothetical protein		-0.272	1	-0.063	1	1.969	1.68e-05	2049	8124	1960	1693
ZGAL_4081	4793612	4795561	-		Conserved hypothetical membrane protein		0.282	1	1.769	0.039764	0.251	1	464	544	1613	566
ZGAL_4096	4810534	4812918	+		TonB-dependent Receptor		-0.58	1	1.421	1	4.512	3.96e-09	277	7129	772	182
ZGAL_4097	4812956	4814110	+		Conserved hypothetical membrane protein		0.595	1	0.669	1	5.625	8.45e-16	176	10075	285	270
ZGAL_4102	4816842	4817606	-		Conserved hypothetical protein		0	1	-0.009	1	-2.853	1.35e-12	345	44	343	345
ZGAL_4109	4821563	4822459	+		Fatty acid hydroxylase family protein		-2.266	NA	-2.898	0.0104824	0.956	1	72	143	8	14
ZGAL_4110	4822504	4824723	-		TonB-dependent Receptor		0.464	1	1.035	1	2.288	3.61e-07	539	2679	1116	746
ZGAL_4111	4824777	4825106	-		Conserved hypothetical membrane protein		-0.663	1	-0.194	1	1.255	0.0186659	225	540	195	142
ZGAL_4118	4830330	4830683	+	fdx	Ferredoxin		1.418	0.0500225	1.599	0.0042742	2.15	2.39e-07	1073	4838	3287	2895
ZGAL_4124	4839872	4840492	+		YrdC family protein		1.13	1	-0.381	1	1.838	0.00033887	346	1249	266	763
ZGAL_4127	4842993	4844150	+		von Willebrand factor type A protein		-0.366	1	0.011	1	4.747	5.33e-37	615	17161	621	476
ZGAL_4128	4844221	4845690	+		Conserved hypothetical protein		0.043	1	0.252	1	5.947	8.33e-112	639	40426	760	658
ZGAL_4130	4847515	4849866	+	alyA4	Alginate lyase, family PL6_1	4.2.2.3	0.124	1	-0.358	1	2.693	8.15e-18	82	543	64	90
ZGAL_4131	4849883	4850941	+	alyA5	Alginate lyase, family PL7_5	4.2.2.3	0.529	1	-0.199	1	2.363	1.02e-06	64	341	58	94
ZGAL_4132	4851091	4853424	+	alyA6	Alginate lyase, family PL6_1	4.2.2.3	-1.439	1	0.453	1	2.503	0.0486002	80	487	112	28
ZGAL_4133	4853488	4854981	-		Two-component system - Sensor histidine kinase	2.7.13.3	0.338	NA	-2.494	1	3.15	0.00738732	21	209	3	27
ZGAL_4134	4854978	4855679	-		Two-component system - Response regulator		0.467	1	-0.064	1	2.94	0.0224564	30	253	28	42
ZGAL_4139	4859050	4860141	+	corA	Magnesium transport protein CorA		-1.179	1	-0.684	1	-2.214	5.49e-05	190	35	118	83
ZGAL_4141	4861018	4861902	-	cysM	Cysteine synthase B	2.5.1.47	-0.621	1	-0.221	1	2.43	4.25e-10	594	3253	510	384	1.5.1.12 : Cysteine
ZGAL_4142	4861892	4862686	-	cysE	Serine O-acetyltransferase	2.3.1.30	-0.035	1	0.299	1	2.516	4.97e-09	479	2786	590	467	1.5.1.12 : Cysteine
ZGAL_4145	4864010	4865365	+	gabD	Succinate-semialdehyde dehydrogenase	1.2.1.16	-0.242	1	1.291	1	4.786	4.97e-28	240	6962	595	202
ZGAL_4146	4865606	4866205	+		Hypothetical periplasmic protein		1.152	0.133248	0.743	1	1.899	6.14e-08	964	3624	1620	2155
ZGAL_4149	4867301	4867696	+	yciA	Acyl-CoA thioester hydrolase yciA	3.1.2.-	-0.806	1	-0.569	1	2.453	4.78e-11	198	1105	134	113
ZGAL_4151	4869176	4869907	+		Histidine-containing phosphotransfer protein		2.559	0.385491	-4.045	1.55e-05	-3.542	0.00265728	358	30	18	2269
ZGAL_4152	4869916	4870287	+		Response regulator receiver		1.283	1	-4.206	0.000949827	-4.047	0.026682	98	5	4	250
ZGAL_4153	4870289	4873087	+		Conserved hypothetical membrane protein		2.825	0.0215471	-3.651	5.05e-05	-3.425	0.00106364	456	39	32	3476
ZGAL_4154	4873080	4874510	+		Glycosyltransferase, family GT2	2.4.1.-	3.063	0.0643516	-3.485	0.0172487	-2.885	1	118	13	8	1091
ZGAL_4157	4878599	4878697	+		Conserved hypothetical protein		1.212	1	-2.844	0.408268	-3.384	0.0338873	415	33	51	1003
ZGAL_4158	4878919	4879782	-	rpoD2	RNA polymerase sigma factor rpoD		-0.008	1	-0.701	1	2.243	3.62e-15	1148	5479	704	1142
ZGAL_4159	4879954	4880463	+		Conserved hypothetical protein		-0.733	1	-0.274	1	-3.795	2.36e-06	198	12	162	117
ZGAL_4160	4880466	4881395	+	ghrA	Glyoxylate/hydroxypyruvate reductase A	1.1.1.79,1.1.1.81	1.07	0.225016	0.976	1	-3.455	1.37e-22	609	58	1204	1286
ZGAL_4164	4884841	4887081	-		Two-component system - Sensor histidine kinase	2.7.13.3	2.432	0.179968	-1.477	1	-2.996	0.00678128	650	72	225	3717
ZGAL_4168	4891707	4893035	-		Serine peptidase, family S12	3.4.21.-	-0.277	1	1.693	0.00229236	-0.983	1	276	132	903	227
ZGAL_4170	4894126	4894554	+		Conserved hypothetical periplasmic protein		2.052	0.000249748	-0.131	1	-0.548	1	83	50	76	352
ZGAL_4180	4903969	4905054	+		Amidohydrolase	3.5.-.-	0.279	1	-1.757	0.0012623	-0.777	1	241	134	71	294
ZGAL_4183	4906451	4907134	+	dhlB	(S)-2-haloacid dehalogenase	3.8.1.2	0.45	1	-0.215	1	1.62	0.00727262	248	765	213	341
ZGAL_4184	4907141	4907371	-		Putative protein		-1.725	1	0.273	1	4.638	0.00878445	45	1547	56	12
ZGAL_4190	4910854	4911447	-	rluE	Ribosomal large subunit pseudouridine synthase E	5.4.99.-	-0.571	1	2.393	5.03e-05	-0.746	1	82	53	442	55
ZGAL_4194	4914642	4914968	+		Putative protein		-0.086	1	-0.992	1	-2.375	3.61e-05	148	30	74	140
ZGAL_4195	4915257	4916372	+		Conserved hypothetical protein		3.604	0.00020496	-0.232	1	-2.776	0.262853	384	52	325	5193
ZGAL_4204	4924887	4926974	-		MORN repeat protein		2.655	0.00643353	-1.09	1	-2.181	1	196	41	90	1304
ZGAL_4214	4936608	4937249	+		Conserved hypothetical protein		1.923	1	-1.009	1	-3.227	0.0162557	142	15	69	565
ZGAL_4216	4938319	4939371	+		Hypothetical lipoprotein		2.197	1	-2.823	0.134391	-3.256	0.0241113	267	26	35	1305
ZGAL_4218	4940694	4941419	+	viuB	Siderophore-interacting protein		2.311	1	0.9	1	4.798	4.67e-08	77	2534	148	415
ZGAL_4219	4941576	4942349	+		Conserved hypothetical membrane protein		-0.992	NA	0.113	1	3.665	0.00559117	19	282	21	9
ZGAL_4220	4942353	4942727	-	furA2	Ferric uptake regulation protein		-3.17	0.0703638	-2.284	1	3.767	3.4e-05	25	382	4	2
ZGAL_4223	4944035	4944637	+		SAM-dependent methyltransferase	2.1.1.-	-0.644	1	-0.532	1	4.745	4.26e-07	27	860	18	17
ZGAL_4228	4947080	4947757	-		Intracellular peptidase, family C56	3.2.-.-	1.205	1	1.165	1	6.751	5.57e-25	152	19444	354	363
ZGAL_4229	4947774	4948934	-		Iron-containing alcohol dehydrogenase family	1.1.1.-	0.52	1	0.619	1	6.151	3.7e-40	163	12530	252	235
ZGAL_4230	4948964	4949959	-		Probable NADP-dependent oxidoreductase	1.-.-.-	0.254	1	1.244	1	5.697	8.4e-24	166	9588	405	199
ZGAL_4231	4949971	4950603	-		NAD(P)H-flavin oxidoreductase	1.-.-.-	0.911	1	1.606	0.863503	5.451	7.85e-33	191	8942	593	363
ZGAL_4232	4950634	4951212	-		TetR-type transcriptional regulator		0.898	1	1.739	0.00858564	4.608	4.13e-33	65	1662	221	123
ZGAL_4233	4951412	4951891	+		GAF family protein		-0.443	1	-0.853	1	3.969	2.64e-55	549	8734	301	403
ZGAL_4234	4951904	4952665	-		Conserved hypothetical periplasmic protein		-0.253	1	2.641	0.016091	0.145	1	103	120	684	86
ZGAL_4238	4956055	4956549	+		Hypothetical periplasmic protein		-1.679	1	-0.327	1	8.287	1.92e-25	56	23820	45	16
ZGAL_4240	4956917	4957501	+		Peroxiredoxin	1.11.1.15	3.332	5.05e-10	2.318	0.00114268	2.674	1.4e-05	498	3299	2567	5252
ZGAL_4241	4957517	4958410	-		AraC-type transcriptional regulator		-1.401	0.00882776	-0.688	1	2.355	8.12e-12	663	3429	410	249
ZGAL_4243	4958935	4960368	+	agaD	Beta-agarase D, family GH16	3.2.1.81	1.132	1	-0.546	1	3.703	0.0093422	65	995	43	149
ZGAL_4245	4961130	4961603	+	dpsA3	DNA protection during starvation protein	1.16.-.-	-2.555	0.000399897	-1.076	1	3.914	1.51e-12	969	15496	453	158
ZGAL_4246	4961626	4962570	+		Aldo/keto reductase related to aryl-alcohol dehydrogenases	1.-.-.-	-2.567	0.0858121	-0.902	1	4.326	4.66e-09	898	20014	470	141
ZGAL_4248	4963465	4964100	+	alkB2	Alpha-ketoglutarate-dependent dioxygenase	1.14.11.-	-1.846	1	-0.251	1	5.037	1.57e-14	437	16063	365	116
ZGAL_4249	4964308	4964967	+	nfnB2	6,7-dihydropteridine reductase	1.5.1.34	-4.695	2.47e-26	-2.112	0.000976027	2.696	1.52e-07	2051	13686	464	75
ZGAL_4250	4964992	4965999	+	qorA2	Quinone oxidoreductase	1.6.5.5	-3.934	1.73e-15	-2.642	8.01e-06	3.081	8.17e-09	1791	15745	278	111
ZGAL_4251	4966030	4966497	+		Conserved hypothetical protein		-5.156	1.07e-25	-2.571	3.8e-05	3.229	1.35e-09	1030	10063	168	27
ZGAL_4252	4966499	4967605	+		Conserved hypothetical protein		-4.747	4.03e-09	-2.729	0.16103	4.067	3.24e-06	1094	20576	152	34
ZGAL_4265	4980692	4982167	-	cgiA1	Iota-carrageenase, family GH82	3.2.1.157	8.673	2.1e-56	4.671	6.12e-15	-0.024	1	149	145	4158	71568
ZGAL_4268	4983793	4985184	-		Parallel beta-helix fold protein		3.817	5.12e-05	-3.226	0.0128289	-2.622	0.938537	261	39	25	4123
ZGAL_4274	4990200	4991531	+		Outer membrane efflux protein		-3.098	NA	1.099	1	5.43	2.1e-05	2	139	6	0
ZGAL_4275	4991537	4992754	+	macA	Macrolide-specific membrane fusion protein		-0.266	NA	-1.959	1	5.99	3.6e-13	4	286	1	3
ZGAL_4276	4992764	4993507	+	macC	Macrolide-specific ABC exporter, ATPase component	3.6.3.-	0.64	NA	0.74	NA	5.995	5.65e-05	1	80	1	1
ZGAL_4277	4993510	4994730	+	macB	Macrolide-specific ABC exporter, permease component		-1.317	NA	1.031	1	2.835	0.0499853	12	96	27	5
ZGAL_4300	5017879	5019099	+		Patatin-like phospholipase	3.1.1.-	0.047	1	-1.019	1	-2.606	9.39e-05	807	121	394	835
ZGAL_4301	5019141	5020334	+		Conserved hypothetical protein		0.274	1	-0.335	1	-1.969	0.041123	544	128	430	661
ZGAL_4313	5031686	5032246	+		Conserved hypothetical periplasmic protein		2.821	0.0155754	3.011	0.0041802	0.361	1	93	117	815	710
ZGAL_4319	5035427	5036290	-		Conserved hypothetical periplasmic protein		0.277	1	1.569	0.0401528	1.198	1	266	629	800	323
ZGAL_4324	5038562	5040148	+		Conserved hypothetical periplasmic protein		2.147	1	-3.164	0.0433965	-4.116	0.00116786	188	8	18	891
ZGAL_4327	5043878	5045050	+	alyA7	Alginate lyase, family PL14_3	4.2.2.3	0.753	1	0.552	1	-4.546	1.63e-14	426	16	630	724
ZGAL_4339	5058014	5059012	+		Hypothetical protein		-0.753	1	-2.439	0.0156733	3.99	6.56e-11	407	6947	71	238
ZGAL_4340	5059117	5059884	+		Conserved hypothetical periplasmic protein		2.852	0.0489011	-1.216	1	1.529	1	208	632	86	1639
ZGAL_4342	5061024	5062130	-	ybhS	ABC-2 type exporter, permease component		-0.035	NA	-2.307	1	3.272	6.74e-06	20	206	3	19
ZGAL_4344	5062852	5063754	-	ybhF2	ABC transporter, ATPase component		1.064	1	1.183	1	3.084	0.00927566	27	249	64	57
ZGAL_4345	5063751	5064647	-	ybhG	Membrane fusion protein		0.871	1	0.221	1	3.317	5.62e-13	41	424	47	75
ZGAL_4346	5064659	5065906	-		Outer membrane efflux protein		1.734	0.187394	2.238	0.000827908	3.544	8.96e-13	84	1026	409	286
ZGAL_4348	5066825	5067751	+		Conserved hypothetical protein		3.649	0.00859302	-3.982	0.00413278	-3.298	0.395615	159	16	8	2300
ZGALAM_4331	5070083	5070889	-		protein of unknown function		0.809	1	-1.479	1	-3.107	0.000272708	218	22	75	388
ZGAL_4352	5070889	5071506	-		Hypothetical membrane protein		0.185	1	-1.943	0.000190642	-3.553	9.5e-15	527	44	134	600
ZGAL_4353	5071503	5072606	-		Glycosyltransferase, family GT4	2.4.1.-	2.014	0.627952	-0.148	1	-3.045	0.000848646	318	35	286	1337
ZGAL_4354	5072606	5073013	-		Hypothetical protein		0.783	1	-0.243	1	-3.6	1.18e-08	325	26	272	565
ZGAL_4355	5073019	5073972	-		Hypothetical membrane protein		0.557	1	-0.721	1	-3.447	7.05e-08	445	37	268	660
ZGAL_4356	5073974	5075128	-		Glycosyltransferase, family GT4	2.4.1.-	2.751	0.00296179	1.377	1	-3.578	7.63e-06	612	47	1638	4366
ZGAL_4357	5075131	5075685	-		LemA family protein		1.456	1	0.189	1	-3.182	1.09e-08	477	46	544	1328
ZGAL_4367	5085469	5085855	-		Fur-type transcriptional regulator		-3.973	0.00619478	-1.412	1	3.727	0.000811909	30	450	10	1
ZGAL_4370	5087053	5087958	+		CobW-like nucleotide binding protein		-1.706	0.216252	-2.19	0.00344413	0.707	1	120	195	25	36
ZGAL_4371	5088223	5089632	-	phoA	Alkaline phosphatase	3.1.3.1	-0.056	1	-0.057	1	5.6	8.19e-18	92	5082	87	88
ZGAL_4372	5089663	5090100	-		Hypothetical periplasmic protein		0.95	1	1.529	1	5.965	1.11e-20	19	1364	57	38
ZGAL_4373	5090090	5091331	-		ABC transporter, permease component		-1.088	1	-0.831	1	6.401	2.38e-09	11	1244	6	4
ZGAL_4374	5091328	5091957	-		ABC transporter, ATPase component		-0.335	1	-1.088	1	6.275	9.57e-09	9	999	4	7
ZGAL_4375	5091983	5093179	-		P47K		0.056	1	0.367	1	6.881	2.23e-24	40	5595	52	41
ZGALAM_4358	5095660	5095845	-		protein of unknown function		3.326	0.00111885	3.074	0.0114833	5.059	4.74e-11	6	247	60	72
ZGAL_4378	5095894	5096232	-		Putative protein		1.324	1	0.443	1	7.246	1.63e-52	90	15092	122	230
ZGAL_4380	5097146	5097655	+		Conserved hypothetical periplasmic protein		2.487	0.00011458	1.108	1	0.315	1	53	64	117	311
ZGAL_4381	5097774	5098730	+	alx	Inner membrane protein alx		0.875	1	2.535	0.00603065	-0.685	1	272	165	1653	507
ZGAL_4398	5112757	5113188	+		Conserved hypothetical periplasmic protein		-0.344	1	-0.138	1	5.293	4.99e-40	98	4016	87	76
ZGAL_4409	5125832	5127472	-		Conserved hypothetical lipoprotein		3.068	0.0296305	-2.054	1	-3.541	0.00742338	312	21	70	2883
ZGAL_4414	5131530	5133233	+	ggtA	Gamma-glutamyltranspeptidase, family T3	2.3.2.2	2.169	1.23e-05	0.01	1	-1.477	0.915971	251	85	253	1149
ZGAL_4418	5135118	5135723	+		Hypothetical periplasmic protein		0.612	NA	-3.447	0.000232913	-1.735	1	114	29	9	177
ZGALAM_4408	5141045	5141161	-		protein of unknown function		1.117	NA	-1.944	NA	4.002	0.010146	4	73	0	8
ZGAL_4428	5142895	5144238	-		Beta-lactamase hydrolase-like protein	3.-.-.-	1.094	1	0.659	1	2.618	9.88e-09	100	629	159	214
ZGAL_4437	5149661	5150461	-		Conserved hypothetical protein		1.029	1	-3.033	0.00198857	-2.738	0.0381857	552	77	62	1153
ZGAL_4443	5155693	5156730	-		Long chain dehydrogenase/reductase	1.1.1.-	-2.165	1	-1.336	1	6.507	4.07e-14	148	17260	55	30
ZGAL_4444	5156782	5158098	-	aldB	Alpha-acetolactate decarboxylase	4.1.1.5	-0.999	1	-0.697	1	4.415	0.000120805	83	2157	49	40
ZGAL_4445	5158111	5159085	-		Permease		-3.336	1	-1.708	1	4.715	0.00143006	57	1956	15	4
ZGAL_4446	5159078	5159485	-		OsmC-like protein		-1.685	1	0.485	1	4.283	0.000842984	79	1892	115	22
ZGAL_4447	5159496	5159732	-		Thioredoxin-like protein		-4.736	0.00108624	-1.601	1	4.587	1.51e-08	21	581	6	0
ZGAL_4460	5167492	5168490	+		Alpha/beta hydrolase-fold protein	3.-.-.-	0.111	1	1.471	0.137637	3.75	1.12e-22	99	1361	276	107
ZGAL_4473	5179606	5179989	-		HxlR-type transcriptional regulator		-0.404	1	-0.736	1	5.646	9.42e-18	34	1944	19	26
ZGAL_4474	5180232	5180885	+	nfnB1	6,7-dihydropteridine reductase	1.5.1.34	0.329	NA	0.452	1	4.256	0.0262216	4	107	5	5
ZGAL_4475	5180909	5181829	+	lipA	Triacylglycerol lipase	3.1.1.3	1.963	NA	3.424	1	4.392	0.0183154	3	86	41	13
ZGAL_4476	5181832	5182683	+		Hypothetical protein		-1.042	NA	-3.476	NA	3.182	0.0227822	7	76	0	3
ZGAL_4481	5186777	5188273	+		NAD dependent aldehyde dehydrogenase	1.2.1.-	-0.173	1	-1.981	1	3.765	0.00084706	28	445	6	25
ZGAL_4487	5190963	5192228	+		Conserved hypothetical protein		-0.097	1	-0.017	1	3.617	5.82e-18	67	840	67	62
ZGAL_4488	5192273	5193046	+		Conserved hypothetical protein		0.429	1	-0.439	1	3.783	2.95e-10	26	381	18	35
ZGAL_4489	5193238	5196078	+	uvrA2	Excinuclease ABC, subunit A		0.455	1	1.157	1	3.27	1.44e-11	597	5966	1349	822
ZGAL_4490	5196121	5196669	+		Conserved hypothetical protein		0.083	1	0.519	1	3.087	1.77e-05	213	1910	309	226
ZGAL_4493	5200568	5202979	+	bkdA2	2-Oxoisovalerate dehydrogenase, E1 component	1.2.4.4	0.483	1	0.305	1	2.735	1.16e-23	2289	15408	2832	3206
ZGAL_4499	5206101	5206949	+		OmpA-like lipoprotein		-1.535	1	-0.518	1	1.942	0.0283912	5335	21000	3701	1806
ZGAL_4500	5207047	5207895	-		Putative membrane lipoprotein		2.521	1	4.772	6.33e-05	2.058	1	41	199	1451	273
ZGAL_4502	5210558	5211100	+		RNA polymerase ECF-type sigma factor		0.365	1	0.861	1	-3.294	0.00117174	85	7	158	111
ZGAL_4508	5214595	5215194	-	hisIE	Histidine biosynthesis bifunctional protein HisIE	3.5.4.19,3.6.1.31	0.264	1	0.701	1	1.961	2.44e-05	792	3124	1293	953	1.5.1.16 : Histidine
ZGAL_4509	5215251	5216006	-	hisF	Imidazole glycerol phosphate synthase subunit HisF	4.1.3.-	0.546	1	1.404	1	2.007	0.00376287	445	1821	1195	654	1.5.1.16 : Histidine
ZGAL_4512	5217367	5217954	-	hisH	Imidazole glycerol phosphate synthase subunit HisH	2.4.2.-	0.268	1	0.599	1	2.45	8.95e-08	807	4501	1229	974	1.5.1.16 : Histidine
ZGAL_4513	5218031	5219167	-	hisB	Histidine biosynthesis bifunctional protein HisB	3.1.3.15,4.2.1.19	0.098	1	0.451	1	2.963	8.46e-10	1204	9691	1654	1290	1.5.1.16 : Histidine
ZGAL_4515	5220229	5221518	-	hisD	Histidinol dehydrogenase	1.1.1.23	-0.187	1	0.626	1	2.642	7.45e-06	1045	6741	1627	916	1.5.1.16 : Histidine
ZGAL_4516	5221515	5222000	-		GCN5-related N-acetyltransferase	2.3.1.-	-0.201	1	0.045	1	2.631	7.6e-05	599	3850	618	520
ZGAL_4520	5223890	5225920	-		Conserved hypothetical membrane protein		-0.529	1	0.035	1	-1.091	0.0242291	323	149	331	223
ZGAL_4522	5226847	5227719	-	sucD	Succinyl-CoA ligase [ADP-forming] subunit alpha	6.2.1.5	-0.401	1	1.051	1	1.54	0.00140927	2361	6940	4923	1784
ZGAL_4523	5227790	5228722	-	lpxD1	UDP-3-O-[3-hydroxymyristoyl] glucosamine N-acyltransferase	2.3.1.-	1.007	1	1.34	0.0176472	-0.413	1	1380	1026	3519	2789
ZGAL_4531	5236175	5236423	+		Putative membrane lipoprotein		-1.076	1	-3.055	5.05e-13	-2.152	3.61e-05	1318	288	153	620
ZGAL_4532	5236522	5237199	+		Conserved hypothetical membrane protein		0.797	1	-1.298	1	-2.932	0.00853875	272	30	109	482
ZGAL_4535	5239073	5240239	-		Carbapenem antibiotics biosynthesis protein carD		-0.263	1	1.834	7.16e-05	-0.727	1	604	371	2182	502
ZGAL_4537	5241566	5241892	+		Conserved hypothetical protein		3.417	0.0349932	3.418	0.0421324	-2.884	1	492	57	6084	6076
ZGAL_4540	5243098	5244207	-		Metallopeptidase, family M14	3.4.-.-	-0.388	1	1.181	0.0541909	-1.676	3.75e-05	613	190	1397	467
ZGAL_4541	5244499	5244882	+		Cro/C1-type transcriptional regulator		0.853	NA	3.053	0.000159003	-0.707	1	23	14	199	42
ZGAL_4545	5246852	5249587	-	parC	DNA topoisomerase IV, subunit A	5.99.1.-	-0.151	1	-0.672	1	-1.969	3.01e-08	2762	696	1729	2487
ZGAL_4546	5249613	5251475	-	parE	DNA topoisomerase IV, subunit B	5.99.1.-	0.904	1	0.3	1	-1.976	2.1e-05	2722	672	3360	5127
ZGAL_4549	5254705	5255475	+		OmpA-like periplasmic protein		2.072	0.0226234	1.13	1	-0.722	1	1538	917	3424	6661
ZGAL_4552	5257063	5259123	-		Aminopeptidase, family M1	3.4.11.-	0.779	1	0.209	1	1.374	0.00779499	279	731	324	481
ZGALAM_4544	5271161	5271328	+		protein of unknown function		-2.532	NA	-1.253	NA	4.902	0.00374602	1	46	0	0
ZGAL_4564	5271355	5272554	-		Major facilitator family transporter		-1.598	1	0.153	1	3.92	5.85e-10	344	5611	384	110
ZGAL_4565	5272833	5274413	-	gapN	glyceraldehyde 3-phosphate dehydrogenase, NADP-dependent	1.2.1.9	-0.922	1	0.875	1	-1.774	0.00915805	3779	1082	6985	1978
ZGAL_4566	5274552	5275802	-	ilvA	threonine ammonia-lyase (or Threonine dehydratase)	4.3.1.19	-0.59	1	2.055	0.0292084	-0.473	1	1678	1195	7174	1105	1.5.1.18 : Isoleucine/valine
ZGAL_4567	5275880	5277355	-	ilvC	Ketol-acid reductoisomerase	1.1.1.86	-2.146	0.0103114	-0.521	1	1.443	1	7113	19731	4920	1558	1.5.1.18 : Isoleucine/valine
ZGAL_4569	5278332	5278913	-		S-adenosylmethionine-dependent O-methyltransferase	2.1.1.-	-0.558	1	2.939	1.88e-07	1.203	1	2029	4747	16183	1368
ZGAL_4570	5278942	5280675	-	ilvB	Acetolactate synthase, large subunit	2.2.1.6	-0.801	1	0.047	1	1.256	0.0296129	8595	20655	8880	4911	1.5.1.18 : Isoleucine/valine
ZGAL_4575	5285453	5285896	+		Conserved hypothetical protein		2.661	0.525184	-4.63	2.73e-06	-4.078	0.00097799	240	14	8	1652
ZGAL_4577	5287053	5287178	+		Putative protein		-2.336	1	-1.605	1	-4.082	0.00364716	594	29	182	106
ZGAL_4582	5290829	5291776	+		Conserved hypothetical protein		-0.453	1	-0.719	1	-1.527	3.63e-05	906	314	549	661
ZGAL_4584	5292596	5293087	+	gepA	Genetic Element Protein A		-2.23	0.000128323	-0.828	1	2.834	5.63e-09	350	2572	194	73
ZGAL_4586	5293434	5293574	+		Putative protein		0.371	1	-0.337	1	2.14	1.22e-08	319	1425	254	414
ZGAL_4590	5294659	5295252	+	tnpR	Transposon resolvase		1.551	1	3.896	9.66e-08	1.677	1	15	54	244	46
ZGAL_4601	5304047	5306014	-	dsbD	Thiol:disulfide interchange protein	1.8.1.8	0.991	1	0.586	1	3.799	2.09e-25	330	4720	496	660
ZGAL_4606	5309444	5310628	+		Conserved hypothetical membrane protein		1.827	0.00282845	-0.298	1	-0.738	1	192	108	156	692
ZGAL_4607	5310712	5312118	-	pdhD	Dihydrolipoyl dehydrogenase, E3 component of pyruvate dehydrogenase complex	1.8.1.4	0.222	1	1.334	1	3.804	1.31e-13	4216	62019	10826	4934
ZGAL_4609	5313978	5314622	+		Peroxiredoxin	1.11.1.15	-2.457	0.0507645	-1.436	1	4.49	1.06e-11	4358	107648	1560	750
ZGAL_4610	5314727	5315041	+	trxA	Thioredoxin		-0.811	1	0.63	1	3.393	1.87e-10	2850	31325	4447	1606
ZGAL_4611	5315022	5315279	+		Conserved hypothetical protein		-2.739	0.0988376	-1.356	1	3.054	0.0130791	1323	11997	496	182
ZGAL_4614	5316390	5318339	+		Hypothetical membrane protein		-0.243	1	2.198	0.00231596	-0.867	1	901	482	4254	759
ZGAL_4617	5321593	5323083	+		Conserved hypothetical membrane protein		0.886	1	1.338	1	2.586	1.74e-07	984	6056	2521	1835
ZGAL_4618	5323080	5324222	+	ribAB	Riboflavin biosynthesis protein RibAB	4.1.99.12,3.5.4.25	0.876	1	0.869	1	2.402	5.08e-06	1047	5661	1930	1939
ZGAL_4625	5338821	5340011	-		PLP-dependent aminotransferase	2.6.1.-	1.415	1	2.257	0.000600551	-0.724	1	773	465	3796	2096
ZGAL_4633	5343996	5344637	-		Two-component system - Response regulator		1.598	1	-5.374	2.14e-15	-4.33	7.59e-09	1074	49	23	3366
ZGALAM_4614	5344659	5344784	-		protein of unknown function		1.68	1	-4.589	4.38e-07	-4.002	0.000721904	135	9	4	451
ZGAL_4634	5345351	5347225	-		Conserved hypothetical periplasmic protein		2.939	0.0421303	-2.463	1	-4.068	1.34e-05	1980	104	332	16570
ZGAL_4635	5347404	5348666	-		OmpA-like outer membrane protein		3.243	0.00649684	-2.411	1	-4.408	1.21e-06	1901	73	330	19853
ZGAL_4640	5351491	5352339	-		NmrA family oxidoreductase	1.-.-.-	1.082	1	0.643	1	1.838	0.00505541	74	273	117	158
ZGAL_4653	5364176	5365336	-		Aldonic acid dehydratase	4.2.1.-	0.322	1	0.285	1	-2.882	3.87e-09	891	116	1090	1117
ZGAL_4665	5379863	5380654	-		IclR-type transcriptional regulator		0.669	1	2.593	0.000129049	-0.388	1	555	425	3476	891
ZGAL_4674	5392755	5393873	-	adhI	Alcohol dehydrogenase class 3 / S-(hydroxymethyl)glutathione dehydrogenase	1.1.1.1,1.1.1.284	3.224	3.38e-13	-1.071	1	-2.182	0.00843724	144	37	68	1390
ZGAL_4675	5393917	5395173	-		Ferredoxin reductase	1.18.1.-	2.902	1.09e-05	-2	0.332786	-3.437	3.5e-05	166	16	39	1301
ZGAL_4677	5395494	5396657	-	cypA	Cytochrome P450	1.14.15.-	2.884	7.86e-07	-0.379	1	-2.923	0.000222582	173	23	134	1326
ZGAL_4679	5397855	5399396	+	fucA9	Alpha-L-fucosidase, family GH29	3.2.1.51	5.317	6.63e-35	3.41	4.07e-13	0.074	1	146	153	1616	6186
ZGAL_4680	5399573	5400589	+		Long chain dehydrogenase/reductase	1.1.1.-	1.393	0.11363	2.2	2.37e-07	-0.694	1	790	478	3688	2096
ZGAL_4687	5407314	5408993	-	mdsA7	Mucin-desulfating sulfatase, family S1-11	3.1.6.-	3.016	1.79e-13	1.353	0.718746	-0.102	1	599	557	1550	4975
ZGAL_4699	5432106	5435219	-		TonB-dependent Receptor		4.509	2.14e-12	1.788	1	1.733	1	43	154	153	1073
ZGAL_4707	5440968	5441894	-		Conserved hypothetical membrane protein		0.523	1	0.467	1	1.941	0.0117489	329	1297	457	476
ZGAL_4720	5454204	5455691	-	snr1	Cytochrome c Snr1		2.518	0.0755416	5.211	6.96e-15	-0.85	1	401	221	16796	2442
ZGAL_4724	5459983	5461101	+	LeuB2	3-Isopropylmalate dehydrogenase	1.1.1.85	-1.185	0.000912773	-0.817	1	0.063	1	1859	1947	1052	814	1.5.1.19 : Leucine
ZGAL_4728	5465694	5466413	+		Conserved hypothetical membrane protein		-0.439	1	-0.767	1	2.31	0.0169772	249	1280	143	182
ZGAL_4731	5469595	5470977	+		Conserved hypothetical lipoprotein		-0.282	1	-0.836	1	4.825	3.84e-22	545	16493	301	446
ZGAL_4733	5471790	5472599	-		Short-chain dehydrogenase/reductase	1.-.-.-	-0.295	1	1.432	1	-2.345	0.000510123	1022	194	2806	829
ZGAL_4738	5476310	5477041	+		Two-component system - Response regulator		-0.709	1	-1.754	1	-2.853	0.00089033	1007	124	288	608
ZGALAM_4720	5477182	5477346	+		conserved exported protein of unknown function		-1.803	0.110609	-1.909	0.0485501	-1.856	0.12167	922	246	239	258
ZGAL_4740	5479547	5480218	+		Two-component system - Response regulator		1.074	1	0.548	1	2.503	0.000226307	487	2848	717	1040
ZGAL_4741	5480384	5481040	+		Hypothetical protein		-0.456	1	-1.405	1	-3.178	0.000969947	3633	364	1323	2618
ZGAL_4743	5482557	5483849	+	fahA	Fumarylacetoacetase	3.7.1.2	-0.783	1	-0.056	1	1.649	0.00359742	746	2365	716	431
ZGAL_4747	5487883	5489607	-		Conserved hypothetical periplasmic protein		-0.253	1	0.29	1	2.129	0.000147815	1552	6944	1904	1299
ZGAL_4748	5489707	5490264	+		Conserved hypothetical protein		2.644	0.038654	-0.563	1	-1.585	1	487	153	325	3249
ZGAL_4750	5490855	5491469	-	pcm	Protein-L-isoaspartate O-methyltransferase	2.1.1.77	-0.983	1	-0.319	1	1.508	0.0168797	613	1764	490	308
ZGAL_4758	5497983	5498693	-		Two-component system - Response regulator		-1.468	0.00127871	-1.316	0.0231197	2.704	2.46e-17	1295	8556	514	464
ZGAL_4759	5498705	5500285	-		Two-component system - Sensor histidine kinase	2.7.13.3	1.323	1	0.738	1	2.641	2.57e-05	3044	19674	5130	7755
ZGAL_4767	5507819	5508151	-		Conserved hypothetical protein		-0.188	1	2.633	0.0145373	1.363	1	1370	3632	9007	1197
ZGAL_4774	5512813	5513124	-		Conserved hypothetical protein		-1.19	1	-1.342	1	2.758	1.18e-06	174	1222	69	75
