# Supplementary material for: Carrageenan catabolism is encoded by a complex regulon in marine heterotrophic bacteria
Source: Nat Commun. 2017 Nov 22;8:1685. doi: 10.1038/s41467-017-01832-6 (PMC5698469; doi:10.1038/s41467-017-01832-6)
Supplement: Supplementary file 12 — Supplementary Data 9 [file 41467_2017_1832_MOESM12_ESM.xlsx]

## Sheet: allres
Full results for all annotated CDS (expression values before and after normalization, statistical analysis results).
Id	start	end	strand	gene	eC_number	product	function	D-gal.A	D-gal.B	D-gal.C	D-AnG.A	D-AnG.B	D-AnG.C	IC.A	IC.B	IC.C	KC.A	KC.B	KC.C	norm.D-gal.A	norm.D-gal.B	norm.D-gal.C	norm.D-AnG.A	norm.D-AnG.B	norm.D-AnG.C	norm.IC.A	norm.IC.B	norm.IC.C	norm.KC.A	norm.KC.B	norm.KC.C	baseMean	D-gal	D-AnG	IC	KC	FoldChange.KCvsGal	log2FoldChange.KCvsD-gal	pvalue.KCvsD-gal	padj.KCvsD-gal	FoldChange.ICvsD-gal	log2FoldChange.ICvsD-gal	pvalue.ICvsD-gal	padj.ICvsD-gal	FoldChange.D-AnGvsD-gal	log2FoldChange.D-AnGvsD-gal	pvalue.D-AnGvsD-gal	padj.D-AnGvsD-gal	dispGeneEst
ZGAL_0	139	1563	+	dnaA		Chromosomal replication initiator protein, DnaA		10092	13669	10380	2616	1940	306	4197	13655	9300	9252	5759	7628	5717	5685	5102	3810	4139	2514	7651	8973	9521	5350	4508	5094	5671.98	5501	3488	8715	4984	0.907	-0.142	0.580837	1	1.58	0.66	0.0100495	1	0.638	-0.649	0.0118166	1	0.0208
ZGAL_1	1570	2016	+	ptpA	3.1.3.48	Low molecular weight protein-tyrosine-phosphatase		1318	1461	1101	221	150	15	477	1209	751	1009	873	777	747	608	541	322	320	123	870	794	769	583	683	519	573.26	632	255	811	595	0.943	-0.085	0.797703	1	1.28	0.356	0.284224	1	0.424	-1.237	0.000327092	1	0.0341
ZGAL_2	2030	2755	+		2.1.1.-	Methyltransferases		1504	1808	1274	130	48	23	4293	7049	4928	4790	5100	5590	852	752	626	189	102	189	7826	4632	5045	2770	3992	3733	2559.09	743	160	5834	3498	4.626	2.21	1.46e-10	4.96e-07	7.67	2.939	1.53e-17	6.29e-14	0.217	-2.202	1.53e-09	6.69e-06	0.0578
ZGALAM_0004	2632	2823	+			protein of unknown function		9	15	5	1	0	0	0	6	0	5	0	8	5	6	2	1	0	0	0	4	0	3	0	5	2.29	4	0	1	3	0.664	-0.59	0.669189	NA	0.414	-1.274	0.366934	NA	0.278	-1.845	0.218709	NA	0.9214
ZGAL_3	2917	3462	+			Conserved hypothetical protein		135	203	141	17	10	7	1	119	92	57	51	50	76	84	69	25	21	58	2	78	94	33	40	33	51.19	76	35	58	35	0.482	-1.054	0.161586	NA	0.776	-0.366	0.62718	1	0.442	-1.178	0.132778	1	0.4788
ZGAL_4	3642	4271	-			Conserved hypothetical periplasmic protein		783	1053	751	3300	2054	921	201	515	348	625	185	235	444	438	369	4806	4383	7566	366	338	356	361	145	157	1644.08	417	5585	353	221	0.536	-0.899	0.0236329	1	0.85	-0.234	0.556654	1	12.885	3.688	1.14e-20	4.98e-17	0.0889
ZGAL_5	4418	5461	-			Conserved hypothetical periplasmic protein		723	901	792	176	104	18	440	599	571	527	412	297	410	375	389	256	222	148	802	394	585	305	322	198	367.13	391	209	594	275	0.706	-0.501	0.160462	1	1.506	0.591	0.0978625	1	0.551	-0.859	0.0202754	1	0.0579
ZGAL_6	5461	5985	-		2.3.1.-	GCN5-related N-acetyltransferase		390	447	413	89	45	12	161	926	1099	273	428	252	221	186	203	130	96	99	293	609	1125	158	335	168	301.86	203	108	676	220	1.082	0.113	0.816843	1	3.24	1.696	0.000506076	1	0.546	-0.874	0.0848461	1	0.1587
ZGAL_7	5979	6707	-	dapF	5.1.1.7	Diaminopimelate epimerase	1.5.1.7 : Lysine, diaminopimelate,1.6.7 : Peptidoglycan (murein),1.7.34 : Peptidoglycan (murein) turnover, recycling,6.2 : Peptidoglycan (murein)	872	1141	1089	158	80	18	131	589	437	728	601	848	494	475	535	230	171	148	239	387	447	421	470	566	381.95	501	183	358	486	0.97	-0.045	0.888101	1	0.719	-0.477	0.134317	1	0.377	-1.406	2.56e-05	0.11151	0.0381
ZGAL_8	6941	8332	+	degP	3.4.21.-	Peptidase Do, family S1		1583	2243	2175	113650	63449	30524	1235	1451	1228	2857	2078	3011	897	933	1069	165506	135380	250749	2251	954	1257	1652	1627	2011	47023.8	966	183878	1487	1763	1.81	0.856	0.0229084	1	1.529	0.612	0.103959	1	177.629	7.473	6.33e-88	2.76e-84	0.0836
ZGAL_9	8449	9897	+	gapD	1.2.1.12	Glyceraldehyde 3-phosphate dehydrogenase		265	383	310	1736	1183	457	381	235	221	303	552	724	150	159	152	2528	2524	3754	695	154	226	175	432	484	952.85	154	2935	358	364	2.303	1.204	0.0270429	1	2.263	1.178	0.030653	1	17.539	4.132	3.1e-14	1.35e-10	0.2292
ZGAL_10	9894	9986	+			Putative protein		7	7	5	12	6	7	0	0	0	5	0	17	4	3	2	17	13	58	0	0	0	3	0	11	9.28	3	29	0	5	1.463	0.549	0.60467	NA	0.121	-3.042	0.0237064	NA	6.852	2.776	0.0090751	NA	0.726
ZGAL_11	10047	10673	+			Conserved hypothetical membrane protein		2075	2951	2248	532	343	60	472	1616	1004	854	298	429	1175	1227	1105	775	732	493	860	1062	1028	494	233	287	789.25	1169	667	983	338	0.293	-1.77	1.71e-07	0.000581112	0.843	-0.246	0.465977	1	0.579	-0.789	0.0210882	1	0.0558
ZGAL_12	10941	11615	+	trmD	2.1.1.31	tRNA (guanine-N1-)-methyltransferase		933	1395	900	36	22	9	295	1146	673	566	134	171	528	580	442	52	47	74	538	753	689	327	105	114	354.22	517	58	660	182	0.36	-1.474	0.00113909	1	1.271	0.346	0.443452	1	0.113	-3.142	1.34e-10	5.84e-07	0.1267
ZGAL_13	11755	12105	+	rplS		Ribosomal protein L19		1720	2947	1917	528	273	187	163	2714	1193	880	173	202	974	1226	942	769	582	1536	297	1783	1221	509	135	135	842.58	1047	962	1100	260	0.263	-1.928	0.00298131	1	1.049	0.07	0.91442	1	0.918	-0.123	0.850277	1	0.3606
ZGAL_14	12243	12467	-			Putative protein		42	100	80	4123	5003	20143	28	28	36	79	66	19	24	42	39	6004	10675	165471	51	18	37	46	52	13	15205.9	35	60717	35	37	1.046	0.066	NA	NA	1.011	0.016	NA	NA	1048.12	10.034	NA	NA	0.8195
ZGAL_15	12820	15039	+	icdA	1.1.1.42	Isocitrate dehydrogenase NADP-dependent, monomeric type		8830	11336	9687	2068	1549	216	3878	6051	4481	8351	2061	2258	5002	4715	4761	3012	3305	1774	7069	3976	4588	4829	1613	1508	3846.01	4826	2697	5211	2650	0.556	-0.846	0.0755378	1	1.078	0.108	0.820176	1	0.567	-0.819	0.0858476	1	0.174
ZGAL_16	15163	17562	+			TonB-dependent Receptor		756	892	777	598	512	41	1661	1494	1113	1341	835	1052	428	371	382	871	1092	337	3028	982	1140	775	654	703	896.83	394	767	1717	711	1.78	0.832	0.0932836	1	4.209	2.074	2.85e-05	0.117298	1.932	0.95	0.0565372	1	0.1753
ZGAL_17	17566	18423	+			Putative membrane lipoprotein		303	379	329	278	159	27	54	160	111	276	220	289	172	158	162	405	339	222	98	105	114	160	172	193	191.57	164	322	106	175	1.068	0.095	0.728477	1	0.65	-0.621	0.0283274	1	2.016	1.011	0.000358366	1	0.0069
ZGAL_18	18459	18701	+			Putative membrane protein		84	100	99	39	49	16	85	34	29	60	71	35	48	42	49	57	105	131	155	22	30	35	56	23	62.6	46	98	69	38	0.831	-0.268	0.689228	NA	1.452	0.538	0.421502	1	2.011	1.008	0.137181	1	0.3346
ZGAL_19	18706	19389	-			Conserved hypothetical protein		636	689	728	4195	2832	235	192	402	349	438	1672	1668	360	287	358	6109	6043	1930	350	264	357	253	1309	1114	1561.19	335	4694	324	892	2.584	1.37	0.0148506	1	0.968	-0.047	0.933234	1	12.967	3.697	4.92e-11	2.15e-07	0.2509
ZGAL_20	19492	20580	+			Metallopeptidase, family M42		2862	3753	3760	12856	7392	1243	631	1330	766	2610	750	1029	1621	1561	1848	18722	15772	10211	1150	874	784	1509	587	687	4610.6	1677	14902	936	928	0.559	-0.84	0.039513	1	0.563	-0.828	0.0425246	1	8.595	3.104	2.63e-14	1.15e-10	0.1067
ZGAL_21	20627	21175	+		3.6.1.-	NUDIX hydrolase		202	227	192	1158	647	44	45	191	69	179	56	192	114	94	94	1686	1380	361	82	126	71	103	44	128	357.11	101	1142	93	92	0.913	-0.132	0.809674	1	0.924	-0.115	0.834674	1	10.631	3.41	3.96e-10	1.73e-06	0.2191
ZGAL_22	21170	22546	-	hisS	6.1.1.21	Histidyl-tRNA synthetase		2168	2907	2294	1722	1024	132	1919	4287	2861	2261	1045	989	1228	1209	1128	2508	2185	1084	3498	2817	2929	1307	818	661	1780.99	1188	1926	3081	929	0.784	-0.351	0.350287	1	2.561	1.356	0.000298928	1	1.618	0.694	0.0653718	1	0.0735
ZGAL_23	22660	23133	-			Conserved hypothetical protein		792	1145	973	2031	1159	90	136	622	326	560	251	109	449	476	478	2958	2473	739	248	409	334	324	196	73	763.05	468	2057	330	198	0.434	-1.204	0.0310321	1	0.714	-0.486	0.384427	1	4.223	2.078	0.000193235	0.842503	0.2424
ZGAL_24	23196	26381	-			TonB-dependent Receptor		7310	8244	8194	1993	1347	129	1378	3723	2400	2854	1692	1454	4141	3429	4028	2902	2874	1060	2512	2447	2457	1650	1324	971	2482.88	3866	2279	2472	1315	0.346	-1.533	8.39e-05	0.28465	0.644	-0.636	0.102774	1	0.596	-0.745	0.0564623	1	0.0857
ZGAL_25	26469	26921	-	rplI		Ribosomal protein L9		7857	11446	8010	3256	1445	1025	1760	10613	6684	6879	1356	1323	4451	4760	3937	4742	3083	8420	3208	6974	6843	3977	1061	884	4361.78	4383	5415	5675	1974	0.462	-1.113	0.0536558	1	1.284	0.361	0.531279	1	1.226	0.294	0.610182	1	0.2675
ZGAL_26	26934	27230	-	rpsR		Ribosomal protein S18		4292	7163	3751	1975	896	324	2057	13522	8318	4519	1446	1107	2431	2979	1844	2876	1912	2662	3750	8886	8516	2613	1132	739	3361.61	2418	2483	7051	1495	0.625	-0.677	0.171084	1	2.845	1.508	0.00229883	1	1.026	0.037	0.940235	1	0.1741
ZGAL_27	27237	27575	-	rpsF		Ribosomal protein S6		2900	5841	4136	1683	897	373	1333	12165	7577	2985	692	956	1643	2429	2033	2451	1914	3064	2430	7994	7757	1726	542	638	2885.12	2035	2476	6060	969	0.486	-1.041	0.0494648	1	2.894	1.533	0.00381609	1	1.209	0.274	0.605268	1	0.2046
ZGAL_28	27805	28497	+			Two-component system - Response regulator		4775	5048	3896	190	128	14	283	2414	1332	4431	52956	44143	2705	2099	1915	277	273	115	516	1586	1364	2562	41452	29481	7028.74	2240	222	1155	24498	9.801	3.293	3.09e-06	0.0104859	0.533	-0.907	0.198869	1	0.113	-3.147	9.87e-06	0.0430404	0.4757
ZGAL_29	28565	31018	-	priA	3.6.1.-	Primosomal protein N' (replication factor Y)		1471	1829	1664	493	264	92	890	1382	900	1600	1558	1778	833	761	818	718	563	756	1622	908	921	925	1220	1187	936.08	804	679	1150	1111	1.377	0.462	0.134356	1	1.424	0.51	0.0986789	1	0.843	-0.247	0.431533	1	0.0413
ZGAL_30	31034	31474	-			Conserved hypothetical protein		992	1182	1042	372	235	60	255	497	329	882	1147	1257	562	492	512	542	501	493	465	327	337	510	898	839	539.77	522	512	376	749	1.431	0.517	0.0826127	1	0.721	-0.473	0.115118	1	0.984	-0.024	0.937594	1	0.0332
ZGAL_31	31471	32439	-	rbnA	3.1.-.-	Ribonuclease BN		624	818	786	323	250	53	601	2102	1358	990	1389	1498	353	340	386	470	533	435	1096	1381	1390	572	1087	1000	753.88	360	479	1289	886	2.443	1.289	2.06e-05	0.0699371	3.544	1.825	1.67e-09	6.87e-06	1.336	0.418	0.177993	1	0.0361
ZGAL_32	32440	33297	-	nadC	2.4.2.19	Quinolinate phosphoribosyl transferase [decarboxylating]		852	1171	1141	434	258	44	299	1395	931	1474	1226	1987	483	487	561	632	550	361	545	917	953	852	960	1327	719.03	510	514	805	1046	2.035	1.025	0.00239874	1	1.573	0.653	0.0536752	1	1.022	0.032	0.926701	1	0.0516
ZGAL_33	33427	33900	+			Conserved hypothetical protein		43	73	68	13	9	2	9	82	20	34	0	21	24	30	33	19	19	16	16	54	20	20	0	14	22.26	29	18	30	11	0.413	-1.277	0.127984	NA	1.038	0.054	0.948	NA	0.648	-0.625	0.474945	1	0.5221
ZGAL_34	33966	35858	-	serA1/serB	1.1.1.95,3.1.3.3	D-3-phosphoglycerate dehydrogenase / Phosphoserine phosphatase	1.5.1.11 : Serine	14212	17845	15139	7333	2289	421	2677	11607	7666	7318	1967	1633	8050	7422	7441	10679	4884	3458	4880	7627	7849	4231	1540	1091	5762.69	7638	6340	6785	2287	0.31	-1.691	0.00158893	1	0.891	-0.166	0.756579	1	0.835	-0.26	0.627257	1	0.2439
ZGAL_35	36022	36822	-			Alpha/beta hydrolase-fold protein		191	271	263	118	79	31	94	113	90	128	104	251	108	113	129	172	169	255	171	74	92	74	81	168	133.84	117	199	112	108	0.924	-0.114	0.796734	1	0.955	-0.066	0.882506	1	1.652	0.724	0.109574	1	0.1045
ZGAL_36	36809	37507	-			Conserved hypothetical membrane protein		217	264	222	156	85	12	123	148	117	146	19	169	123	110	109	227	181	99	224	97	120	84	15	113	125.2	114	169	147	71	0.633	-0.661	0.276257	1	1.274	0.349	0.564371	1	1.487	0.572	0.350761	1	0.2783
ZGAL_37	37508	38116	-			Conserved protein containing a HTH motif		232	325	334	189	178	22	2	172	59	142	103	159	131	135	164	275	380	181	4	113	60	82	81	106	142.71	143	279	59	90	0.637	-0.65	0.334603	1	0.435	-1.202	0.0761747	1	1.896	0.923	0.172071	1	0.3938
ZGAL_38	38200	38706	-			Conserved hypothetical membrane protein		255	398	340	424	364	117	139	224	196	185	346	252	144	166	167	617	777	961	253	147	201	107	271	168	331.64	159	785	200	182	1.141	0.19	0.628639	1	1.25	0.322	0.413131	1	4.796	2.262	8.95e-09	3.9e-05	0.0761
ZGAL_39	38740	39309	+	rdgB	3.6.1.19	Nucleoside-triphosphate diphosphatase		142	251	165	4	2	0	32	284	179	131	61	51	80	104	81	6	4	0	58	187	183	76	48	34	71.82	88	3	143	53	0.601	-0.734	0.16394	NA	1.6	0.678	0.196487	1	0.063	-3.998	6.02e-08	0.000262396	0.1552
ZGAL_40	39451	41241	+	csdA	3.6.1.-	RNA helicase CsdA		8364	8474	6412	5806	2993	415	4630	6952	4475	16065	6557	2503	4738	3524	3152	8455	6386	3409	8440	4568	4582	9289	5133	1672	5278.95	3805	6083	5863	5365	1.396	0.481	0.386247	1	1.521	0.605	0.275535	1	1.578	0.658	0.236107	1	0.2447
ZGAL_41	41329	42117	+			Conserved hypothetical periplasmic protein		504	767	658	764	518	40	90	299	200	761	482	882	285	319	323	1113	1105	329	164	196	205	440	377	589	453.83	309	849	188	469	1.505	0.59	0.163157	1	0.616	-0.7	0.100634	1	2.727	1.447	0.000667555	1	0.1027
ZGAL_42	42168	43883	+	malS	3.2.1.1	Alpha-amylase, family GH13_19		1481	2031	1832	812	550	74	641	1911	1537	2170	2742	2988	839	845	900	1183	1174	608	1168	1256	1574	1255	2146	1996	1245.21	861	988	1333	1799	2.072	1.051	0.00188518	1	1.54	0.623	0.0657404	1	1.156	0.209	0.540768	1	0.0508
ZGAL_43	43982	44638	-	trmH	2.1.1.34	tRNA guanosine-2'-O-methyltransferase		348	474	394	81	84	19	222	674	608	378	1004	1401	197	197	194	118	179	156	405	443	622	219	786	936	370.95	196	151	490	647	3.215	1.685	0.000423911	1	2.452	1.294	0.00689232	1	0.774	-0.37	0.453077	1	0.1516
ZGAL_44	44674	45366	+	npdA	3.5.1.-	NAD-dependent protein deacetylase		212	288	291	38	36	9	1	77	60	71	5	151	120	120	143	55	77	74	2	51	61	41	4	101	70.72	128	69	38	49	0.41	-1.286	0.140863	NA	0.33	-1.601	0.0683021	1	0.561	-0.833	0.346492	1	0.7847
ZGAL_45	45391	45978	+			Conserved hypothetical protein		177	218	169	13	10	7	89	172	141	162	177	275	100	91	83	19	21	58	162	113	144	94	139	184	100.61	91	33	140	139	1.508	0.593	0.128105	1	1.516	0.6	0.126114	1	0.301	-1.734	0.000194586	0.848393	0.0504
ZGAL_46	46083	47426	+	purB	4.3.2.2	Adenylosuccinate lyase		2759	3600	3242	2434	953	140	556	1023	656	1436	231	389	1563	1497	1594	3545	2033	1150	1014	672	672	830	181	260	1250.83	1551	2243	786	424	0.284	-1.816	0.00107028	1	0.517	-0.953	0.0860285	1	1.433	0.519	0.349711	1	0.2621
ZGAL_47	47508	48323	-			Small-conductance mechanosensitive channel		8690	8425	6097	7726	5255	1523	807	2283	1749	7981	6094	5436	4922	3504	2997	11251	11213	12511	1471	1500	1791	4615	4770	3630	5347.95	3808	11658	1587	4338	1.138	0.187	0.485202	1	0.419	-1.253	3.08e-06	0.0127023	3.038	1.603	2.26e-09	9.85e-06	0.0259
ZGAL_48	48469	49011	-			Conserved hypothetical lipoprotein		155	222	158	372	827	1107	1	188	59	125	291	177	88	92	78	542	1765	9094	2	124	60	72	228	118	1021.83	86	3800	62	139	1.554	0.636	0.481473	1	0.749	-0.417	0.645518	1	32.895	5.04	2.39e-08	0.000104145	0.9511
ZGAL_49	49066	49611	-			Conserved hypothetical protein		299	403	312	616	1200	1268	194	641	604	299	1326	1080	169	168	153	897	2560	10416	354	421	618	173	1038	721	1474.13	163	4624	464	644	3.664	1.873	0.00935174	1	2.688	1.427	0.047977	1	23.871	4.577	2.15e-10	9.37e-07	0.497
ZGAL_50	49671	50213	-			Conserved hypothetical protein		205	269	201	416	814	1012	83	45	55	110	57	119	116	112	99	606	1737	8313	151	30	56	64	45	79	950.64	109	3552	79	63	0.593	-0.753	0.309625	1	0.734	-0.446	0.547764	1	27.27	4.769	1.03e-10	4.49e-07	0.5138
ZGAL_51	50230	50679	-			Conserved hypothetical protein		138	171	139	218	363	480	1	79	103	122	167	183	78	71	68	317	775	3943	2	52	105	71	131	122	477.95	72	1678	53	108	1.441	0.527	0.539272	1	0.756	-0.404	0.640086	1	18.49	4.209	9.35e-07	0.00407445	0.821
ZGAL_52	50666	51175	-			RNA polymerase ECF-type sigma factor		178	286	222	338	555	355	10	214	84	122	62	181	101	119	109	492	1184	2916	18	141	86	71	49	121	450.53	110	1531	82	80	0.741	-0.433	0.520005	1	0.762	-0.392	0.56157	1	12.439	3.637	6.06e-08	0.000264139	0.4041
ZGAL_53	51415	52905	+		3.4.21.102	Carboxy-terminal processing peptidase, family S41		1795	2412	1880	888	352	83	7706	17847	17582	2300	20662	8148	1017	1003	924	1293	751	682	14047	11728	18001	1330	16173	5442	6032.6	981	909	14592	7648	7.197	2.847	6.45e-06	0.0218724	13.409	3.745	2.97e-09	1.22e-05	0.931	-0.103	0.870865	1	0.2965
ZGAL_54	52990	54480	+		3.4.21.102	Carboxy-terminal processing peptidase, family S41		1299	1582	1384	1072	475	74	370	1807	1515	1036	3593	2946	736	658	680	1561	1014	608	674	1187	1551	599	2812	1968	1170.71	691	1061	1137	1793	2.526	1.337	0.0130532	1	1.624	0.699	0.194422	1	1.522	0.606	0.261942	1	0.2216
ZGAL_55	54556	55461	-			Conserved hypothetical protein		151	221	173	81	46	31	61	126	91	140	42	26	86	92	85	118	98	255	111	83	93	81	33	17	95.97	88	157	96	44	0.512	-0.967	0.0747944	1	1.088	0.122	0.821586	1	1.703	0.768	0.161052	1	0.1853
ZGAL_56	55494	57368	-	btuB		Vitamin B12 TonB-dependent receptor		434	565	368	50	38	15	576	1169	717	551	88	142	246	235	181	73	81	123	1050	768	734	319	69	95	331.12	221	92	851	161	0.736	-0.442	0.39773	1	3.725	1.897	0.000271216	1	0.418	-1.258	0.0204382	1	0.194
ZGAL_57	57741	58379	-	fkpA	5.2.1.8	FKBP-type peptidyl-prolyl cis-trans isomerase		656	1086	759	111	66	33	156	1717	980	746	259	421	372	452	373	162	141	271	284	1128	1003	431	203	281	425.1	399	191	805	305	0.77	-0.377	0.453943	1	1.989	0.992	0.0483436	1	0.479	-1.062	0.0385333	1	0.1766
ZGAL_58	58406	59554	+	btuF		Vitamin B12 ABC importer, periplasmic component		308	444	412	123	80	8	4	132	73	301	85	161	174	185	203	179	171	66	7	87	75	174	67	108	124.5	187	139	56	116	0.632	-0.662	0.305979	1	0.32	-1.642	0.0118318	1	0.764	-0.388	0.55394	1	0.3426
ZGAL_59	59555	60586	+	btuC		Vitamin B12 ABC importer, permease component		131	192	229	45	52	6	5	32	10	74	0	13	74	80	113	66	111	49	9	21	10	43	0	9	48.69	89	75	13	17	0.221	-2.181	0.0129829	NA	0.179	-2.484	0.00520252	1	0.864	-0.211	0.811077	1	0.7732
ZGAL_60	60729	61604	+			DUF1080 family protein		665	882	613	160	86	5	556	1243	904	1984	1547	3315	377	367	301	233	183	41	1014	817	926	1147	1211	2214	735.86	348	152	919	1524	4.254	2.089	3.81e-06	0.012926	2.588	1.372	0.00243605	1	0.469	-1.092	0.019386	1	0.1216
ZGAL_61	61709	62398	+	btuD	3.6.3.33	Vitamin B12 ABC importer, ATPase component		140	212	164	18	12	6	47	175	140	101	197	299	79	88	81	26	26	49	86	115	143	58	154	200	92.12	83	34	115	137	1.642	0.716	0.12953	1	1.381	0.466	0.327392	1	0.384	-1.382	0.00914511	1	0.1203
ZGAL_62	62464	63810	+	rmuC		DNA recombination protein RmuC		1073	1577	1258	405	280	44	1133	3643	3171	1080	906	969	608	656	618	590	597	361	2065	2394	3247	624	709	647	1093.11	627	516	2569	660	1.052	0.073	0.795711	1	4.053	2.019	7.21e-13	2.97e-09	0.839	-0.254	0.380273	1	0.0243
ZGAL_63	63807	64172	+			Conserved hypothetical periplasmic protein		180	221	176	64	69	6	0	96	43	114	71	36	102	92	87	93	147	49	0	63	44	66	56	24	68.56	94	96	36	49	0.54	-0.888	0.256855	NA	0.413	-1.277	0.105593	1	1.047	0.067	0.932719	1	0.5937
ZGAL_64	64172	64717	+		3.1.2.-	Acyl-CoA thioesterase		160	154	177	36	47	5	34	330	283	122	37	103	91	64	87	52	100	41	62	217	290	71	29	69	97.69	81	64	190	56	0.706	-0.502	0.382954	1	2.301	1.202	0.0357357	1	0.832	-0.265	0.656626	1	0.227
ZGAL_65	64710	65423	-	pglA	3.1.1.31	6-Phosphogluconolactonase		971	1193	1110	1355	937	116	242	441	314	670	220	419	550	496	546	1973	1999	953	441	290	321	387	172	280	700.76	531	1642	351	280	0.533	-0.908	0.0221225	1	0.664	-0.591	0.137248	1	3.057	1.612	4.86e-05	0.212014	0.087
ZGAL_66	65479	67011	-	zwfA	1.1.1.49	Glucose-6-phosphate 1-dehydrogenase		3515	4562	3948	4109	1762	177	2766	10418	6790	4631	2725	3156	1991	1897	1941	5984	3760	1454	5042	6846	6952	2678	2133	2108	3565.4	1943	3733	6280	2306	1.183	0.243	0.577415	1	3.165	1.662	0.000135942	0.559946	1.903	0.929	0.0333255	1	0.1213
ZGAL_67	67184	68596	+	gndA	1.1.1.44	6-Phosphogluconate dehydrogenase, decarboxylating		2580	3601	3402	2963	2023	295	437	1880	939	1440	440	380	1461	1498	1672	4315	4316	2423	797	1235	961	833	344	254	1675.86	1544	3685	998	477	0.316	-1.661	0.000228718	0.775583	0.652	-0.617	0.171083	1	2.351	1.233	0.00619943	1	0.1407
ZGAL_68	68646	69212	+			Conserved hypothetical protein		667	894	668	346	164	37	180	228	144	635	208	236	378	372	328	504	350	304	328	150	147	367	163	158	295.72	359	386	208	229	0.644	-0.635	0.161922	1	0.583	-0.778	0.0878395	1	1.08	0.111	0.807966	1	0.1271
ZGAL_69	69358	71589	+		2.7.13.3	Two-component system hybrid - Sensor histidine kinase/Response regulator, receiver domain		981	1124	887	117	61	5	420	1091	673	1490	1761	1335	556	467	436	170	130	41	766	717	689	862	1378	892	591.99	486	114	724	1044	2.125	1.088	0.00308171	1	1.481	0.566	0.124381	1	0.258	-1.955	5.59e-07	0.00243665	0.0514
ZGAL_70	71603	71953	+			Conserved hypothetical protein		64	76	74	8	8	2	0	32	14	47	0	35	36	32	36	12	17	16	0	21	14	27	0	23	19.61	35	15	12	17	0.524	-0.931	0.35873	NA	0.391	-1.355	0.186279	NA	0.469	-1.092	0.299612	1	1.0658
ZGAL_71	72037	73662	+	alkK	6.2.1.-	Medium-chain-fatty-acid-CoA ligase		788	953	878	543	299	99	463	620	454	1813	5548	6112	446	396	432	791	638	813	844	407	465	1048	4343	4082	1225.46	425	747	572	3158	7.103	2.828	8.03e-09	2.72e-05	1.336	0.418	0.395586	1	1.735	0.795	0.107333	1	0.1698
ZGAL_72	73720	76575	-	carB	6.3.5.5	Carbamoyl-phosphate synthase large chain	1.5.1.3 : Arginine,1.5.2.2 : Pyrimidine biosynthesis	7803	10182	7989	1164	612	266	3951	12735	7321	12670	3632	3963	4420	4235	3927	1695	1306	2185	7202	8369	7495	7326	2843	2647	4470.79	4194	1729	7689	4272	1.018	0.026	0.94902	1	1.816	0.861	0.0361438	1	0.417	-1.261	0.00222741	1	0.1142
ZGALAM_0075	76696	76863	-	rpmH		50S ribosomal protein L34		2537	4577	2737	256	44	19	98	3217	1527	965	81	121	1437	1904	1345	373	94	156	179	2114	1563	558	63	81	822.25	1562	208	1285	234	0.17	-2.555	0.00185125	1	0.833	-0.263	0.748523	1	0.153	-2.707	0.00103871	1	0.7071
ZGAL_73	77049	77954	+			Conserved hypothetical periplasmic protein		626	1094	827	82	30	7	305	1165	634	703	259	188	355	455	406	119	64	58	556	766	649	406	203	126	346.87	405	80	657	245	0.61	-0.712	0.11535	1	1.606	0.684	0.129911	1	0.213	-2.229	3.07e-06	0.0134049	0.1254
ZGAL_74	77960	78475	+			Conserved hypothetical membrane protein		1196	1763	1283	96	31	1	92	2100	1285	984	144	307	677	733	631	140	66	8	168	1380	1316	569	113	205	500.46	680	71	955	296	0.456	-1.133	0.141063	1	1.377	0.462	0.548545	1	0.126	-2.987	0.000141284	0.616	0.6122
ZGAL_75	78520	80016	-	clsA1	2.7.8.-	Cardiolipin synthetase		102	131	75	19	17	17	135	88	89	102	117	136	58	54	37	28	36	140	246	58	91	59	92	91	82.43	50	68	132	81	1.588	0.667	0.289558	NA	2.534	1.341	0.0333701	1	1.23	0.299	0.646587	1	0.2941
ZGAL_76	80115	81080	-	mltD2		Lytic murein transglycosylase, family GH23		2737	3287	2822	5374	3013	639	718	1641	1107	3623	8263	7066	1550	1367	1387	7826	6429	5249	1309	1078	1133	2095	6468	4719	3384.25	1435	6501	1173	4427	3.036	1.602	4.19e-05	0.142029	0.82	-0.286	0.465163	1	4.436	2.149	4e-08	0.000174209	0.0881
ZGAL_77	81272	81934	-			Conserved hypothetical protein		211	350	356	63	41	5	101	180	112	136	125	115	120	146	175	92	87	41	184	118	115	79	98	77	110.89	147	73	139	85	0.579	-0.79	0.0253819	1	0.941	-0.088	0.802373	1	0.542	-0.883	0.0208519	1	0.0327
ZGAL_78	82104	82397	+			Conserved hypothetical protein		3909	6633	5236	6930	4329	3903	283	1832	795	744	197	252	2214	2759	2574	10092	9237	32062	516	1204	814	430	154	168	5185.34	2516	17130	845	251	0.107	-3.223	7.91e-09	2.68e-05	0.347	-1.526	0.00621981	1	6.442	2.688	1.41e-06	0.00616695	0.2812
ZGAL_79	82456	83814	-			MiaB-like tRNA modifying protein		2625	3591	2814	1391	876	254	1519	3376	3097	2210	2048	2757	1487	1493	1383	2026	1869	2087	2769	2219	3171	1278	1603	1841	1935.45	1454	1994	2720	1574	1.082	0.113	0.643423	1	1.863	0.897	0.000242214	0.99768	1.367	0.451	0.0673756	1	0.0162
ZGAL_80	83926	85101	-			Conserved hypothetical protein		1113	1463	1020	630	319	73	861	1953	1059	1825	2450	2499	630	608	501	917	681	600	1570	1283	1084	1055	1918	1669	1043.1	580	733	1312	1547	2.642	1.401	1.35e-05	0.0458834	2.243	1.166	0.000301775	1	1.269	0.344	0.293286	1	0.0438
ZGALAM_0084	85145	85324	-			protein of unknown function		6	6	4	3	3	1	0	46	23	1	0	4	3	2	2	4	6	8	0	30	24	1	0	3	6.99	2	6	18	1	0.498	-1.006	0.381625	NA	5.585	2.482	0.0216903	NA	2.02	1.014	0.382165	NA	0.7155
ZGAL_81	85239	85535	-	rpmE		Ribosomal protein L31		1337	2099	1413	1348	572	135	58	1285	510	574	31	126	757	873	695	1963	1220	1109	106	844	522	332	24	84	710.83	775	1431	491	147	0.209	-2.261	0.00271742	1	0.65	-0.621	0.410028	1	1.787	0.838	0.266284	1	0.5602
ZGAL_82	85836	86213	-			Hypothetical lipoprotein		51	61	36	21	9	2	1	44	23	38	0	11	29	25	18	31	19	16	2	29	24	22	0	7	18.48	24	22	18	10	0.449	-1.157	0.231595	NA	0.788	-0.343	0.722507	NA	0.947	-0.079	0.936294	1	0.8337
ZGAL_83	86808	87329	+			Conserved hypothetical membrane protein		485	874	590	189	202	24	222	1627	959	654	211	677	275	363	290	275	431	197	405	1069	982	378	165	452	440.23	309	301	819	332	1.071	0.099	0.838817	1	2.591	1.374	0.00472433	1	0.985	-0.022	0.964102	1	0.1603
ZGALAM_0088	87227	87385	+			protein of unknown function		15	18	20	1	3	0	0	6	0	6	4	0	8	7	10	1	6	0	0	4	0	3	3	0	3.68	8	2	1	2	0.318	-1.654	0.179621	NA	0.239	-2.065	0.104451	NA	0.415	-1.269	0.331872	NA	0.51
ZGAL_84	87529	88503	+	arnC1	2.7.8.30	Undecaprenyl-phosphate 4-deoxy-4-formamido-L-arabinose transferase, family GT2		709	1152	916	194	134	18	380	698	405	501	345	251	402	479	450	283	286	148	693	459	415	290	270	168	361.72	444	239	522	243	0.551	-0.861	0.0164689	1	1.172	0.229	0.523637	1	0.557	-0.843	0.0226254	1	0.0562
ZGAL_85	88543	90252	+	pgcA	5.4.2.2	Phosphoglucomutase		6168	8182	7357	4618	2550	205	1480	6048	3654	6962	2221	3054	3494	3403	3616	6725	5441	1684	2698	3974	3741	4025	1739	2040	3548.32	3504	4617	3471	2601	0.747	-0.42	0.39044	1	0.991	-0.013	0.978405	1	1.311	0.391	0.424373	1	0.1705
ZGAL_86	90252	92075	+	msbA		Lipid A export ATP-binding/permease protein		1793	2516	2458	1041	1027	410	95	1070	503	804	244	233	1016	1046	1208	1516	2191	3368	173	703	515	465	191	156	1045.7	1090	2358	464	271	0.258	-1.952	0.000356084	1	0.437	-1.195	0.0288676	1	2.113	1.08	0.0481185	1	0.2208
ZGAL_87	92134	92688	+			RNA polymerase ECF-type sigma factor		489	713	511	1392	1821	1320	353	413	176	408	141	345	277	297	251	2027	3885	10844	643	271	180	236	110	230	1604.38	275	5585	365	192	0.709	-0.497	0.411701	1	1.312	0.391	0.517458	1	18.304	4.194	3.67e-12	1.6e-08	0.3175
ZGAL_88	92700	93215	+			Conserved hypothetical membrane protein		146	171	118	447	601	494	67	328	289	126	147	146	83	71	58	651	1282	4058	122	216	296	73	115	98	593.52	71	1997	211	95	1.334	0.415	0.474576	1	2.891	1.532	0.00829351	1	25.338	4.663	7.47e-16	3.26e-12	0.2572
ZGAL_89	93208	93669	+			Conserved hypothetical protein		281	401	348	896	1127	1054	29	257	128	233	172	207	159	167	171	1305	2405	8658	53	169	131	135	135	138	1135.44	166	4123	118	136	0.826	-0.276	0.644895	1	0.723	-0.468	0.436048	1	22.318	4.48	5.81e-14	2.53e-10	0.2868
ZGAL_90	93682	94710	-			BNR repeats protein		356	460	425	116	96	27	71	271	242	378	304	319	202	191	209	169	205	222	129	178	248	219	238	213	201.86	201	199	185	223	1.111	0.152	0.609427	1	0.928	-0.107	0.722721	1	0.975	-0.037	0.906139	1	0.0212
ZGAL_91	94783	95994	+	rsmB	2.1.1.-	Ribosomal RNA small subunit methyltransferase B		602	711	503	151	110	56	4	554	333	432	104	143	341	296	247	220	235	460	7	364	341	250	81	96	244.8	295	305	237	142	0.506	-0.982	0.223347	1	0.819	-0.288	0.720769	1	1.026	0.037	0.963847	1	0.6659
ZGAL_92	96094	99777	+	purL	6.3.5.3	Phosphoribosylformylglycinamidine synthase		5466	7302	6610	8707	6269	1149	2166	4047	2947	5166	995	1093	3096	3037	3249	12680	13376	9439	3948	2659	3017	2987	779	730	4916.48	3127	11832	3208	1499	0.488	-1.036	0.0382019	1	1.025	0.036	0.942827	1	3.668	1.875	0.000174719	0.761775	0.2034
ZGAL_93	99900	102473	-			Conserved hypothetical periplasmic protein		288	277	237	9	11	3	4	38	19	244	2355	1587	163	115	116	13	23	25	7	25	19	141	1843	1060	296.01	131	20	17	1015	7.066	2.821	3.84e-05	0.130371	0.149	-2.745	0.000108208	0.44571	0.167	-2.578	0.000531239	1	0.4259
ZGAL_94	102745	104520	+	fadD	6.2.1.3	Long-chain-fatty-acid-CoA ligase		3333	4199	3857	736	465	114	828	2081	1355	6435	13594	17820	1888	1746	1896	1072	992	936	1509	1368	1387	3721	10641	11901	3254.8	1843	1000	1421	8754	4.643	2.215	1.76e-08	5.98e-05	0.774	-0.37	0.347863	1	0.548	-0.867	0.028691	1	0.0897
ZGAL_95	104706	105188	+			MarR-type transcriptional regulator		662	892	747	237	231	62	2279	2049	1266	6178	5360	4032	375	371	367	345	493	509	4154	1346	1296	3572	4196	2693	1643.17	371	449	2265	3487	8.992	3.169	3.52e-12	1.19e-08	5.887	2.558	2.01e-08	8.29e-05	1.202	0.265	0.565641	1	0.1501
ZGAL_96	105211	107616	+	fadN	1.1.1.35,4.2.1.17	3-Hydroxyl-CoA dehydrogenase / Enoyl-CoA hydratase		3005	3847	3443	2143	2815	858	253	1368	865	3727	4437	5008	1702	1600	1692	3121	6006	7048	461	899	886	2155	3473	3345	2699.03	1665	5392	749	2991	1.781	0.833	0.0343895	1	0.456	-1.134	0.00407617	1	3.18	1.669	2.29e-05	0.0996578	0.0894
ZGAL_97	107661	108008	+			23S ribosomal protein		345	529	328	249	339	85	19	814	356	588	725	883	195	220	161	363	723	698	35	535	364	340	568	590	399.34	192	595	311	499	2.493	1.318	0.0454119	1	1.591	0.67	0.309793	1	2.943	1.557	0.018494	1	0.3829
ZGAL_98	108048	109238	+	fadA	2.3.1.16	3-Ketoacyl-CoA thiolase		2358	2710	2460	1465	1678	687	804	1808	1075	4552	8029	7852	1336	1127	1209	2133	3580	5644	1466	1188	1101	2632	6285	5244	2745.37	1224	3786	1252	4720	3.77	1.915	5.27e-06	0.0178727	1.022	0.031	0.941048	1	3.028	1.599	0.000147297	0.642216	0.1009
ZGAL_99	109269	111065	+	fadE	1.3.99.-	Acyl-CoA dehydrogenase		2391	2993	2853	1735	2259	1472	511	666	488	1666	1923	2233	1354	1245	1402	2527	4820	12092	932	438	500	963	1505	1491	2439.08	1334	6480	623	1320	0.99	-0.015	0.977322	1	0.476	-1.071	0.0393068	1	4.66	2.22	1.89e-05	0.0823894	0.2085
ZGAL_100	111146	112948	-		3.2.1.-	Glycoside hydrolase, family GH15		2138	2808	2325	511	291	54	961	2021	1303	1913	1496	2181	1211	1168	1143	744	621	444	1752	1328	1334	1106	1171	1457	1123.17	1174	603	1471	1245	1.06	0.084	0.75592	1	1.25	0.322	0.231971	1	0.524	-0.932	0.000737358	1	0.0208
ZGAL_101	113051	115261	+	otsAB	2.4.1.15,3.1.3.12	Trehalose-6-phosphate synthase/phosphatase, family GT20		2203	2721	2580	3415	1987	219	1520	2021	1093	2146	4496	4194	1248	1132	1268	4973	4240	1799	2771	1328	1119	1241	3519	2801	2286.55	1216	3671	1739	2520	2.036	1.026	0.0420174	1	1.417	0.503	0.318932	1	2.943	1.558	0.00204332	1	0.1716
ZGAL_102	115550	116725	+			Major facilitator family transporter		90	136	145	60	43	10	29	17	18	75	42	58	51	57	71	87	92	82	53	11	18	43	33	39	53.13	60	87	27	38	0.651	-0.62	0.220508	NA	0.447	-1.161	0.0260188	1	1.452	0.538	0.301248	1	0.1128
ZGAL_103	116830	118188	+		3.6.1.-	DEAD/DEAH RNA helicase		767	941	849	386	193	26	115	997	502	1118	577	821	434	391	417	562	412	214	210	655	514	646	452	548	454.65	414	396	460	549	1.317	0.398	0.378342	1	1.11	0.15	0.739459	1	0.971	-0.043	0.925206	1	0.1276
ZGAL_104	118313	119926	+		3.4.11.-	Aminopeptidase, family M1		846	973	836	794	309	135	617	928	741	1737	790	816	479	405	411	1156	659	1109	1125	610	759	1004	618	545	740.03	432	975	831	722	1.663	0.734	0.0499218	1	1.906	0.931	0.0130117	1	2.23	1.157	0.00215487	1	0.0744
ZGAL_105	120004	123039	-			Conserved hypothetical lipoprotein		3812	4525	4361	2616	1239	366	1027	2658	1971	4500	2264	3134	2159	1882	2144	3810	2644	3007	1872	1747	2018	2602	1772	2093	2312.38	2062	3154	1879	2156	1.046	0.064	0.800336	1	0.912	-0.133	0.600875	1	1.527	0.611	0.016729	1	0.0204
ZGAL_106	123219	123812	+		2.1.1.-	SAM-dependent methyltransferase		83	96	81	215	111	14	53	139	60	297	329	527	47	40	40	313	237	115	97	91	61	172	258	352	151.86	42	222	83	261	5.979	2.58	9.26e-10	3.14e-06	1.941	0.957	0.0260214	1	5.255	2.394	2.95e-08	0.000128574	0.0831
ZGAL_107	123828	124205	-			Hypothetical membrane protein		2	4	3	0	1	1	0	0	0	6	0	0	1	2	1	0	2	8	0	0	0	3	0	0	1.51	1	3	0	1	0.873	-0.195	0.898352	NA	0.234	-2.097	0.187722	NA	1.428	0.514	0.742428	NA	1.1971
ZGALAM_0112	123954	124331	+			conserved protein of unknown function		758	1374	1264	140	88	4	8	170	45	70	43	15	429	571	621	204	188	33	15	112	46	40	34	10	191.93	540	142	58	28	0.06	-4.062	8.33e-09	2.83e-05	0.119	-3.065	1.33e-05	0.0547354	0.285	-1.811	0.0103884	1	0.4457
ZGALAM_0113	124369	124494	-			protein of unknown function		3	4	14	1	0	0	0	0	0	0	0	0	2	2	7	1	0	0	0	0	0	0	0	0	0.98	4	0	0	0	0.086	-3.532	0.0292959	NA	0.1	-3.322	0.0405435	NA	0.284	-1.816	0.262802	NA	0
ZGAL_108	124545	125348	+			Conserved hypothetical lipoprotein		20267	21988	19009	551	252	131	932	3429	2475	1017	633	531	11480	9145	9344	802	538	1076	1699	2253	2534	588	495	355	3359.09	9990	805	2162	479	0.05	-4.334	2.58e-37	8.74e-34	0.22	-2.184	1.13e-10	4.64e-07	0.082	-3.606	6.87e-26	2.99e-22	0.0554
ZGAL_109	125410	126456	+	ccpA1	1.11.1.5	Di-heme cytochrome c peroxidase		3959	4920	5034	199	81	14	118	347	340	265	74	47	2243	2046	2474	290	173	115	215	228	348	153	58	31	697.88	2254	193	264	81	0.039	-4.67	1.79e-18	6.08e-15	0.124	-3.014	1.32e-08	5.45e-05	0.093	-3.428	1.97e-10	8.61e-07	0.2239
ZGAL_110	126431	127450	+			Conserved hypothetical periplasmic protein		2347	2952	3189	198	88	27	11	80	79	135	1	20	1329	1228	1568	288	188	222	20	53	81	78	1	13	422.36	1375	233	51	31	0.029	-5.107	7.28e-10	2.47e-06	0.046	-4.427	9.51e-08	0.000391638	0.189	-2.403	0.00372586	1	0.7465
ZGAL_111	127665	128360	+	30288		Conserved hypothetical periplasmic protein		823	975	812	571	265	17	178	679	442	1141	587	995	466	405	399	832	565	140	324	446	453	660	459	665	484.53	423	512	408	595	1.393	0.478	0.326614	1	0.964	-0.052	0.914508	1	1.223	0.291	0.554278	1	0.1605
ZGAL_112	128400	129620	+		3.4.21.-	Serine peptidase, family S9		466	645	580	678	306	64	291	251	171	825	676	1398	264	268	285	987	653	526	530	165	175	477	529	934	482.8	272	722	290	647	2.327	1.218	0.0131487	1	1.058	0.082	0.868174	1	2.603	1.38	0.00522054	1	0.1662
ZGAL_113	129752	130390	+			Conserved hypothetical membrane protein		1163	1778	1906	3756	3694	610	171	569	341	511	299	270	659	739	937	5470	7882	5011	312	374	349	295	234	180	1870.19	778	6121	345	236	0.307	-1.702	3.52e-08	0.000119252	0.447	-1.161	0.000172298	0.709697	7.73	2.95	5.78e-22	2.52e-18	0.038
ZGAL_114	130593	131198	+	sodC	1.15.1.1	Superoxide dismutase [Cu-Zn]		127	153	126	128	48	12	73	112	50	165	107	109	72	64	62	186	102	99	133	74	51	95	84	73	91.23	66	129	86	84	1.271	0.346	0.415762	1	1.283	0.36	0.402383	1	1.988	0.992	0.0240721	1	0.0769
ZGAL_115	131282	132382	-			Bacterial surface antigen		63	72	40	8	20	42	9	37	7	50	180	70	36	30	20	12	43	345	16	24	7	29	141	47	62.42	29	133	16	72	2.358	1.238	0.160445	NA	0.595	-0.748	0.404363	1	3.989	1.996	0.0245937	1	0.7686
ZGALAM_0122	132902	133024	-			protein of unknown function		906	1626	1413	38	23	12	212	502	196	176	354	683	513	676	695	55	49	99	386	330	201	102	277	456	319.92	628	68	306	278	0.452	-1.146	0.0241111	1	0.495	-1.015	0.0460998	1	0.109	-3.196	2.72e-09	1.19e-05	0.1799
ZGAL_116	133535	134728	+			Conserved hypothetical membrane protein		814	1114	977	394	199	7	795	930	764	981	1092	950	461	463	480	574	425	58	1449	611	782	567	855	634	613.29	468	352	947	685	1.446	0.532	0.356981	1	1.977	0.983	0.088811	1	0.773	-0.372	0.52335	1	0.2702
ZGAL_117	134809	135564	-			Two-component system - Response regulator		123	185	135	121	88	61	0	170	96	142	166	116	70	77	66	176	188	501	0	112	98	82	130	77	131.46	71	288	70	96	1.331	0.412	0.616889	1	0.995	-0.007	0.992827	1	3.662	1.873	0.0233754	1	0.7403
ZGAL_118	135595	135933	-			Conserved hypothetical protein		20	36	28	21	17	30	0	33	20	34	0	63	11	15	14	31	36	246	0	22	20	20	0	42	38.1	13	104	14	21	1.456	0.542	0.620331	NA	1.064	0.089	0.935692	1	5.91	2.563	0.0193298	1	1.5461
ZGAL_119	135974	136267	-			Conserved hypothetical membrane protein		11	16	13	21	10	28	0	51	10	5	26	94	6	7	6	31	21	230	0	34	10	3	20	63	35.92	6	94	15	29	3.708	1.891	0.0710878	NA	2.089	1.063	0.314607	1	10.34	3.37	0.00136377	1	1.2256
ZGAL_120	136413	137756	-		2.7.13.3	Two-component system - Sensor histidine kinase		167	208	167	122	48	149	28	327	189	204	147	235	95	87	82	178	102	1224	51	215	194	118	115	157	218.06	88	501	153	130	1.451	0.537	0.464342	1	1.7	0.765	0.297438	1	5.141	2.362	0.00130287	1	0.5003
ZGAL_121	137883	138344	-			AsnC/Lrp-type transcriptional regulator		63	81	64	14	6	2	0	44	37	18	0	37	36	34	31	20	13	16	0	29	38	10	0	25	21.03	34	16	22	12	0.394	-1.344	0.19742	NA	0.701	-0.513	0.622392	NA	0.536	-0.901	0.401041	1	1.1842
ZGAL_122	138504	140828	+	metE	2.1.1.14	Cobalamin-independent methionine synthase	1.5.1.9 : Methionine	853	1219	1171	179	36	14	154	184	158	447	514	1290	483	507	576	261	77	115	281	121	162	258	402	862	342	522	151	188	507	0.973	-0.04	0.942252	1	0.369	-1.438	0.00879668	1	0.305	-1.715	0.00214162	1	0.2239
ZGAL_123	140915	142468	+			FAD-dependent oxidoreductase		686	913	733	527	408	86	708	746	474	1067	649	648	389	380	360	767	871	706	1291	490	485	617	508	433	608.08	376	781	755	519	1.374	0.458	0.256121	1	1.982	0.987	0.0144613	1	2.058	1.041	0.0103708	1	0.0925
ZGAL_124	142525	143826	+	rhlE	3.6.1.-	RNA helicase RhlE		2674	2774	2027	1054	323	57	1413	2661	2163	4499	2464	1524	1515	1154	996	1535	689	468	2576	1749	2215	2601	1929	1018	1536.99	1222	897	2180	1849	1.5	0.585	0.220358	1	1.762	0.817	0.0872215	1	0.745	-0.425	0.376202	1	0.1643
ZGAL_125	143823	144017	-			Putative protein		7	6	6	3	5	7	2	4	3	4	0	0	4	2	3	4	11	58	4	3	3	2	0	0	7.8	3	24	3	1	0.334	-1.581	0.153946	NA	0.986	-0.021	0.98456	NA	5.382	2.428	0.0183753	NA	0.4955
ZGAL_126	144026	144859	+			Endonuclease/exonuclease/phosphatase family		372	560	464	752	413	85	207	339	274	360	310	370	211	233	228	1095	881	698	377	223	281	208	243	247	410.4	224	891	294	233	1.038	0.054	0.85406	1	1.301	0.379	0.199165	1	3.968	1.988	1.82e-11	7.92e-08	0.0279
ZGAL_127	144927	145757	-		1.11.1.-	Non-heme haloperoxidase		445	672	603	990	806	708	238	652	411	597	728	1185	252	279	296	1442	1720	5816	434	428	421	345	570	791	1066.25	276	2993	428	569	2.024	1.017	0.0460852	1	1.533	0.616	0.227776	1	10.189	3.349	5.13e-11	2.23e-07	0.1885
ZGAL_128	145898	146503	+	paiB		Transcriptional regulator PaiB		270	444	415	84	36	6	139	402	231	354	313	466	153	185	204	122	77	49	253	264	237	205	245	311	192.08	181	83	251	254	1.399	0.485	0.137898	1	1.387	0.472	0.150706	1	0.498	-1.005	0.00508247	1	0.0288
ZGAL_129	146512	147531	-			NAD(P)-dependent sugar epimerase/dehydratase		321	399	436	477	502	221	56	151	99	199	185	204	182	166	214	695	1071	1815	102	99	101	115	145	136	403.51	187	1194	101	132	0.708	-0.499	0.172253	1	0.543	-0.881	0.0175667	1	6.166	2.624	5.54e-13	2.42e-09	0.0625
ZGAL_130	147750	148229	-	dpsA1	1.16.-.-	DNA protection during starvation protein		3010	5307	4592	30419	24729	23922	190	1135	675	1621	190	369	1705	2207	2257	44299	52764	196515	346	746	691	937	149	246	25238.5	2056	97859	594	444	0.232	-2.109	0.00171166	1	0.306	-1.708	0.0111181	1	40.599	5.343	1.81e-15	7.88e-12	0.4622
ZGAL_131	148337	149275	+			LysR-type transcriptional regulator		589	756	738	207	128	19	281	358	225	588	170	197	334	314	363	301	273	156	512	235	230	340	133	132	276.99	337	243	326	202	0.606	-0.724	0.1337	1	0.965	-0.051	0.91524	1	0.74	-0.435	0.374495	1	0.1511
ZGAL_132	149359	149544	-			Conserved hypothetical protein		48	98	59	650	554	108	1	9	1	66	0	26	27	41	29	947	1182	887	2	6	1	38	0	17	264.76	32	1005	3	18	0.599	-0.74	0.362755	1	0.124	-3.008	0.000659404	1	25.445	4.669	6.26e-09	2.73e-05	0.764
ZGAL_133	149679	150971	+	dacB	3.4.16.4	D-alanyl-D-alanine carboxypeptidase, family S13		320	480	455	31	10	7	6	336	287	406	138	325	181	200	224	45	21	58	11	221	294	235	108	217	151.16	202	41	175	187	0.93	-0.105	0.886761	1	0.879	-0.187	0.800089	1	0.219	-2.188	0.00421932	1	0.5056
ZGAL_134	150995	151579	-		3.6.1.-	Nucleoside diphosphate pyrophosphatase		970	1205	995	592	831	180	298	1236	760	919	1177	1330	549	501	489	862	1773	1479	543	812	778	531	921	888	844	513	1371	711	780	1.512	0.597	0.097076	1	1.382	0.467	0.195422	1	2.635	1.398	0.000110293	0.480877	0.0655
ZGAL_135	151635	152054	-			Two-component system - Response regulator, receiver domain		912	1347	961	531	619	95	503	1525	1146	954	1084	1708	517	560	472	773	1321	780	917	1002	1173	552	849	1141	838.07	516	958	1031	847	1.63	0.705	0.0444393	1	1.981	0.986	0.00499369	1	1.848	0.886	0.01226	1	0.061
ZGAL_136	152152	152808	-			Conserved hypothetical protein		522	742	716	560	1218	199	60	364	246	340	539	701	296	309	352	816	2599	1635	109	239	252	197	422	468	641.03	319	1683	200	362	1.133	0.18	0.716271	1	0.637	-0.65	0.191104	1	5.08	2.345	2.16e-06	0.00940702	0.1704
ZGAL_137	152874	153671	-			Conserved hypothetical protein		922	1253	1312	1248	2999	1037	1012	1508	1383	1376	3791	4004	522	521	645	1817	6399	8519	1845	991	1416	796	2967	2674	2426.02	563	5578	1417	2146	3.654	1.87	0.00104122	1	2.445	1.29	0.0237789	1	9.219	3.205	1.93e-08	8.4e-05	0.2623
ZGAL_138	153746	154249	-			Conserved hypothetical protein		365	398	377	82	64	15	328	312	206	354	512	870	207	166	185	119	137	123	598	205	211	205	401	581	261.43	186	126	338	396	2.091	1.064	0.0318145	1	1.786	0.837	0.0920503	1	0.689	-0.538	0.293122	1	0.1649
ZGAL_139	154335	154814	+			Conserved Hypothetical membrane protein		37	102	92	29	13	18	0	6	19	15	9	18	21	42	45	42	28	148	0	4	19	9	7	12	31.46	36	73	8	9	0.28	-1.837	0.0235715	NA	0.247	-2.015	0.0152768	1	1.808	0.855	0.290218	1	0.5094
ZGAL_140	154814	155266	+			Conserved hypothetical periplasmic protein		89	155	122	45	29	15	70	73	40	40	0	39	50	64	60	66	62	123	128	48	41	23	0	26	57.6	58	84	72	16	0.308	-1.699	0.0353269	NA	1.214	0.28	0.726751	1	1.37	0.454	0.575073	1	0.6088
ZGAL_141	155410	155811	+			PadR-type transcriptional regulator		146	166	112	34	20	31	0	100	44	128	50	248	83	69	55	50	43	255	0	66	45	74	39	166	78.6	69	116	37	93	1.317	0.397	0.657326	NA	0.572	-0.806	0.370486	1	1.559	0.641	0.477376	1	0.888
ZGAL_142	155876	157717	+			Hypothetical membrane protein		619	713	561	151	97	74	414	988	733	956	949	1387	351	297	276	220	207	608	755	649	750	553	743	926	527.83	308	345	718	741	2.373	1.247	0.00280683	1	2.302	1.203	0.00399476	1	1.083	0.115	0.786108	1	0.0989
ZGAL_143	157839	158570	+			Putative membrane lipoprotein		165	245	191	247	177	349	62	370	258	182	83	235	93	102	94	360	378	2867	113	243	264	105	65	157	403.42	96	1202	207	109	1.125	0.17	NA	NA	2.073	1.052	NA	NA	11.046	3.465	NA	NA	0.4354
ZGAL_144	158733	159746	+		5.1.1.-	L-alanine-DL-glutamate epimerase		283	433	426	109	84	20	84	226	245	288	199	373	160	180	209	159	179	164	153	149	251	167	156	249	181.33	183	167	184	191	1.039	0.055	0.870371	1	1.006	0.008	0.980321	1	0.915	-0.128	0.718561	1	0.0426
ZGAL_145	159743	160786	+			Aminotransferase, class II		308	381	401	65	61	16	1	68	32	338	471	536	174	158	197	95	130	131	2	45	33	195	369	358	157.3	176	119	27	307	1.71	0.774	0.173964	1	0.166	-2.591	1.08e-05	0.0446245	0.675	-0.566	0.332836	1	0.2346
ZGAL_146	160802	162280	-			SusD/RagB family lipoprotein		2015	2527	2340	104	74	60	385	776	511	539	802	959	1141	1051	1150	151	158	493	702	510	523	312	628	640	621.63	1114	267	578	527	0.48	-1.059	0.0228647	1	0.526	-0.928	0.0464796	1	0.238	-2.068	1.3e-05	0.0565399	0.1416
ZGAL_147	162292	165447	-			TonB-dependent Receptor		3169	3641	2957	117	96	59	911	1158	654	1208	4594	3233	1795	1514	1453	170	205	485	1661	761	670	698	3596	2159	1263.96	1587	287	1031	2151	1.342	0.424	0.465615	1	0.658	-0.605	0.298819	1	0.188	-2.411	4.13e-05	0.180023	0.2757
ZGAL_148	165551	165703	+			Putative protein		0	0	0	0	0	0	0	0	0	0	0	0	0	0	0	0	0	0	0	0	0	0	0	0	0	0	0	0	0	NA	NA	NA	NA	NA	NA	NA	NA	NA	NA	NA	NA	NA
ZGAL_149	165743	166162	+			Conserved hypothetical protein		104	147	111	461	253	64	9	196	226	191	394	583	59	61	55	671	540	526	16	129	231	110	308	389	258.03	58	579	125	269	4.329	2.114	0.00143198	1	2.095	1.067	0.109163	1	9.021	3.173	1.83e-06	0.0079576	0.3815
ZGAL_150	166243	166689	+			Conserved hypothetical membrane protein		10	29	32	170	99	38	2	8	15	19	12	108	6	12	16	248	211	312	4	5	15	11	9	72	76.77	11	257	8	31	2.604	1.381	0.0643986	NA	0.759	-0.398	0.611206	1	19.414	4.279	9.08e-09	3.96e-05	0.4589
ZGAL_151	166757	167722	-	trxB	1.8.1.9	Thioredoxin reductase		3409	4408	4077	1969	1442	982	1859	2878	2168	2551	1195	1335	1931	1833	2004	2867	3077	8067	3389	1891	2220	1475	935	892	2548.42	1923	4670	2500	1101	0.579	-0.789	0.0755837	1	1.293	0.371	0.403406	1	2.384	1.253	0.00480707	1	0.1284
ZGAL_152	168043	168888	-			Universal stress protein		404	977	1156	2004	1492	438	290	866	848	516	726	1310	229	406	568	2918	3183	3598	529	569	868	298	568	875	1217.56	401	3233	655	580	1.436	0.522	0.249899	1	1.618	0.694	0.126412	1	7.735	2.951	7.96e-11	3.47e-07	0.1271
ZGAL_153	169150	169854	+			Two-component system - Response regulator		1233	2126	1761	385	384	51	215	760	223	854	243	462	698	884	866	561	819	419	392	499	228	494	190	309	529.95	816	600	373	331	0.412	-1.278	0.00356553	1	0.464	-1.107	0.0117085	1	0.743	-0.428	0.3329	1	0.1163
ZGAL_154	169910	171040	-	galK	2.7.1.6	Galactokinase		878	1103	957	605	455	120	217	1013	603	742	222	225	497	459	470	881	971	986	396	666	617	429	174	150	557.98	475	946	560	251	0.534	-0.905	0.02985	1	1.175	0.233	0.575516	1	1.965	0.975	0.0196256	1	0.101
ZGAL_155	171047	172192	-	fgeA		C-alpha-formylglycine-generating protein		1605	1983	1730	1405	715	131	557	1148	783	1431	966	867	909	825	850	2046	1526	1076	1015	754	802	827	756	579	997.17	861	1549	857	721	0.838	-0.255	0.403176	1	0.994	-0.009	0.977575	1	1.8	0.848	0.00560231	1	0.038
ZGAL_156	172339	173679	-	siaHI	3.2.1.18	Exo-alpha-sialidase, family GHnc		3425	4108	4268	922	906	127	294	868	528	3117	3125	5377	1940	1708	2098	1343	1933	1043	536	570	541	1802	2446	3591	1629.32	1915	1440	549	2613	1.36	0.443	0.189767	1	0.291	-1.783	1.56e-07	0.000640812	0.757	-0.401	0.238262	1	0.0564
ZGAL_157	174180	175430	+			Major facilitator family transporter		1734	2482	2285	114	129	33	126	766	509	1647	1081	1463	982	1032	1123	166	275	271	230	503	521	952	846	977	656.64	1046	237	418	925	0.886	-0.175	0.626433	1	0.406	-1.302	0.000309136	1	0.229	-2.129	1.05e-08	4.56e-05	0.0621
ZGAL_158	175877	178912	+			TonB-dependent Receptor		35	32	23	2	5	1	0	3	7	43	77	82	20	13	11	3	11	8	0	2	7	25	60	55	17.94	15	7	3	47	2.995	1.583	0.0224837	NA	0.246	-2.022	0.0111749	NA	0.486	-1.04	0.209221	1	0.178
ZGAL_159	178924	180411	+			SusD/RagB family lipoprotein		22	32	24	5	10	6	4	44	11	37	78	60	12	13	12	7	21	49	7	29	11	21	61	40	23.79	12	26	16	41	3.083	1.625	0.0175605	NA	1.293	0.37	0.599501	1	1.716	0.779	0.289636	1	0.255
ZGAL_160	180535	183843	+			Similar to ASPIC and UnbV protein containing FG-GAP repeats		105	125	95	25	28	9	3	82	32	125	332	253	59	52	47	36	60	74	5	54	33	72	260	169	76.79	53	57	31	167	3.032	1.6	0.0110249	NA	0.612	-0.708	0.271878	1	1.041	0.058	0.929475	1	0.2931
ZGAL_161	183830	183925	-			Putative protein		0	1	0	0	0	0	0	0	1	0	0	0	0	0	0	0	0	0	0	0	1	0	0	0	0.12	0	0	0	0	0.647	-0.627	0.677396	NA	1.404	0.489	0.748153	NA	0.919	-0.122	0.935036	NA	0
ZGAL_162	183900	184916	-	xylB	3.2.1.37	Beta-xylosidase, family GH43		115	180	142	47	38	37	69	132	80	172	130	100	65	75	70	68	81	304	126	87	82	99	102	67	102.14	70	151	98	89	1.269	0.344	0.504554	1	1.385	0.47	0.363934	1	1.982	0.987	0.0607236	1	0.159
ZGAL_163	184943	186400	-	xylP		Putative xylose-proton symporter		142	135	104	47	29	18	89	253	97	343	276	249	80	56	51	68	62	148	162	166	99	198	216	166	122.86	62	93	142	193	3.047	1.608	3.7e-05	0.125581	2.253	1.172	0.002906	1	1.356	0.44	0.293198	1	0.0548
ZGAL_164	186407	187546	-	xynA1	3.2.1.8	Endo-beta-1,4-xylanase, family GH10		65	70	63	21	17	10	0	28	9	47	9	50	37	29	31	31	36	82	0	18	9	27	7	33	28.43	32	50	9	22	0.714	-0.487	0.511771	NA	0.328	-1.608	0.0367637	1	1.417	0.503	0.508295	1	0.3665
ZGALAM_0172	187618	187737	-			protein of unknown function		16	34	31	3	2	0	0	3	0	0	0	9	9	14	15	4	4	0	0	2	0	0	0	6	4.59	13	3	1	2	0.217	-2.203	0.0898293	NA	0.114	-3.134	0.0208755	NA	0.328	-1.608	0.235756	NA	1.3034
ZGAL_165	187844	188323	-		2.3.1.-	GCN5-related N-acetyltransferase		126	223	153	34	33	1	1	48	4	32	0	15	71	93	75	50	70	8	2	32	4	19	0	10	36.12	80	43	13	10	0.149	-2.748	0.00562583	NA	0.194	-2.366	0.0176287	1	0.585	-0.773	0.438517	1	1.0946
ZGAL_166	188472	188573	+			Putative protein		0	4	2	0	1	0	0	0	0	0	0	0	0	2	1	0	2	0	0	0	0	0	0	0	0.4	1	1	0	0	0.366	-1.45	0.353668	NA	0.388	-1.368	0.376434	NA	0.893	-0.164	0.915844	NA	0
ZGAL_167	188622	189371	-			CAAX prenyl peptidase, family U48		807	1022	890	196	173	14	91	213	122	488	343	607	457	425	437	285	369	115	166	140	125	282	268	405	289.67	440	256	144	318	0.728	-0.459	0.221191	1	0.331	-1.597	2.65e-05	0.109297	0.607	-0.72	0.061548	1	0.0569
ZGALAM_0175	189393	189557	+			protein of unknown function		2	1	3	2	0	0	0	0	0	3	0	0	1	0	1	3	0	0	0	0	0	2	0	0	0.64	1	1	0	1	0.734	-0.446	0.784915	NA	0.326	-1.617	0.322449	NA	1.054	0.075	0.963239	NA	0
ZGAL_168	189675	190175	-			Conserved hypothetical protein		748	1098	920	268	120	7	27	804	374	540	370	341	424	457	452	390	256	58	49	528	383	312	290	228	318.87	444	235	320	277	0.636	-0.653	0.340274	1	0.733	-0.448	0.513474	1	0.553	-0.854	0.215739	1	0.4267
ZGAL_169	190318	194457	-		2.7.13.3	One-component system sensor protein		441	495	429	73	67	52	85	440	267	302	282	333	250	206	211	106	143	427	155	289	273	175	221	222	223.18	222	225	239	206	0.928	-0.107	0.82264	1	1.078	0.108	0.821968	1	0.97	-0.044	0.927443	1	0.1437
ZGAL_170	194611	195105	-			Conserved hypothetical periplasmic protein		125	94	82	23	19	7	4	77	53	61	19	18	71	39	40	33	41	58	7	51	54	35	15	12	38.01	50	44	37	21	0.432	-1.211	0.0665611	NA	0.77	-0.377	0.567176	1	0.85	-0.234	0.731221	1	0.277
ZGAL_171	195354	196010	-	talA1	2.2.1.2	Transaldolase		648	683	621	349	492	71	161	203	111	251	215	235	367	284	305	508	1050	583	293	133	114	145	168	157	342.38	319	714	180	157	0.498	-1.006	0.0180693	1	0.567	-0.82	0.055009	1	2.215	1.147	0.00714876	1	0.1034
ZGAL_172	196022	197347	-	xylI	5.3.1.5	Xylose isomerase		2098	2047	1839	1138	1442	247	825	1603	1102	1632	1367	1810	1188	851	904	1657	3077	2029	1504	1053	1128	944	1070	1209	1384.57	981	2254	1228	1074	1.094	0.129	0.685546	1	1.248	0.32	0.31701	1	2.281	1.19	0.000207805	0.906029	0.0475
ZGAL_173	197349	198833	-	xylK	2.7.1.17	Xylulose kinase		1005	1286	1065	922	1068	357	1131	1131	688	1392	2185	2088	569	535	523	1343	2279	2933	2062	743	704	805	1710	1394	1300.06	542	2185	1170	1303	2.355	1.236	0.0107781	1	2.117	1.082	0.0256958	1	3.895	1.962	5.33e-05	0.232271	0.1726
ZGAL_174	199166	200191	+			LacI-type transcriptional regulator		504	736	627	89	54	13	211	395	171	642	366	641	285	306	308	130	115	107	385	260	175	371	286	428	263.04	300	117	273	362	1.204	0.268	0.432335	1	0.907	-0.141	0.682942	1	0.401	-1.319	0.000317341	1	0.0478
ZGAL_175	200205	202310	-			Conserved hypothetical membrane protein		32	45	42	15	8	13	70	27	37	53	331	280	18	19	21	22	17	107	128	18	38	31	259	187	71.93	19	49	61	159	7.206	2.849	0.000470862	NA	2.911	1.541	0.0600017	1	2.19	1.131	0.177468	1	0.6179
ZGAL_176	202315	203769	-			Conserved hypothetical periplasmic protein		28	46	43	25	20	16	1	9	15	46	419	251	16	19	21	36	43	131	2	6	15	27	328	168	67.66	19	70	8	174	8.168	3.03	9.64e-05	NA	0.456	-1.133	0.165704	1	3.285	1.716	0.0309426	1	0.539
ZGAL_177	203786	206089	-			Cytochrome c-containing protein		58	67	55	52	17	7	404	497	446	89	2214	950	33	28	27	76	36	58	736	327	457	51	1733	634	349.66	29	57	507	806	22.705	4.505	4.29e-09	1.45e-05	14.612	3.869	4.65e-07	0.00191523	1.866	0.9	0.253161	1	0.5697
ZGAL_178	206093	207148	-			conserved hypothetical periplasmic protein		38	37	29	8	11	9	0	17	4	23	125	125	22	15	14	12	23	74	0	11	4	13	98	83	30.84	17	36	5	65	3.479	1.799	0.0303968	NA	0.362	-1.468	0.0954535	1	1.836	0.877	0.308587	1	0.5847
ZGAL_179	207267	211181	-		2.7.13.3	One-component system sensor protein		611	956	762	188	139	39	261	873	556	753	786	1120	346	398	375	274	297	320	476	574	569	435	615	748	452.19	373	297	540	599	1.602	0.68	0.0132204	1	1.445	0.531	0.0539791	1	0.792	-0.337	0.240743	1	0.0234
ZGAL_181	211464	213113	+	idsA1	3.1.6.13	Iduronate-2-sulfatase, family S1-7		97	126	124	2157	949	136	8925	21864	14666	24368	34234	28944	55	52	61	3141	2025	1117	16270	14368	15015	14090	26797	19330	9360.11	56	2094	15218	20072	326.905	8.353	2.2e-97	7.47e-94	248.804	7.959	1.41e-88	5.81e-85	35.382	5.145	8.39e-38	3.66e-34	0.0795
ZGAL_183	213322	215040	+		1.1.-.-	FAD-dependent GMC oxidoreductase, family AA3		44	49	42	197	159	369	2447	1024	1470	2931	5164	4206	25	20	21	287	339	3031	4461	673	1505	1695	4042	2809	1575.66	22	1219	2213	2849	93.846	6.552	1.06e-16	3.58e-13	73.922	6.208	3.81e-15	1.57e-11	41.944	5.39	9.25e-12	4.03e-08	0.6449
ZGAL_184	215047	215766	+			Conserved hypothetical membrane protein		5	5	6	5	4	10	0	25	20	22	29	38	3	2	3	7	9	82	0	16	20	13	23	25	16.96	3	33	12	20	6.271	2.649	0.00587632	NA	4.082	2.029	0.037387	NA	8.469	3.082	0.00176228	1	0.7117
ZGAL_185	215864	217075	-		3.2.1.-	Glycoside hydrolase, family GH117		280	385	307	336	212	153	4	206	128	386	673	475	159	160	151	489	452	1257	7	135	131	223	527	317	334.09	157	733	91	356	2.185	1.127	0.106451	1	0.604	-0.728	0.299952	1	4.329	2.114	0.00252313	1	0.4557
ZGAL_186	217197	219137	-			Conserved hypothetical membrane protein		110	134	112	59	43	24	14	185	180	124	180	115	62	56	55	86	92	197	26	122	184	72	141	77	97.39	58	125	111	97	1.641	0.715	0.231495	1	1.885	0.914	0.126949	1	2.041	1.029	0.0911133	1	0.2567
ZGAL_187	219196	220449	-	exuT		Hexuronate transporter		16	30	37	17	13	8	1	20	7	18	20	36	9	12	18	25	28	66	2	13	7	10	16	24	19.18	13	40	7	17	1.246	0.317	0.625671	NA	0.619	-0.693	0.315304	NA	2.585	1.37	0.0422038	1	0.1464
ZGAL_188	220474	221274	-	idnO1	1.1.1.69	Gluconate-5-dehydrogenase		16	23	32	7	6	1	35	35	16	33	175	100	9	10	16	10	13	8	64	23	16	19	137	67	32.63	12	10	34	74	5.89	2.558	0.000408051	NA	2.782	1.476	0.0441353	1	0.965	-0.051	0.949786	1	0.3657
ZGAL_189	221278	222123	-	kduI1	5.3.1.17	4-deoxy-L-threo-5-hexosulose-uronate ketol-isomerase		54	73	63	39	22	3	0	47	13	34	0	29	31	30	31	57	47	25	0	31	13	20	0	19	25.29	31	43	15	13	0.467	-1.099	0.273343	NA	0.532	-0.91	0.367023	1	1.372	0.457	0.651905	1	1.0964
ZGAL_190	222131	223282	-		3.2.1.-	Glycoside hydrolase, family GH105		65	107	74	21	10	2	0	49	36	110	159	174	37	45	36	31	21	16	0	32	37	64	124	116	46.61	39	23	23	101	2.473	1.306	0.0604829	NA	0.62	-0.689	0.332817	1	0.625	-0.677	0.363495	1	0.3581
ZGAL_191	223417	225111	-			SusD/RagB family lipoprotein		37	52	37	19	10	8	0	26	28	42	22	35	21	22	18	28	21	66	0	17	29	24	17	23	23.84	20	38	15	21	1.065	0.091	0.898583	NA	0.791	-0.338	0.644238	1	1.685	0.753	0.310741	1	0.2527
ZGAL_192	225122	228244	-			TonB-dependent Receptor		44	69	63	26	14	9	0	53	49	34	20	61	25	29	31	38	30	74	0	35	50	20	16	41	32.28	28	47	28	26	0.906	-0.143	0.85752	NA	1.022	0.031	0.969042	1	1.553	0.635	0.435463	1	0.5089
ZGAL_193	228605	229540	-			AraC-type transcriptional regulator		239	359	315	21	16	3	1	96	65	88	77	158	135	149	155	31	34	25	2	63	67	51	60	106	73.08	146	30	44	72	0.509	-0.975	0.158746	NA	0.321	-1.638	0.0189932	1	0.225	-2.153	0.00320289	1	0.3966
ZGAL_194	229623	230822	+			Conserved hypothetical lipoprotein		45	71	49	17	17	7	0	45	6	49	25	57	25	30	24	25	36	58	0	30	6	28	20	38	26.61	26	40	12	29	1.082	0.114	0.8792	NA	0.503	-0.991	0.20008	1	1.396	0.481	0.535522	1	0.3748
ZGAL_195	230829	231515	+	rraA1		Regulator of ribonuclease activity		46	70	57	12	30	2	90	25	26	183	61	159	26	29	28	17	64	16	164	16	27	106	48	106	54	28	32	69	87	2.925	1.548	0.0429102	NA	2.328	1.219	0.112492	1	1.211	0.277	0.728339	1	0.4974
ZGAL_196	231679	233847	+		3.2.1.-	Glycoside hydrolase, family GH31		1301	1901	1512	245	190	14	442	1648	964	1696	1150	828	737	791	743	357	405	115	806	1083	987	981	900	553	704.78	757	292	959	811	1.071	0.098	0.808037	1	1.262	0.336	0.407355	1	0.404	-1.308	0.00159789	1	0.0935
ZGAL_197	233887	235503	+	fucA10	3.2.1.51	Alpha-L-fucosidase, family GH29		1069	1352	979	191	113	15	277	553	252	987	679	593	606	562	481	278	241	123	505	363	258	571	531	396	409.67	550	214	375	499	0.91	-0.137	0.707065	1	0.685	-0.547	0.134183	1	0.408	-1.294	0.000589608	1	0.0588
ZGALAM_0207	235605	235748	+			protein of unknown function		8	21	16	4	2	1	0	2	0	4	0	0	5	9	8	6	4	8	0	1	0	2	0	0	3.59	7	6	0	1	0.163	-2.615	0.0296837	NA	0.132	-2.92	0.0219178	NA	0.797	-0.327	0.785148	NA	0
ZGAL_198	235697	235930	+			Putative protein		3	4	3	0	0	0	0	0	0	0	0	0	2	2	1	0	0	0	0	0	0	0	0	0	0.4	2	0	0	0	0.222	-2.174	0.164609	NA	0.239	-2.064	0.182552	NA	0.298	-1.744	0.254031	NA	0
ZGAL_199	235945	237537	-			SusD/RagB family lipoprotein		107	144	120	37	32	39	102	53	37	89	139	104	61	60	59	54	68	320	186	35	38	51	109	69	92.53	60	147	86	76	1.263	0.337	0.640702	1	1.4	0.486	0.50185	1	2.262	1.178	0.10592	1	0.4482
ZGAL_200	237537	240674	-			TonB-dependent Receptor		268	291	285	24	25	25	1	127	103	113	298	241	152	121	140	35	53	205	2	83	105	65	233	161	113.07	138	98	63	153	1.104	0.143	0.864312	1	0.492	-1.024	0.22382	1	0.702	-0.51	0.548305	1	0.7331
ZGAL_201	241120	242964	+			AraC-type transcriptional regulator		99	162	125	24	12	3	30	171	95	146	135	77	56	67	61	35	26	25	55	112	97	84	106	51	64.66	61	29	88	80	1.298	0.377	0.372626	NA	1.435	0.521	0.221285	1	0.488	-1.036	0.0330514	1	0.0643
ZGAL_202	242961	243503	-			Conserved hypothetical protein		799	1128	831	188	134	14	780	2075	1380	1002	474	709	453	469	408	274	286	115	1422	1364	1413	579	371	474	635.59	443	225	1400	475	1.07	0.098	0.759737	1	3.122	1.642	2.7e-07	0.00111257	0.534	-0.906	0.00660429	1	0.0286
ZGAL_203	243507	243617	+			Putative protein		0	0	0	0	0	2	0	0	0	1	0	1	0	0	0	0	0	16	0	0	0	1	0	1	1.47	0	5	0	1	2.364	1.241	0.447793	NA	1	0	1	NA	9.188	3.2	0.0501771	NA	8.4678
ZGAL_204	243610	243732	-			Putative protein		113	133	124	157	144	63	0	337	176	127	16	38	64	55	61	229	307	518	0	221	180	73	13	25	145.56	60	351	134	37	0.648	-0.626	0.501701	1	2.081	1.058	0.2555	1	5	2.322	0.0126242	1	1.0364
ZGAL_205	244031	245296	-		3.2.1.-	Glycoside hydrolase, family GH117		111	121	83	63	54	25	258	415	378	109	367	246	63	50	41	92	115	205	470	273	387	63	287	164	184.25	51	137	377	171	3.232	1.692	0.00131278	1	6.955	2.798	1.05e-07	0.00043453	2.526	1.337	0.0133552	1	0.1873
ZGAL_206	245329	247131	-		3.1.6.-	Sulfatase, family S1-17		63	78	60	140	256	571	93	96	62	95	2	60	36	32	29	204	546	4691	170	63	63	55	2	40	494.25	32	1814	99	32	0.993	-0.01	0.991347	1	2.725	1.447	0.119864	1	39.741	5.313	1.03e-08	4.47e-05	0.9927
ZGAL_207	247342	248979	+			Conserved hypothetical membrane protein		116	144	133	53	35	6	42	199	129	81	36	208	66	60	65	77	75	49	77	131	132	47	28	139	78.79	64	67	113	71	1.118	0.16	0.769967	NA	1.755	0.812	0.139307	1	1.08	0.111	0.845933	1	0.1862
ZGAL_208	249036	250229	-	engA	3.2.1.4	Endoglucanase, family GH5_4		71	84	57	3	6	4	0	32	21	50	200	135	40	35	28	4	13	33	0	21	22	29	157	90	39.28	34	17	14	92	2.511	1.328	0.101429	NA	0.453	-1.141	0.170017	1	0.442	-1.176	0.178315	1	0.5928
ZGAL_209	250450	252039	-			Hypothetical lipoprotein, family CBM4		266	310	305	63	41	25	115	129	214	229	2330	942	151	129	150	92	87	205	210	85	219	132	1824	629	326.08	143	128	171	862	5.543	2.471	0.000360773	1	1.184	0.243	0.726504	1	0.882	-0.181	0.796614	1	0.4356
ZGAL_210	252049	253074	-			Hypothetical lipoprotein		231	319	258	42	38	19	2	31	18	131	740	488	131	133	127	61	81	156	4	20	18	76	579	326	142.67	130	99	14	327	2.422	1.276	0.0500716	1	0.126	-2.993	1.11e-05	0.0455309	0.748	-0.419	0.529937	1	0.3554
ZGAL_211	253138	254865	-			SusD/RagB family lipoprotein		337	437	396	45	37	16	58	149	81	416	3462	2380	191	182	195	66	79	131	106	98	83	241	2710	1589	472.48	189	92	96	1513	7.436	2.895	2.48e-06	0.00840912	0.518	-0.948	0.126183	1	0.488	-1.035	0.102077	1	0.316
ZGAL_212	254885	257734	-			TonB-dependent Receptor		300	428	376	31	23	13	40	92	48	263	2210	1310	170	178	185	45	49	107	73	60	49	152	1730	875	306.09	178	67	61	919	4.866	2.283	0.000310876	1	0.357	-1.485	0.0205202	1	0.376	-1.41	0.0318448	1	0.3391
ZGAL_213	257772	259580	-			SusD/RagB family lipoprotein		231	321	271	23	25	13	181	110	46	317	2394	1610	131	134	133	33	53	107	330	72	47	183	1874	1075	347.75	133	64	150	1044	7.045	2.817	0.000190732	0.646771	1.117	0.159	0.833453	1	0.493	-1.021	0.187092	1	0.5555
ZGAL_214	259592	262690	-			TonB-dependent Receptor		300	392	450	33	18	19	40	103	35	307	2347	1654	170	163	221	48	38	156	73	68	36	178	1837	1105	341.03	185	81	59	1040	5.227	2.386	0.000428135	1	0.336	-1.575	0.0214859	1	0.432	-1.212	0.0816913	1	0.4134
ZGAL_215	263361	267488	-		2.7.13.3	One-component system sensor protein		742	963	855	391	310	83	428	324	250	752	886	1262	420	401	420	569	661	682	780	213	256	435	694	843	531.17	414	637	416	657	1.572	0.653	0.171449	1	1.002	0.003	0.994232	1	1.524	0.608	0.205774	1	0.1537
ZGAL_216	268189	268617	+			Hypothetical protein		32	44	44	70	40	5	0	35	7	17	23	75	18	18	22	102	85	41	0	23	7	10	18	50	32.88	19	76	10	26	1.317	0.398	0.612661	NA	0.578	-0.791	0.329092	1	3.698	1.887	0.0175062	1	0.4795
ZGAL_217	268674	269603	+			ABC transporter, ATPase component		48	68	63	138	48	9	2	52	75	68	13	61	27	28	31	201	102	74	4	34	77	39	10	41	55.72	29	126	38	30	1.044	0.062	0.934201	NA	1.32	0.401	0.595443	1	4.084	2.03	0.00718749	1	0.4692
ZGAL_218	269606	270328	+			ABC-2 type exporter, permease component		16	27	33	62	66	8	0	14	11	44	37	54	9	11	16	90	141	66	0	9	11	25	29	36	37.02	12	99	7	30	2.408	1.268	0.0203181	NA	0.634	-0.658	0.278332	1	7.828	2.969	8.57e-08	0.000373846	0.0622
ZGAL_219	270344	271846	+			Conserved hypothetical membrane protein		46	73	66	142	125	15	1	76	66	95	33	114	26	30	32	207	267	123	2	50	68	55	26	76	80.15	29	199	40	52	1.716	0.779	0.275869	NA	1.343	0.426	0.554848	1	6.161	2.623	0.000258259	1	0.434
ZGAL_220	271870	272832	+			Hypothetical membrane protein		36	29	33	78	37	6	15	21	12	18	60	22	20	12	16	114	79	49	27	14	12	10	47	15	34.67	16	81	18	24	1.451	0.538	0.394147	NA	1.071	0.098	0.879133	1	4.817	2.268	0.000384654	1	0.2191
ZGAL_221	272903	274051	+			Conserved hypothetical membrane protein		98	131	115	164	107	12	97	129	116	180	85	208	56	54	57	239	228	99	177	85	119	104	67	139	118.51	56	189	127	103	1.839	0.879	0.0448632	1	2.232	1.159	0.0085042	1	3.424	1.776	7.21e-05	0.314508	0.0921
ZGAL_222	274051	275013	+			ABC transporter, ATPase component		75	55	76	100	71	8	0	52	45	77	28	106	42	23	37	146	151	66	0	34	46	45	22	71	56.92	34	121	27	46	1.316	0.396	0.607085	NA	0.81	-0.304	0.696342	1	3.332	1.736	0.025189	1	0.533
ZGAL_223	275016	276092	+			ABC-2 type exporter, permease component		56	55	51	80	52	4	47	22	17	20	38	45	32	23	25	117	111	33	86	14	17	12	30	30	44.07	27	87	39	24	0.9	-0.153	0.82712	NA	1.414	0.5	0.475386	1	3.191	1.674	0.0176735	1	0.3503
ZGAL_224	276109	276252	+			Putative protein		1	3	1	2	5	0	0	0	0	0	0	0	1	1	0	3	11	0	0	0	0	0	0	0	1.32	1	5	0	0	0.233	-2.101	0.186573	NA	0.278	-1.849	0.247586	NA	4.078	2.028	0.18399	NA	0
ZGAL_225	276283	276444	-			Hypothetical protein		22	27	21	17	17	4	0	16	7	5	0	5	12	11	10	25	36	33	0	11	7	3	0	3	12.65	11	31	6	2	0.216	-2.208	0.00858058	NA	0.587	-0.77	0.339936	NA	2.562	1.357	0.0858492	1	0
ZGAL_226	276509	277369	-			AraC-type transcriptional regulator		74	140	105	131	69	12	0	140	54	36	65	44	42	58	52	191	147	99	0	92	55	21	51	29	69.72	51	146	49	34	0.683	-0.55	0.494388	NA	0.985	-0.022	0.978112	1	2.711	1.439	0.0745948	1	0.6347
ZGAL_227	277631	280720	+			TonB-dependent Receptor		207	233	247	80	52	15	5	92	43	209	218	160	117	97	121	117	111	123	9	60	44	121	171	107	99.85	112	117	38	133	1.182	0.241	0.618312	1	0.359	-1.477	0.00309798	1	1.039	0.055	0.912007	1	0.1206
ZGAL_228	280733	282229	+			SusD/RagB family lipoprotein		99	104	96	42	18	5	145	162	72	119	264	226	56	43	47	61	38	41	264	106	74	69	207	151	96.5	49	47	148	142	2.821	1.496	0.00638028	1	2.919	1.545	0.00498057	1	0.985	-0.022	0.969745	1	0.1978
ZGAL_229	282229	283158	+			Hypothetical lipoprotein		82	110	98	27	24	7	1	83	97	104	137	209	46	46	48	39	51	58	2	55	99	60	107	140	62.59	47	49	52	102	2.098	1.069	0.14591	NA	1.114	0.156	0.832831	1	1.039	0.055	0.942423	1	0.4644
ZGAL_230	283208	284761	+			Conserved hypothetical lipoprotein		185	248	213	50	56	79	104	175	92	273	401	466	105	103	105	73	119	649	190	115	94	158	314	311	194.64	104	280	133	261	2.411	1.269	0.0513059	1	1.259	0.333	0.611036	1	2.507	1.326	0.0434407	1	0.3582
ZGAL_231	284828	285847	+		2.4.1.-	Mannosylglucose phosphorylase, family GH130		125	165	137	51	46	33	1	116	49	159	86	196	71	69	67	74	98	271	2	76	50	92	67	131	89.05	69	148	43	97	1.379	0.463	0.529694	1	0.648	-0.627	0.399294	1	2.004	1.003	0.177845	1	0.4937
ZGAL_232	286004	287641	+			Sodium/glucose symporter		116	150	146	79	52	29	76	53	48	114	99	118	66	62	72	115	111	238	139	35	49	66	77	79	92.4	67	155	74	74	1.109	0.149	0.771716	1	1.09	0.124	0.810302	1	2.198	1.136	0.0297285	1	0.155
ZGAL_233	287724	288557	+	bnaI	3.1.1.72	Acetylxylan esterase, family CE6		61	85	67	36	20	17	73	41	14	72	47	40	35	35	33	52	43	140	133	27	14	42	37	27	51.42	34	78	58	35	1.022	0.031	0.965014	NA	1.624	0.7	0.320651	1	2.086	1.061	0.13865	1	0.3775
ZGAL_234	288677	289540	-		3.1.-.-	Alpha/beta hydrolase-fold protein		105	109	110	10	14	9	52	346	189	139	51	100	59	45	54	15	30	74	95	227	194	80	40	67	81.67	53	40	172	62	1.175	0.233	0.651993	NA	3.168	1.664	0.00122053	1	0.643	-0.638	0.258008	1	0.1443
ZGAL_235	289728	290291	-			TetR-type transcriptional regulator		53	91	70	16	14	3	0	70	20	35	71	43	30	38	34	23	30	25	0	46	20	20	56	29	29.26	34	26	22	35	1.018	0.026	0.973064	NA	0.688	-0.54	0.491283	1	0.777	-0.365	0.653388	1	0.4509
ZGAL_236	290722	292362	+	cgkA	3.2.1.83	Kappa-carrageenase, family GH16		98	84	73	48	32	10	14372	23975	14818	83069	122446	104125	56	35	36	70	68	82	26199	15755	15171	48031	95846	69540	22574.1	42	73	19042	71139	1527.25	10.577	7.89e-167	2.68e-163	415.658	8.699	1.76e-113	7.26e-110	1.724	0.786	0.0606511	1	0.0625
ZGAL_237	292495	294228	-			Hypothetical periplasmic protein		14	18	21	8	6	5	0	11	12	15	26	23	8	7	10	12	13	41	0	7	12	9	20	15	12.93	8	22	6	15	1.668	0.738	0.321046	NA	0.82	-0.285	0.715281	NA	2.075	1.053	0.182598	1	0.1433
ZGAL_238	294292	296313	-			Conserved hypothetical periplasmic protein		35	41	29	4	8	3	0	44	18	31	125	65	20	17	14	6	17	25	0	29	18	18	98	43	25.43	17	16	16	53	2.875	1.524	0.0702314	NA	0.962	-0.056	0.947949	1	0.864	-0.211	0.814657	1	0.5787
ZGAL_239	296342	297664	-			Conserved hypothetical protein, family GHnc		22	34	28	7	2	4	20	14	7	41	85	67	12	14	14	10	4	33	36	9	7	24	67	45	22.96	13	16	17	45	3.146	1.654	0.0202235	NA	1.237	0.307	0.674736	1	0.945	-0.082	0.917851	1	0.2933
ZGAL_240	297856	299319	-			SusD/RagB family lipoprotein		38	36	25	6	6	13	36	47	63	17	84	51	22	15	12	9	13	107	66	31	65	10	66	34	37.31	16	43	54	37	2.125	1.087	0.18131	NA	3.04	1.604	0.0489231	1	2.172	1.119	0.181678	1	0.5539
ZGAL_241	299337	302444	-			TonB-dependent Receptor		60	71	67	13	10	20	31	92	52	45	49	64	34	30	33	19	21	164	57	60	53	26	38	43	48.19	32	68	57	36	1.105	0.144	0.825095	NA	1.725	0.787	0.229228	1	1.813	0.859	0.200997	1	0.288
ZGAL_242	302688	306872	-		2.7.13.3	One-component system sensor protein		391	578	436	115	114	32	306	810	489	839	323	496	221	240	214	167	243	263	558	532	501	485	253	331	334.14	225	224	530	356	1.575	0.656	0.0390817	1	2.332	1.222	0.000122801	0.505817	0.978	-0.032	0.9229	1	0.0366
ZGAL_243	307298	307606	+			Hypothetical protein		49	65	48	1	2	2	22	62	19	49	53	16	28	27	24	1	4	16	40	41	19	28	41	11	23.44	26	7	33	27	1.024	0.034	0.957085	NA	1.264	0.338	0.590198	1	0.208	-2.267	0.00484492	1	0.1651
ZGAL_244	307816	309600	-	rnrA2	1.17.4.1	Ribonucleoside-diphosphate reductase, large subunit		8254	10131	8267	11487	5969	1776	6587	16643	10989	10676	3085	4083	4675	4213	4064	16728	12736	14589	12008	10937	11251	6173	2415	2727	8542.99	4317	14684	11399	3772	0.875	-0.192	0.602488	1	2.607	1.383	0.000181256	0.746594	3.348	1.743	2.37e-06	0.0103302	0.0828
ZGAL_245	309601	310875	-	rnrB2	1.17.4.1	Ribonucleoside-diphosphate reductase, small subunit		10311	12366	10043	10565	6287	207	4130	13499	6395	11682	1636	2278	5841	5143	4936	15386	13414	1700	7529	8871	6547	6755	1281	1521	6576.99	5307	10167	7649	3186	0.615	-0.701	0.313081	1	1.417	0.503	0.469385	1	1.859	0.895	0.197849	1	0.4546
ZGAL_246	311419	311511	-			Putative protein		0	2	1	2	1	0	0	0	0	4	0	0	0	1	0	3	2	0	0	0	0	2	0	0	0.72	0	2	0	1	1.364	0.448	0.784194	NA	0.511	-0.97	0.553098	NA	2.271	1.184	0.469956	NA	0
ZGAL_247	311805	314891	+			TonB-dependent Receptor		5	6	8	3	0	4	0	10	9	0	0	13	3	2	4	4	0	33	0	7	9	0	0	9	5.91	3	12	5	3	0.956	-0.065	0.962858	NA	1.528	0.612	0.658965	NA	2.592	1.374	0.326275	NA	2.4964
ZGAL_248	314940	316685	+			SusD/RagB family lipoprotein		12	15	15	3	1	5	0	11	4	18	0	16	7	6	7	4	2	41	0	7	4	10	0	11	8.37	7	16	4	7	1.034	0.049	0.965717	NA	0.641	-0.642	0.579363	NA	1.754	0.81	0.485797	NA	1.1083
ZGAL_249	316803	317873	+			Conserved hypothetical protein		69	81	56	15	9	2	1	19	26	87	29	118	39	34	28	22	19	16	2	12	27	50	23	79	29.21	34	19	14	51	1.49	0.576	0.382498	NA	0.44	-1.185	0.0842642	1	0.605	-0.726	0.312921	1	0.2464
ZGAL_250	317879	319690	+		3.1.3.-	Calcineurin-like phosphoesterase		72	89	86	23	17	6	0	39	39	78	90	24	41	37	42	33	36	49	0	26	40	45	70	16	36.36	40	39	22	44	1.089	0.123	0.872568	NA	0.579	-0.788	0.312072	1	0.971	-0.043	0.956778	1	0.4718
ZGAL_251	319737	319883	+			Putative membrane protein		3	1	2	1	0	0	0	3	0	0	0	4	2	0	1	1	0	0	0	2	0	0	0	3	0.77	1	0	1	1	0.918	-0.124	0.938991	NA	0.818	-0.289	0.858699	NA	0.781	-0.357	0.826688	NA	0
ZGAL_252	319895	320689	-	idnO3	1.1.1.69	Gluconate-5-dehydrogenase		13	17	18	3	2	4	0	12	14	35	61	8	7	7	9	4	4	33	0	8	14	20	48	5	13.36	8	14	7	24	2.837	1.504	0.111304	NA	0.994	-0.009	0.9925	NA	1.366	0.45	0.654442	1	0.6712
ZGAL_253	320793	322973	-			Sodium/solute symporter		30	40	34	2	10	3	0	20	1	14	1	31	17	17	17	3	21	25	0	13	1	8	1	21	11.92	17	16	5	10	0.627	-0.674	0.526305	NA	0.353	-1.503	0.167621	NA	0.915	-0.129	0.906417	1	1.0313
ZGAL_254	323472	325748	+			Hypothetical periplasmic protein		13	15	14	1	5	2	0	17	0	10	17	14	7	6	7	1	11	16	0	11	0	6	13	9	7.39	7	9	4	9	1.334	0.416	0.69288	NA	0.643	-0.637	0.557782	NA	1.184	0.243	0.826854	NA	0.6989
ZGAL_255	325889	326722	+	kduI2	5.3.1.17	4-deoxy-L-threo-5-hexosulose-uronate ketol-isomerase		12	20	25	3	3	1	31	26	15	25	112	49	7	8	12	4	6	8	57	17	15	14	88	33	22.52	9	6	30	45	4.495	2.168	0.00389614	NA	2.97	1.57	0.0388813	NA	0.685	-0.547	0.53656	1	0.3653
ZGAL_256	326738	327940	+		3.2.1.-	Glycoside hydrolase, family GH105		13	15	18	6	3	3	0	7	7	11	8	0	7	6	9	9	6	25	0	5	7	6	6	0	7.22	7	13	4	4	0.598	-0.741	0.460408	NA	0.593	-0.754	0.4627	NA	1.469	0.554	0.592557	NA	0.4117
ZGAL_257	328095	330323	-			Cytochrome c-containing protein		63	79	55	33	25	20	24	33	46	58	85	105	36	33	27	48	53	164	44	22	47	34	67	70	53.67	32	88	38	57	1.75	0.807	0.134186	NA	1.161	0.215	0.695989	1	2.485	1.313	0.0184146	1	0.1531
ZGAL_258	330425	331930	-			Kelch repeats protein		15	29	20	8	4	5	0	40	21	23	84	28	8	12	10	12	9	41	0	26	22	13	66	19	19.77	10	21	16	33	2.921	1.546	0.0815755	NA	1.553	0.635	0.480612	NA	1.685	0.753	0.419459	1	0.628
ZGALAM_0267	331602	331784	+			protein of unknown function		0	0	0	0	0	0	0	0	0	0	0	0	0	0	0	0	0	0	0	0	0	0	0	0	0	0	0	0	0	NA	NA	NA	NA	NA	NA	NA	NA	NA	NA	NA	NA	NA
ZGAL_259	331917	336980	-			Hypothetical periplasmic protein		115	154	129	25	32	11	53	65	47	155	228	215	65	64	63	36	68	90	97	43	48	90	178	144	82.23	64	65	63	137	2.104	1.073	0.0180059	NA	0.957	-0.063	0.892273	1	0.953	-0.069	0.887046	1	0.0969
ZGAL_260	337016	339022	-			Hypothetical periplasmic protein		7	8	7	6	2	2	0	22	11	19	3	22	4	3	3	9	4	16	0	14	11	11	2	15	7.83	3	10	8	9	2.403	1.265	0.177369	NA	2.306	1.205	0.205196	NA	2.223	1.152	0.252017	NA	0.3798
ZGALAM_0270	338925	339146	-			protein of unknown function		1	0	1	0	0	0	0	1	0	0	0	0	1	0	0	0	0	0	0	1	0	0	0	0	0.14	0	0	0	0	0.471	-1.086	0.478054	NA	0.846	-0.241	0.875073	NA	0.652	-0.617	0.681696	NA	0
ZGAL_261	339153	341732	-			Hypothetical membrane protein		29	31	26	8	16	15	0	17	4	41	86	58	16	13	13	12	34	123	0	11	4	24	67	39	29.68	14	56	5	43	2.868	1.52	0.0584537	NA	0.433	-1.208	0.157195	1	3.369	1.752	0.0331173	1	0.5061
ZGAL_262	341775	341924	-			Putative protein		0	0	0	0	0	2	0	0	0	0	0	12	0	0	0	0	0	16	0	0	0	0	0	8	2.04	0	5	0	3	3.403	1.767	0.274819	NA	1	0	1	NA	4.506	2.172	0.177273	NA	12
ZGAL_263	341985	344318	-	afcA1	3.2.1.51	Alpha-L-fucosidase, family GH95		16	26	8	5	5	9	0	16	4	38	33	19	9	11	4	7	11	74	0	11	4	22	26	13	15.9	8	31	5	20	2.357	1.237	0.162275	NA	0.697	-0.52	0.575231	NA	2.984	1.577	0.0844669	1	0.5504
ZGALAM_0274	344311	344442	-			protein of unknown function		0	1	1	0	1	0	0	0	0	2	0	5	0	0	0	0	2	0	0	0	0	1	0	3	0.63	0	1	0	1	2.5	1.322	0.419006	NA	0.594	-0.752	0.645037	NA	1.611	0.688	0.67394	NA	0
ZGAL_264	344405	344539	+			Putative protein		0	0	0	0	0	0	0	0	0	0	0	0	0	0	0	0	0	0	0	0	0	0	0	0	0	0	0	0	0	NA	NA	NA	NA	NA	NA	NA	NA	NA	NA	NA	NA	NA
ZGAL_265	344523	344627	+			Putative protein		1	0	0	0	0	0	0	0	0	0	0	0	1	0	0	0	0	0	0	0	0	0	0	0	0.05	0	0	0	0	0.533	-0.907	0.540617	NA	0.602	-0.732	0.621646	NA	0.784	-0.351	0.812666	NA	0
ZGAL_266	344850	346526	-			SusD/RagB family lipoprotein		45	61	61	40	31	22	0	27	19	38	72	150	25	25	30	58	66	181	0	18	19	22	56	100	50.14	27	102	12	59	2.117	1.082	0.138998	NA	0.504	-0.988	0.192253	1	3.389	1.761	0.0176569	1	0.4326
ZGAL_267	346544	349666	-			TonB-dependent Receptor		80	108	72	55	29	20	0	70	64	20	201	139	45	45	35	80	62	164	0	46	66	12	157	93	67.1	42	102	37	87	1.957	0.969	0.286503	NA	0.906	-0.142	0.876613	1	2.223	1.153	0.20892	1	0.9083
ZGAL_268	349767	349910	+			Putative protein		1	2	2	2	1	1	0	0	0	2	35	9	1	1	1	3	2	8	0	0	0	1	27	6	4.18	1	4	0	11	9.832	3.297	0.0058553	NA	0.33	-1.599	0.271303	NA	3.355	1.747	0.180479	NA	0.7793
ZGALAM_0278	350096	350338	+			protein of unknown function		11	26	10	1	0	0	0	30	13	15	42	16	6	11	5	1	0	0	0	20	13	9	33	11	9.06	7	0	11	18	2.186	1.128	0.244577	NA	1.489	0.574	0.559844	NA	0.197	-2.341	0.0592838	NA	0.5614
ZGAL_269	350262	354335	+		2.7.13.3	One-component system sensor protein		109	157	90	22	19	9	65	69	54	162	275	402	62	65	44	32	41	74	118	45	55	94	215	268	92.86	57	49	73	192	3.268	1.708	0.000952685	1	1.254	0.327	0.533074	1	0.799	-0.323	0.561704	1	0.1624
ZGAL_270	354389	354964	-	bcpA	1.11.1.15	Peroxiredoxin		170	268	232	32	24	4	36	168	86	428	214	551	96	111	114	47	51	33	66	110	88	247	168	368	124.96	107	44	88	261	2.404	1.266	0.000958026	1	0.83	-0.268	0.493571	1	0.433	-1.209	0.00531759	1	0.0606
ZGAL_271	355533	358625	+			TonB-dependent Receptor		1248	1769	1640	65	53	17	163	177	89	2358	19273	21269	707	736	806	95	113	140	297	116	91	1363	15086	14205	2812.9	750	116	168	10218	12.267	3.617	5.18e-08	0.000175684	0.239	-2.065	0.00196098	1	0.167	-2.579	0.000139727	0.609208	0.4013
ZGAL_272	358648	360237	+			SusD/RagB family lipoprotein		1001	1364	1459	83	97	63	53	53	41	1231	4377	7240	567	567	717	121	207	518	97	35	42	712	3426	4835	986.95	617	282	58	2991	4.555	2.187	0.000787452	1	0.103	-3.279	6.7e-07	0.00275979	0.464	-1.109	0.0916655	1	0.3791
ZGAL_273	360425	363988	+			Similar to ASPIC and UnbV protein containing FG-GAP repeats		647	875	859	740	540	76	499	461	359	722	1827	2347	366	364	422	1078	1152	624	910	303	368	417	1430	1567	750.16	384	951	527	1138	2.875	1.523	0.00464182	1	1.356	0.439	0.414906	1	2.422	1.276	0.018129	1	0.2196
ZGAL_274	364203	365114	+		3.1.3.-	Ppx/GppA-like phosphatase		191	295	238	120	87	7	0	67	44	136	304	433	108	123	117	175	186	58	0	44	45	79	238	289	121.72	116	140	30	202	1.687	0.755	0.323597	1	0.284	-1.816	0.0192349	1	1.207	0.272	0.725237	1	0.6022
ZGAL_275	365336	365440	+			Putative protein		34	58	30	8	8	3	1	4	3	48	118	80	19	24	15	12	17	25	2	3	3	28	92	53	24.38	19	18	3	58	2.877	1.524	0.00871343	NA	0.154	-2.699	0.000218812	0.901286	0.838	-0.255	0.700253	1	0
ZGAL_276	365444	365752	+		1.-.-.-	Short-chain dehydrogenase/reductase		29	41	32	5	5	1	0	22	0	18	21	36	16	17	16	7	11	8	0	14	0	10	16	24	11.73	16	9	5	17	1.03	0.042	0.963702	NA	0.362	-1.468	0.129904	NA	0.568	-0.817	0.415819	1	0.5549
ZGAL_277	365829	367109	+		5.3.1.-	Sugar isomerase		149	201	163	36	30	10	1	72	42	194	236	273	84	84	80	52	64	82	2	47	43	112	185	182	84.84	83	66	31	160	1.888	0.917	0.128775	1	0.397	-1.333	0.031179	1	0.79	-0.341	0.587219	1	0.2544
ZGAL_278	367431	368843	+			Conserved hypothetical membrane protein		53	59	54	9	5	11	0	6	0	29	58	39	30	25	27	13	11	90	0	4	0	17	45	26	23.95	27	38	1	29	1.08	0.111	0.892502	NA	0.083	-3.583	0.000152423	0.627832	1.2	0.263	0.755485	1	0.5049
ZGAL_279	369097	369837	+		1.-.-.-	Short-chain dehydrogenase/reductase		185	219	226	153	127	13	57	60	45	116	15	45	105	91	111	223	271	107	104	39	46	67	12	30	100.48	102	200	63	36	0.37	-1.436	0.0165654	1	0.62	-0.689	0.250327	1	1.941	0.957	0.110527	1	0.2548
ZGAL_280	370016	370942	+			AraC-type transcriptional regulator		156	193	178	41	37	9	1	118	69	148	90	178	88	80	87	60	79	74	2	78	71	86	70	119	74.47	85	71	50	92	1.07	0.098	0.887049	NA	0.61	-0.713	0.304057	1	0.834	-0.262	0.710819	1	0.3906
ZGAL_281	371305	371970	+			Conserved hypothetical lipoprotein		1246	1563	1956	58	59	8	116	839	542	865	2446	1036	706	650	961	84	126	66	211	551	555	500	1915	692	584.81	772	92	439	1036	1.33	0.411	0.446868	1	0.579	-0.789	0.144918	1	0.13	-2.945	1.48e-07	0.000644334	0.2214
ZGAL_282	372015	372404	-			Conserved hypothetical protein		33	52	45	13	7	5	24	20	6	12	9	16	19	22	22	19	15	41	44	13	6	7	7	11	18.76	21	25	21	8	0.413	-1.274	0.0659734	NA	0.968	-0.047	0.9456	NA	1.07	0.098	0.891681	1	0.21
ZGALAM_0292	372459	372593	-			protein of unknown function		22	10	28	5	3	4	0	12	14	26	0	10	12	4	14	7	6	33	0	8	14	15	0	7	10.07	10	15	7	7	0.753	-0.409	0.70909	NA	0.782	-0.355	0.748383	NA	1.292	0.369	0.743117	NA	1.0655
ZGALAM_0293	372845	373063	+			protein of unknown function		7	22	17	0	3	1	0	12	3	12	48	13	4	9	8	0	6	8	0	8	3	7	38	9	8.35	7	5	4	18	2.252	1.171	0.242071	NA	0.595	-0.749	0.47454	NA	0.61	-0.712	0.525109	NA	0.6412
ZGAL_283	373155	373676	-			Hypothetical protein		66	101	89	51	25	15	64	108	94	92	8	68	37	42	44	74	53	123	117	71	96	53	6	45	63.56	41	83	95	35	0.86	-0.217	0.72299	NA	2.23	1.157	0.0572473	1	1.916	0.938	0.132946	1	0.2475
ZGAL_284	374197	374724	+			Hypothetical protein		90	131	158	84	53	6	0	13	19	25	0	16	51	54	78	122	113	49	0	9	19	14	0	11	43.41	61	95	9	8	0.163	-2.618	0.0032416	NA	0.184	-2.444	0.00656888	1	1.523	0.607	0.490817	1	0.8357
ZGAL_285	375233	375895	-			Hypothetical membrane protein		134	151	134	18	16	6	0	39	26	69	254	218	76	63	66	26	34	49	0	26	27	40	199	146	62.56	68	36	18	128	1.82	0.864	0.231663	NA	0.285	-1.811	0.0147946	1	0.536	-0.901	0.233683	1	0.4502
ZGAL_286	375899	376408	-			Conserved hypothetical protein		232	256	198	17	7	8	0	31	9	251	1593	1241	131	106	97	25	15	66	0	20	9	145	1247	829	224.26	111	35	10	740	5.99	2.583	0.00071776	1	0.11	-3.183	6.31e-05	0.25982	0.313	-1.674	0.0359852	1	0.6188
ZGALAM_0298	376526	376693	-			protein of unknown function		3	2	2	2	4	1	0	1	0	1	0	0	2	1	1	3	9	8	0	1	0	1	0	0	2.03	1	7	0	0	0.315	-1.668	0.23083	NA	0.397	-1.333	0.346989	NA	3.939	1.978	0.12647	NA	0
ZGAL_287	377152	378963	+			Conserved hypothetical protein		1959	2810	2818	164	115	25	328	1798	1149	1426	4682	1922	1110	1169	1385	239	245	205	598	1182	1176	825	3665	1284	1090.16	1221	230	985	1925	1.558	0.64	0.20683	1	0.812	-0.301	0.552905	1	0.198	-2.34	5.87e-06	0.0255823	0.1891
ZGAL_288	379110	379340	-			Putative protein		5	9	9	2	2	1	0	0	0	1	0	0	3	4	4	3	4	8	0	0	0	1	0	0	2.25	4	5	0	0	0.114	-3.13	0.0200067	NA	0.076	-3.711	0.0109054	NA	1.086	0.12	0.92404	NA	0
ZGAL_289	379419	379751	+			Hypothetical membrane protein		109	183	200	12	7	4	52	60	15	114	582	230	62	76	98	17	15	33	95	39	15	66	456	154	93.84	79	22	50	225	2.721	1.444	0.0393871	1	0.64	-0.644	0.363646	1	0.279	-1.84	0.0151032	1	0.4187
ZGAL_290	379907	381655	-			Putative cysteine peptidase		82	144	151	23	24	9	1	103	65	41	47	49	46	60	74	33	51	74	2	68	67	24	37	33	47.37	60	53	46	31	0.534	-0.906	0.210233	NA	0.776	-0.367	0.612906	1	0.855	-0.226	0.760578	1	0.4091
ZGAL_291	382261	382722	+			Xre-type transcriptional regulator		165	224	161	78	41	15	76	439	246	347	214	355	93	93	79	114	87	123	139	288	252	201	168	237	156.18	88	108	226	202	2.256	1.174	0.000823079	1	2.543	1.346	0.00013438	0.553512	1.198	0.261	0.487645	1	0.0441
ZGAL_292	382713	383309	+			Fic family protein		166	227	136	61	28	10	43	130	75	120	82	90	94	94	67	89	60	82	78	85	77	69	64	60	76.69	85	77	80	64	0.761	-0.394	0.215377	NA	0.945	-0.082	0.799701	1	0.899	-0.153	0.660462	1	0.0124
ZGAL_293	383481	384113	-	crpA1		Catabolite gene activator		281	820	623	259	198	67	352	377	303	173	103	136	159	341	306	377	422	550	642	248	310	100	81	91	302.3	269	450	400	91	0.344	-1.541	0.00042714	1	1.471	0.557	0.199784	1	1.646	0.719	0.101252	1	0.1078
ZGAL_294	384191	384400	-			Conserved hypothetical membrane protein		122	409	292	149	152	9	64	166	130	78	0	33	69	170	144	217	324	74	117	109	133	45	0	22	118.66	128	205	120	22	0.201	-2.318	0.00591008	1	0.941	-0.087	0.916909	1	1.57	0.651	0.438182	1	0.7696
ZGAL_295	384488	384760	-			Heavy metal binding protein		97	431	250	279	207	18	90	99	120	57	37	66	55	179	123	406	442	148	164	65	123	33	29	44	150.91	119	332	117	35	0.308	-1.7	0.00193668	1	0.979	-0.03	0.955943	1	2.746	1.457	0.00745764	1	0.2021
ZGAL_296	384814	385158	-	glpE2	2.8.1.1	Thiosulfate sulfurtransferase		71	416	259	318	243	28	0	188	105	25	37	5	40	173	127	463	518	230	0	124	108	14	29	3	152.49	113	404	77	15	0.167	-2.585	0.00616423	1	0.706	-0.503	0.592142	1	3.206	1.681	0.073	1	1.0702
ZGAL_297	385320	386735	-		3.-.-.-	Beta-lactamase hydrolase-like protein		170	1070	861	2362	2140	936	69	234	270	70	86	168	96	445	423	3440	4566	7689	126	154	276	40	67	112	1452.95	321	5232	185	73	0.24	-2.059	0.000457248	1	0.588	-0.766	0.191104	1	14.887	3.896	2.44e-11	1.06e-07	0.2785
ZGAL_298	386991	387536	-			Hypothetical lipoprotein		42	74	50	8	9	1	0	40	46	21	24	4	24	31	25	12	19	8	0	26	47	12	19	3	18.77	27	13	24	11	0.455	-1.135	0.212757	NA	0.945	-0.082	0.928016	NA	0.548	-0.869	0.363438	1	0.6736
ZGALAM_0311	387460	387720	-			protein of unknown function		35	32	42	16	0	3	0	65	25	21	6	8	20	13	21	23	0	25	0	43	26	12	5	5	16.02	18	16	23	7	0.459	-1.124	0.275156	NA	1.257	0.33	0.746902	NA	0.865	-0.21	0.842934	1	1.0086
ZGAL_299	387671	387802	+			Putative protein		1	0	1	0	0	0	0	0	0	0	0	0	1	0	0	0	0	0	0	0	0	0	0	0	0.09	0	0	0	0	0.408	-1.294	0.389288	NA	0.46	-1.121	0.455424	NA	0.594	-0.752	0.615478	NA	0
ZGAL_300	387799	388713	-	tdoA1	1.13.11.11	Tryptophan 2,3-dioxygenase		348	561	382	222	117	11	52	650	471	327	146	244	197	233	188	323	250	90	95	427	482	189	114	163	229.33	206	221	335	155	0.761	-0.394	0.487229	1	1.604	0.682	0.22832	1	1.093	0.128	0.823335	1	0.2416
ZGAL_301	388717	389154	-			Conserved hypothetical membrane protein		26	52	35	45	20	2	0	44	17	42	21	20	15	22	17	66	43	16	0	29	17	24	16	13	23.22	18	42	15	18	1.01	0.014	0.985147	NA	0.909	-0.138	0.857456	1	2.327	1.218	0.116021	1	0.3375
ZGAL_302	389151	389540	-			Globin-like protein		104	126	113	75	37	10	1	94	41	36	0	17	59	52	56	109	79	82	2	62	42	21	0	11	47.91	56	90	35	11	0.225	-2.149	0.01959	NA	0.665	-0.588	0.520136	1	1.559	0.641	0.485342	1	0.9012
ZGAL_303	389628	390170	-			Rrf2-type transcriptional regulator		255	366	233	289	162	62	37	279	233	145	74	48	144	152	115	421	346	509	67	183	239	84	58	32	195.85	137	425	163	58	0.432	-1.211	0.0130265	1	1.192	0.253	0.601301	1	3.009	1.589	0.00108593	1	0.1458
ZGAL_304	390182	391882	-	cysI	1.8.1.2	Sulfite reductase [NADPH] hemoprotein beta-component		1004	1155	748	186	157	11	508	797	857	995	986	309	569	480	368	271	335	90	926	524	877	575	772	206	499.47	472	232	776	518	1.094	0.129	0.807936	1	1.62	0.696	0.190468	1	0.512	-0.965	0.0739261	1	0.2089
ZGAL_305	391924	393744	-	cysJ	1.8.1.2	Sulfite reductase [NADPH] flavoprotein alpha-component		2928	3179	1967	739	792	171	1486	2125	1808	3271	2946	1148	1659	1322	967	1076	1690	1405	2709	1396	1851	1891	2306	767	1586.56	1316	1390	1985	1655	1.252	0.324	0.467788	1	1.497	0.582	0.192923	1	1.055	0.077	0.862797	1	0.13
ZGAL_306	393764	394399	-		1.11.1.15	Peroxiredoxin		686	1079	694	190	133	14	103	453	360	552	404	112	389	449	341	277	284	115	188	298	369	319	316	75	284.85	393	225	285	237	0.611	-0.711	0.183804	1	0.732	-0.45	0.400846	1	0.593	-0.755	0.164247	1	0.2076
ZGAL_307	394632	395525	-			LysR-type transcriptional regulator		113	171	169	15	13	7	194	77	59	203	220	193	64	71	83	22	28	58	354	51	60	117	172	129	100.7	73	36	155	139	1.867	0.901	0.167257	1	2.048	1.034	0.113518	1	0.473	-1.079	0.119032	1	0.3393
ZGAL_308	396109	396843	+	scdA		Cell wall-related protein ScdA		1214	1301	1149	875	679	75	641	1332	875	1614	988	666	688	541	565	1274	1449	616	1168	875	896	933	773	445	851.97	598	1113	980	717	1.197	0.259	0.510184	1	1.626	0.702	0.0743763	1	1.858	0.894	0.0237482	1	0.0856
ZGAL_309	396833	397393	+			Hypothetical protein		332	405	315	432	335	31	162	749	554	721	379	328	188	168	155	629	715	255	295	492	567	417	297	219	366.43	170	533	451	311	1.805	0.852	0.0484101	1	2.608	1.383	0.00136688	1	3.105	1.635	0.000173984	0.758569	0.1077
ZGAL_310	397491	398009	+		2.3.1.-	GCN5-related N-acetyltransferase		119	174	174	147	208	16	46	91	80	152	91	96	67	72	86	214	444	131	84	60	82	88	71	64	121.95	75	263	75	74	0.992	-0.012	0.977456	1	0.996	-0.005	0.990332	1	3.504	1.809	3.17e-05	0.138377	0.0861
ZGAL_311	398070	399887	-			Hypothetical periplasmic protein		94	124	90	14	25	15	54	56	57	79	236	155	53	52	44	20	53	123	98	37	58	46	185	104	72.79	50	65	64	112	2.169	1.117	0.0771227	NA	1.274	0.35	0.58333	1	1.208	0.272	0.678112	1	0.297
ZGAL_312	399989	401641	-			SusD/RagB family lipoprotein		46	70	50	9	7	7	39	35	16	51	75	53	26	29	25	13	15	58	71	23	16	29	59	35	33.28	27	29	37	41	1.52	0.604	0.342921	NA	1.335	0.417	0.517322	1	0.903	-0.147	0.830467	1	0.2348
ZGAL_313	401653	404790	-			TonB-dependent Transducer		69	90	91	7	9	8	66	59	36	49	135	46	39	37	45	10	19	66	120	39	37	28	106	31	48.09	40	32	65	55	1.336	0.418	0.551547	NA	1.563	0.644	0.360079	1	0.692	-0.532	0.474504	1	0.3741
ZGAL_314	405203	407101	-		3.2.1.20	Alpha-glucosidase, family GH97		83	105	108	19	15	7	63	14	23	73	116	118	47	44	53	28	32	58	115	9	24	42	91	79	51.7	48	39	49	71	1.445	0.531	0.45546	NA	1.004	0.005	0.994205	1	0.787	-0.345	0.641931	1	0.3985
ZGAL_315	407167	407721	-			RNA polymerase ECF-type sigma factor		40	40	34	12	2	2	0	58	13	60	102	175	23	17	17	17	4	16	0	38	13	35	80	117	31.42	19	12	17	77	3.766	1.913	0.0204239	NA	0.957	-0.063	0.940564	1	0.691	-0.532	0.551536	1	0.5819
ZGAL_316	407766	409649	-		3.2.1.20	Alpha-glucosidase, family GH97		77	115	96	16	15	6	2	31	29	125	247	272	44	48	47	23	32	49	4	20	30	72	193	182	62.02	46	35	18	149	3.114	1.639	0.00354132	NA	0.416	-1.267	0.031917	1	0.713	-0.487	0.424807	1	0.1803
ZGAL_317	409698	410486	-		1.-.-.-	Short-chain dehydrogenase/reductase		37	34	24	5	3	2	54	24	11	27	45	106	21	14	12	7	6	16	98	16	11	16	35	71	27.01	16	10	42	41	2.443	1.289	0.10813	NA	2.467	1.303	0.106095	1	0.604	-0.727	0.415201	1	0.4952
ZGAL_318	410499	411386	-		3.1.1.17	Gluconolactonase		46	47	55	7	11	0	0	10	3	42	72	93	26	20	27	10	23	0	0	7	3	24	56	62	21.56	24	11	3	47	1.911	0.934	0.159003	NA	0.173	-2.528	0.000879833	NA	0.563	-0.828	0.268283	1	0.1644
ZGAL_319	411405	412565	-		4.2.1.-	Aldonic acid dehydratase		33	64	57	5	8	4	0	13	17	29	28	109	19	27	28	7	17	33	0	9	17	17	22	73	22.33	25	19	9	37	1.481	0.566	0.477983	NA	0.396	-1.337	0.107302	NA	0.711	-0.493	0.563041	1	0.4531
ZGAL_320	412611	413306	-	rraA2		Dimethylmenaquinone methyltransferase		37	24	12	4	4	6	0	11	13	19	8	86	21	10	6	6	9	49	0	7	13	11	6	57	16.31	12	21	7	25	1.894	0.922	0.351882	NA	0.617	-0.696	0.493231	NA	1.431	0.517	0.614688	1	0.8821
ZGAL_321	413447	414322	+			AraC-type transcriptional regulator		120	118	106	22	9	5	0	82	41	131	120	64	68	49	52	32	19	41	0	54	42	76	94	43	47.48	56	31	32	71	1.24	0.31	0.68148	NA	0.598	-0.743	0.331721	1	0.55	-0.862	0.276524	1	0.4918
ZGAL_322	414390	415325	-	mroA1	5.1.3.3	Aldose 1-epimerase		38	49	48	6	7	8	0	16	16	30	101	63	22	20	24	9	15	66	0	11	16	17	79	42	26.69	22	30	9	46	2.011	1.008	0.216777	NA	0.458	-1.128	0.182754	1	1.168	0.224	0.792968	1	0.5243
ZGAL_323	415482	416870	-			Metabolite transport protein (Sugars permease)		188	268	206	17	23	5	2	134	58	209	221	311	106	111	101	25	49	41	4	88	59	121	173	208	90.56	106	38	50	167	1.542	0.625	0.345431	1	0.497	-1.008	0.132423	1	0.374	-1.419	0.0418506	1	0.3574
ZGAL_324	416898	417581	-			Creatinase family protein		46	60	47	7	6	3	0	32	18	41	108	99	26	25	23	10	13	25	0	21	18	24	85	66	27.96	25	16	13	58	2.253	1.172	0.103931	NA	0.577	-0.793	0.287952	1	0.601	-0.735	0.353513	1	0.327
ZGAL_325	417820	418806	-			Sugar kinase		128	166	132	19	21	9	27	33	31	123	172	137	73	69	65	28	45	74	49	22	32	71	135	91	62.73	69	49	34	99	1.428	0.514	0.243588	NA	0.491	-1.025	0.0258446	1	0.648	-0.627	0.196669	1	0.0718
ZGAL_326	418818	420152	-		1.-.-.-	FAD dependent oxidoreductase		192	225	199	40	18	7	198	365	388	185	212	295	109	94	98	58	38	58	361	240	397	107	166	197	160.19	100	51	333	157	1.556	0.638	0.0769685	1	3.272	1.71	2.05e-06	0.00842969	0.513	-0.962	0.0183467	1	0.0498
ZGAL_327	420175	420969	-		1.-.-.-	Short-chain dehydrogenase/reductase		161	183	173	21	35	9	0	59	23	134	84	167	91	76	85	31	75	74	0	39	24	77	66	112	62.38	84	60	21	85	1.009	0.013	0.984104	NA	0.274	-1.866	0.00727188	1	0.705	-0.505	0.470747	1	0.3592
ZGAL_328	421026	421832	-			Conserved hypothetical protein		165	195	199	48	19	5	27	72	38	170	144	208	93	81	98	70	41	41	49	47	39	98	113	139	75.77	91	51	45	117	1.281	0.358	0.287069	NA	0.5	-1	0.00476858	1	0.59	-0.761	0.0467378	1	0.0158
ZGAL_329	421840	422592	-			GntR-type transcriptional regulator		155	214	162	54	24	3	73	317	178	188	235	256	88	89	80	79	51	25	133	208	182	109	184	171	116.51	86	52	174	155	1.792	0.842	0.0250118	1	2.032	1.023	0.00673665	1	0.672	-0.574	0.168167	1	0.0448
ZGAL_331	422690	423346	-			RNA polymerase ECF-type sigma factor		24	25	21	7	5	4	0	32	15	57	46	81	14	10	10	10	11	33	0	21	15	33	36	54	20.62	11	18	12	41	3.377	1.756	0.0132061	NA	1.118	0.161	0.826857	NA	1.312	0.392	0.614268	1	0.1919
ZGAL_332	423644	425263	-	mdsA1	3.1.6.-	Mucin-desulfating sulfatase, family S1-11		37	45	55	13	9	5	5	26	21	97	392	345	21	19	27	19	19	41	9	17	22	56	307	230	65.58	22	26	16	198	8.271	3.048	3.28e-07	NA	0.742	-0.431	0.492235	1	1.077	0.107	0.87005	1	0.2348
ZGAL_333	425282	427549	-			Hypothetical lipoprotein		38	54	53	11	3	2	47	19	34	47	292	262	22	22	26	16	6	16	86	12	35	27	229	175	56.05	23	13	44	144	5.571	2.478	0.000977504	NA	1.802	0.85	0.263304	1	0.571	-0.809	0.328311	1	0.4736
ZGAL_334	427645	429750	-			Hypothetical periplasmic protein, family GHnc		60	77	64	15	12	8	0	25	54	102	380	288	34	32	31	22	26	66	0	16	55	59	297	192	69.26	32	38	24	183	5.02	2.328	0.00493463	NA	0.764	-0.389	0.643837	1	1.087	0.12	0.888327	1	0.6987
ZGAL_335	429957	432275	-			Beta-helix fold protein		85	93	80	29	26	22	100	31	37	121	206	251	48	39	39	42	55	181	182	20	38	70	161	168	87	42	93	80	133	2.977	1.574	0.0306987	1	1.821	0.865	0.237334	1	2.02	1.014	0.171793	1	0.4592
ZGAL_336	432298	433767	-		3.1.6.-	Sulfatase, family S1-16		72	56	53	11	7	4	0	35	37	103	158	359	41	23	26	16	15	33	0	23	38	60	124	240	53.15	30	21	20	141	4.311	2.108	0.00578402	NA	0.71	-0.495	0.526295	1	0.68	-0.557	0.495481	1	0.5184
ZGAL_337	433779	436157	-			Polysaccharide lyase, family PLnc, CBM16		48	63	38	8	13	0	1	64	56	48	86	93	27	26	19	12	28	0	2	42	57	28	67	62	30.82	24	13	34	52	2.074	1.052	0.191895	NA	1.392	0.478	0.556971	1	0.649	-0.623	0.471552	1	0.5329
ZGAL_338	436290	437732	-	alfA3	3.2.1.51	Alpha-L-fucosidase, family GH29, CBM47		49	71	56	23	6	1	3	61	47	79	313	225	28	30	28	33	13	8	5	40	48	46	245	150	56.16	29	18	31	147	4.792	2.261	0.00163274	NA	1.118	0.16	0.825901	1	0.726	-0.462	0.550147	1	0.4166
ZGAL_339	437735	439222	-	alfA2	3.2.1.51	Alpha-L-fucosidase, families GH29, CBM47		55	68	54	4	10	0	37	78	49	54	324	190	31	28	27	6	21	0	67	51	50	31	254	127	57.81	29	9	56	137	4.473	2.161	0.0013358	NA	1.9	0.926	0.173477	1	0.403	-1.311	0.0887224	1	0.3409
ZGAL_340	439278	441716	-			Beta-helix fold protein		34	56	45	12	9	7	0	29	16	28	53	141	19	23	22	17	19	58	0	19	16	16	41	94	28.84	21	31	12	50	2.227	1.155	0.144863	NA	0.596	-0.747	0.360094	1	1.301	0.38	0.64642	1	0.4868
ZGAL_341	441724	442842	-	fucA2	3.2.1.51	Alpha-L-fucosidase, family GH29		34	31	29	2	7	0	1	16	1	12	48	59	19	13	14	3	15	0	2	11	1	7	38	39	13.46	15	6	5	28	1.726	0.788	0.378831	NA	0.347	-1.528	0.105348	NA	0.485	-1.043	0.292373	1	0.5588
ZGAL_342	442842	444326	-	fucA1	3.2.1.51	Alpha-L-fucosidase, family GH29		45	46	38	13	5	1	62	18	20	46	49	101	25	19	19	19	11	8	113	12	20	27	38	67	31.57	21	13	48	44	2.009	1.007	0.179103	NA	2.151	1.105	0.142221	1	0.668	-0.581	0.47806	1	0.4156
ZGAL_343	444330	446705	-	afcA2	3.2.1.51	Alpha-L-fucosidase, family GH95		51	63	42	6	9	4	232	29	42	55	688	256	29	26	21	9	19	33	423	19	43	32	539	171	113.57	25	20	162	247	8.015	3.003	0.00126759	1	5.402	2.433	0.00908592	1	0.79	-0.34	0.725854	1	0.9419
ZGAL_344	446715	448931	-	bglX1	3.2.1.21	Beta-glucosidase, family GH3		40	39	37	9	3	1	0	5	11	31	38	70	23	16	18	13	6	8	0	3	11	18	30	47	16.15	19	9	5	32	1.617	0.693	0.322809	NA	0.293	-1.77	0.0211457	NA	0.529	-0.917	0.252092	1	0.173
ZGAL_345	448955	450451	-	fucA3	3.2.1.51	Alpha-L-fucosidase, family GH29		20	28	15	2	4	1	0	7	13	31	83	33	11	12	7	3	9	8	0	5	13	18	65	22	14.4	10	7	6	35	3.192	1.674	0.0394114	NA	0.643	-0.638	0.457809	NA	0.633	-0.659	0.480625	1	0.3633
ZGAL_346	450465	452453	-	alfA1	3.2.1.51	Alpha-L-fucosidase, family GH29		31	45	42	3	0	5	0	7	22	41	141	127	18	19	21	4	0	41	0	5	23	24	110	85	29.03	19	15	9	73	3.37	1.753	0.079587	NA	0.529	-0.918	0.368799	1	0.672	-0.573	0.586076	1	1.1592
ZGAL_347	452462	454867	-	bglX2	3.2.1.21	Beta-glucosidase, family GH3		9	29	21	3	2	1	0	17	3	10	0	13	5	12	10	4	4	8	0	11	3	6	0	9	6.09	9	5	5	5	0.572	-0.806	0.457702	NA	0.594	-0.752	0.494284	NA	0.603	-0.73	0.52914	NA	0.7034
ZGAL_348	455478	459566	+		2.7.13.3	One-component system sensor protein		644	810	736	118	83	51	72	368	153	894	779	1111	365	337	362	172	177	419	131	242	157	517	610	742	352.48	355	256	177	623	1.743	0.801	0.0421628	1	0.506	-0.983	0.0137543	1	0.697	-0.52	0.199825	1	0.0786
ZGAL_349	459907	460818	-			Hypothetical lipoprotein		43	55	32	7	10	3	1	12	13	34	0	45	24	23	16	10	21	25	2	8	13	20	0	30	15.99	21	19	8	17	0.809	-0.306	0.747539	NA	0.414	-1.272	0.190939	NA	0.866	-0.208	0.833309	1	0.7576
ZGAL_350	460847	462541	-			SusD/RagB family lipoprotein		28	47	43	17	17	8	0	5	13	18	25	23	16	20	21	25	36	66	0	3	13	10	20	15	20.44	19	42	5	15	0.806	-0.311	0.644822	NA	0.331	-1.595	0.0283468	NA	2.011	1.008	0.146199	1	0.1447
ZGAL_351	462558	465536	-			TonB-dependent Receptor		29	35	17	13	21	6	2	42	2	20	72	89	16	15	8	19	45	49	4	28	2	12	56	59	26.09	13	38	11	42	2.982	1.576	0.0587381	NA	0.897	-0.156	0.855452	1	2.585	1.37	0.110977	1	0.5553
ZGAL_352	465562	467346	-			SusD/RagB family lipoprotein		11	20	16	7	2	2	0	7	2	8	0	35	6	8	8	10	4	16	0	5	2	5	0	23	7.33	7	10	2	9	1.217	0.283	0.795932	NA	0.389	-1.362	0.234546	NA	1.222	0.29	0.799996	NA	0.9018
ZGAL_353	467356	470490	-			TonB-dependent Receptor		15	20	19	2	7	2	0	8	5	19	1	43	8	8	9	3	15	16	0	5	5	11	1	29	9.27	8	11	3	14	1.486	0.571	0.566192	NA	0.473	-1.079	0.300037	NA	1.178	0.237	0.82175	NA	0.6988
ZGAL_354	470531	472396	-			Fibronectin type-III repeats protein		5	4	8	0	1	0	20	8	0	16	26	10	3	2	4	0	2	0	36	5	0	9	20	7	7.38	3	1	14	12	3.511	1.812	0.114464	NA	3.85	1.945	0.0918205	NA	0.494	-1.018	0.44743	NA	1.0746
ZGAL_355	473111	475036	-		3.2.1.20	Alpha-glucosidase, family GH97		214	249	217	27	50	33	0	91	31	226	392	540	121	104	107	39	107	271	0	60	32	131	307	361	136.52	111	139	31	266	2.275	1.186	0.147705	1	0.309	-1.695	0.0408133	1	1.208	0.273	0.741555	1	0.7343
ZGAL_356	475126	476721	-			SusD/RagB family lipoprotein		39	77	51	23	16	14	0	31	29	32	164	154	22	32	25	33	34	115	0	20	30	19	128	103	46.8	26	61	17	83	2.913	1.542	0.0634407	NA	0.671	-0.575	0.49724	1	2.068	1.048	0.216663	1	0.6541
ZGAL_357	476734	480243	-			TonB-dependent Transducer		77	123	89	19	14	10	0	27	18	50	157	321	44	51	44	28	30	82	0	18	18	29	123	214	56.71	46	47	12	122	2.503	1.324	0.0836534	NA	0.297	-1.751	0.0270137	1	0.948	-0.077	0.922927	1	0.5274
ZGAL_358	480420	481460	-			anti-sigma factor		16	31	18	1	2	0	70	0	0	21	40	29	9	13	9	1	4	0	128	0	0	12	31	19	18.91	10	2	43	21	1.788	0.838	0.511866	NA	3.205	1.681	0.188582	NA	0.348	-1.523	0.261228	1	2.4293
ZGAL_359	481788	482366	-			RNA polymerase ECF-type sigma factor		3	10	6	1	1	1	0	0	0	10	5	32	2	4	3	1	2	8	0	0	0	6	4	21	4.31	3	4	0	10	3.113	1.638	0.111672	NA	0.111	-3.168	0.0205617	NA	0.934	-0.098	0.934464	NA	0.3781
ZGAL_360	482372	485698	-			Conserved hypothetical protein		17	26	19	5	8	5	0	42	17	29	102	158	10	11	9	7	17	41	0	28	17	17	80	106	28.53	10	22	15	68	5.893	2.559	0.00292584	NA	1.509	0.594	0.498727	1	1.854	0.89	0.325593	1	0.6349
ZGAL_362	485942	486784	+			AraC-type transcriptional regulators		112	188	148	27	16	14	74	146	45	140	169	311	63	78	73	39	34	115	135	96	46	81	132	208	91.72	71	63	92	140	1.926	0.946	0.0780263	1	1.275	0.351	0.516955	1	0.802	-0.319	0.573685	1	0.181
ZGAL_363	487749	490580	+			Ligand-binding sensor protein		246	385	331	94	66	2	26	312	140	193	37	110	139	160	163	137	141	16	47	205	143	112	29	73	113.84	154	98	132	71	0.479	-1.061	0.108058	1	0.866	-0.208	0.753281	1	0.676	-0.565	0.400448	1	0.3601
ZGAL_364	490884	493958	+			TonB-dependent Receptor		109	123	130	13	13	7	46	58	31	166	154	114	62	51	64	19	28	58	84	38	32	96	121	76	60.61	59	35	51	98	1.638	0.712	0.128051	NA	0.854	-0.227	0.634529	1	0.521	-0.941	0.0740284	1	0.089
ZGAL_365	493972	495576	+			SusD/RagB family lipoprotein		100	161	122	24	24	11	0	74	90	59	60	205	57	67	60	35	51	90	0	49	92	34	47	137	59.9	61	59	47	73	1.172	0.23	0.789086	NA	0.789	-0.343	0.691222	1	0.939	-0.091	0.916774	1	0.7605
ZGAL_366	495668	496450	+		3.1.4.46	Glycerophosphoryl diester phosphodiesterase		27	32	27	4	1	1	0	25	20	32	21	77	15	13	13	6	2	8	0	16	20	19	16	51	15.11	14	5	12	29	1.971	0.979	0.230983	NA	0.92	-0.12	0.886193	NA	0.393	-1.347	0.157548	1	0.3769
ZGAL_367	496534	497424	+	lamB	3.2.1.39	Endo-1,3-beta-glucanase, family GH16		253	358	319	93	67	15	107	198	117	425	408	634	143	149	157	135	143	123	195	130	120	246	319	423	190.34	150	134	148	329	2.184	1.127	0.000447735	1	0.983	-0.024	0.94038	1	0.905	-0.144	0.675031	1	0.0343
ZGAL_368	497815	499938	-	susB	3.2.1.20	Alpha-glucosidase, family GH97		1741	2122	1467	83	57	23	36	503	314	1043	541	311	986	883	721	121	122	189	66	331	321	603	423	208	414.43	863	144	239	411	0.487	-1.038	0.0609866	1	0.289	-1.792	0.00126779	1	0.173	-2.53	8.17e-06	0.0356217	0.235
ZGAL_369	500010	501443	-	susA	3.2.1.1	Alpha-amylase, family GH13_7		746	1015	723	31	29	5	158	157	142	389	215	136	423	422	355	45	62	41	288	103	145	225	168	91	197.4	400	49	179	161	0.411	-1.283	0.00550901	1	0.451	-1.149	0.0132959	1	0.133	-2.916	5.87e-09	2.56e-05	0.1286
ZGAL_370	501524	502672	-	susE		Starch utilization lipoprotein		902	992	686	61	56	25	37	111	37	413	338	301	511	413	337	89	119	205	67	73	38	239	265	201	213.09	420	138	59	235	0.563	-0.829	0.0286203	1	0.145	-2.781	1.33e-12	5.46e-09	0.315	-1.665	2.93e-05	0.127555	0.0597
ZGAL_371	502685	504310	-	susD		Starch utilization lipoprotein		704	809	490	34	35	6	146	73	35	340	268	188	399	336	241	50	75	49	266	48	36	197	210	126	169.29	325	58	117	178	0.558	-0.843	0.183068	1	0.369	-1.438	0.023687	1	0.193	-2.373	0.000309133	1	0.3285
ZGAL_372	504321	507227	-	susC		TonB-dependent Receptor		1918	2340	1670	114	93	15	153	277	172	883	428	303	1086	973	821	166	198	123	279	182	176	511	335	202	421.09	960	162	212	349	0.369	-1.437	0.000241071	0.817473	0.225	-2.151	4.94e-08	0.000203329	0.177	-2.495	8.94e-10	3.9e-06	0.0802
ZGAL_373	507906	510407	-			Conserved hypothetical protein		979	1069	941	193	187	106	560	474	388	1891	4256	3228	555	445	463	281	399	871	1021	311	397	1093	3331	2156	943.56	488	517	576	2193	4.305	2.106	0.000171815	0.582625	1.175	0.233	0.678251	1	1.048	0.067	0.905228	1	0.248
ZGAL_374	510505	513480	-			Conserved hypothetical protein		860	957	913	168	185	114	374	655	502	952	1231	1165	487	398	449	245	395	936	682	430	514	550	964	778	569	445	525	542	764	1.7	0.765	0.0969647	1	1.213	0.279	0.546384	1	1.155	0.208	0.654986	1	0.1381
ZGAL_375	513501	513992	-	traO		Conjugative transposon protein TraO		308	427	373	49	39	9	127	497	241	326	576	499	174	178	183	71	83	74	232	327	247	188	451	333	211.78	178	76	269	324	1.802	0.849	0.0196335	1	1.499	0.584	0.110593	1	0.434	-1.203	0.00251245	1	0.0594
ZGAL_376	514040	515062	-			Conserved hypothetical lipoprotein		894	1330	946	108	59	7	166	408	215	758	698	372	506	553	465	157	126	58	303	268	220	438	546	248	324.09	508	114	264	411	0.811	-0.302	0.430796	1	0.523	-0.936	0.0153775	1	0.242	-2.048	4.47e-07	0.00194829	0.0686
ZGALAM_0389	514926	515132	+			protein of unknown function		0	3	1	2	0	0	0	0	0	0	0	0	0	1	0	3	0	0	0	0	0	0	0	0	0.39	0	1	0	0	0.449	-1.154	0.459575	NA	0.476	-1.071	0.487732	NA	1.334	0.416	0.788685	NA	1.1484
ZGAL_377	515353	515616	+			Hypothetical protein		1	5	4	2	4	0	0	0	0	1	0	0	1	2	2	3	9	0	0	0	0	1	0	0	1.39	2	4	0	0	0.267	-1.905	0.205573	NA	0.179	-2.484	0.111644	NA	2.136	1.095	0.456572	NA	0
ZGAL_378	515595	516788	-			Hypothetical protein		304	456	352	138	112	6	9	236	115	174	96	142	172	190	173	201	239	49	16	155	118	101	75	95	131.99	178	163	96	90	0.52	-0.943	0.142378	1	0.559	-0.839	0.193407	1	0.939	-0.09	0.889351	1	0.3371
ZGALAM_0391	516580	516798	+			protein of unknown function		5	12	11	3	0	1	0	1	0	0	0	0	3	5	5	4	0	8	0	1	0	0	0	0	2.21	4	4	0	0	0.058	-4.1	0.00558161	NA	0.132	-2.92	0.042627	NA	0.743	-0.429	0.754629	NA	0
ZGAL_379	516882	517064	-			Putative protein		14	28	18	8	9	2	0	0	0	11	0	0	8	12	9	12	19	16	0	0	0	6	0	0	6.84	10	16	0	2	0.279	-1.842	0.106682	NA	0.047	-4.403	0.00127863	NA	1.514	0.599	0.599194	NA	0.737
ZGAL_380	517039	517449	-			Hypothetical protein		30	64	54	28	17	2	0	43	11	11	13	1	17	27	27	41	36	16	0	28	11	6	10	1	18.36	24	31	13	6	0.277	-1.853	0.0432865	NA	0.611	-0.71	0.435231	NA	1.34	0.422	0.646034	1	0.6444
ZGAL_381	517659	518216	+			Conserved hypothetical protein		18	16	20	1	2	2	40	35	19	24	18	43	10	7	10	1	4	16	73	23	19	14	14	29	18.41	9	7	38	19	2.053	1.038	0.142989	NA	3.965	1.987	0.00491839	NA	0.595	-0.75	0.386205	1	0.2352
ZGAL_382	518365	518487	+			Conserved hypothetical protein		4	4	3	0	0	0	0	0	0	3	0	0	2	2	1	0	0	0	0	0	0	2	0	0	0.59	2	0	0	1	0.504	-0.989	0.546504	NA	0.22	-2.188	0.178596	NA	0.287	-1.801	0.263756	NA	0
ZGAL_383	518587	519303	-	srfAD	3.1.2.-	Surfactin synthetase thioesterase		92	118	108	39	26	11	0	77	30	63	0	184	52	49	53	57	55	90	0	51	31	36	0	123	49.79	51	67	27	53	1.029	0.041	0.970214	NA	0.58	-0.786	0.476408	1	1.257	0.33	0.765684	1	1.6622
ZGAL_384	519308	525586	-		2.3.1.-	Type I polyketide synthase		800	1066	943	298	175	40	267	1109	645	678	570	731	453	443	464	434	373	329	487	729	660	392	446	488	474.85	453	379	625	442	0.975	-0.036	0.88678	1	1.38	0.465	0.0672451	1	0.847	-0.239	0.364186	1	0.0147
ZGAL_385	525832	526503	-		1.-.-.-	Short-chain dehydrogenase/reductase		9	14	19	7	2	6	0	37	56	14	0	4	5	6	9	10	4	49	0	24	57	8	0	3	14.7	7	21	27	4	0.598	-0.742	0.517753	NA	3.367	1.752	0.121162	NA	2.426	1.278	0.268398	1	1.3956
ZGALAM_0398	526541	526672	-			protein of unknown function		15	18	15	9	3	10	0	8	0	13	31	5	8	7	7	13	6	82	0	5	0	8	24	3	13.78	7	34	2	12	1.433	0.52	0.610568	NA	0.324	-1.626	0.136266	NA	3.367	1.752	0.0908706	1	0.9014
ZGALAM_0399	526969	527097	+			protein of unknown function		2	13	5	3	1	1	0	11	10	8	0	0	1	5	2	4	2	8	0	7	10	5	0	0	3.82	3	5	6	2	0.605	-0.725	0.576372	NA	1.75	0.807	0.528817	NA	1.339	0.421	0.753081	NA	1.1561
ZGAL_386	526988	527818	+			Transposase (pseudogene), Mutator family		627	868	717	462	521	335	253	991	850	691	430	1084	355	361	352	673	1112	2752	461	651	870	400	337	724	753.98	356	1512	661	487	1.356	0.439	0.386788	1	1.828	0.871	0.0864557	1	4.073	2.026	6.74e-05	0.293653	0.1851
ZGAL_387	527799	528224	+			Transposase (pseudogene), Mutator family		42	42	37	16	10	7	45	17	19	36	48	25	24	17	18	23	21	58	82	11	19	21	38	17	29.11	20	34	37	25	1.247	0.319	0.651665	NA	1.791	0.841	0.234792	1	1.54	0.623	0.398637	1	0.3244
ZGAL_388	528244	528669	-			Hypothetical lipoprotein		254	253	263	73	92	104	1	73	50	132	246	328	144	105	129	106	196	854	2	48	51	76	193	219	177.02	126	385	34	163	1.269	0.344	0.666701	1	0.296	-1.754	0.0296533	1	2.816	1.494	0.0619012	1	0.6545
ZGAL_389	528695	529081	-			Hypothetical membrane protein		684	807	620	137	151	45	26	466	237	285	862	1091	387	336	305	200	322	370	47	306	243	165	675	729	340.3	343	297	199	523	1.501	0.586	0.349912	1	0.595	-0.749	0.233853	1	0.867	-0.206	0.745041	1	0.3323
ZGAL_390	529339	529500	-			Putative protein		324	471	387	22	31	21	49	74	75	206	322	281	184	196	190	32	66	173	89	49	77	119	252	188	134.49	190	90	72	186	0.981	-0.028	0.95655	1	0.384	-1.38	0.00815526	1	0.443	-1.176	0.0286608	1	0.1683
ZGAL_391	529610	530263	-			Hypothetical protein		1593	2219	1850	156	109	71	4	475	283	536	469	434	902	923	909	227	233	583	7	312	290	310	367	290	446.13	911	348	203	322	0.375	-1.417	0.0612793	1	0.243	-2.04	0.0071426	1	0.399	-1.326	0.0812976	1	0.575
ZGAL_392	530438	530614	-			Putative protein		947	1307	1172	75	47	8	24	823	318	425	298	544	536	544	576	109	100	66	44	541	326	246	233	363	306.98	552	92	304	281	0.521	-0.94	0.128338	1	0.564	-0.827	0.181163	1	0.181	-2.462	0.000104946	0.457565	0.318
ZGAL_393	530710	531081	-			Conserved hypothetical membrane protein		437	721	664	53	39	5	1	162	44	162	136	188	248	300	326	77	83	41	2	106	45	94	106	126	129.52	291	67	51	109	0.391	-1.356	0.0564011	1	0.194	-2.363	0.000977229	1	0.254	-1.978	0.00661483	1	0.4683
ZGAL_394	531078	532109	-			Hypothetical protein		3668	5365	4887	470	270	25	131	1307	702	972	1542	1771	2078	2231	2402	684	576	205	239	859	719	562	1207	1183	1078.77	2237	488	606	984	0.45	-1.154	0.0300507	1	0.281	-1.833	0.000577777	1	0.23	-2.119	7.63e-05	0.332657	0.214
ZGAL_395	532117	532506	-			Conserved hypothetical protein		10257	10586	9421	925	277	54	8409	14630	12577	18375	61440	63759	5810	4403	4631	1347	591	444	15329	9614	12876	10625	48093	42582	13028.6	4948	794	12606	33767	6.468	2.693	7.82e-07	0.0026515	2.481	1.311	0.0161974	1	0.17	-2.553	3.16e-06	0.013767	0.2011
ZGAL_396	532550	533899	-			Conserved hypothetical protein		7930	9953	8307	965	540	80	2798	10199	7163	5242	10600	10345	4492	4139	4083	1405	1152	657	5101	6702	7334	3031	8297	6909	4441.89	4238	1071	6379	6079	1.426	0.512	0.215962	1	1.495	0.58	0.16073	1	0.26	-1.942	3.1e-06	0.0135198	0.0902
ZGAL_397	533918	534370	-			Conserved hypothetical protein		2256	2675	2507	269	251	17	974	646	394	2823	3548	3258	1278	1113	1232	392	536	140	1776	425	403	1632	2777	2176	1156.54	1208	356	868	2195	1.783	0.834	0.155534	1	0.726	-0.463	0.430983	1	0.311	-1.686	0.00442415	1	0.3009
ZGAL_398	534492	534878	-			Conserved hypothetical protein		16250	18173	16107	934	871	573	1740	19352	7725	10321	15524	10150	9205	7558	7917	1360	1858	4707	3172	12717	7909	5968	12152	6779	6775.12	8227	2642	7933	8300	1.009	0.012	0.982342	1	0.965	-0.051	0.927179	1	0.331	-1.593	0.00419025	1	0.2508
ZGAL_399	535250	536284	-			PKD repeats protein		952	1313	1149	233	162	40	98	696	437	768	1969	1258	539	546	565	339	346	329	179	457	447	444	1541	840	547.71	550	338	361	942	1.693	0.759	0.108785	1	0.664	-0.59	0.214175	1	0.622	-0.686	0.153154	1	0.1504
ZGAL_400	536307	536978	+		3.4.-.-	Peptidase, family C40		634	801	636	106	72	27	5	74	77	348	1263	1134	359	333	313	154	154	222	9	49	79	201	989	757	301.54	335	177	46	649	1.891	0.919	0.140042	1	0.149	-2.745	1.48e-05	0.0609751	0.535	-0.901	0.154205	1	0.3283
ZGAL_401	536979	537884	+			Conserved hypothetical protein		1499	1845	1416	248	164	21	402	890	579	1518	3500	4005	849	767	696	361	350	173	733	585	593	878	2740	2675	949.89	771	295	637	2098	2.671	1.418	0.00135721	1	0.829	-0.271	0.541144	1	0.396	-1.335	0.0030737	1	0.1241
ZGAL_402	537891	538757	+			Conserved hypothetical membrane protein		1535	1758	1403	286	149	15	594	2802	1821	1407	3820	2058	870	731	690	416	318	123	1083	1841	1864	814	2990	1374	1092.88	764	286	1596	1726	2.214	1.147	0.0268454	1	2.053	1.037	0.0453104	1	0.392	-1.352	0.0100946	1	0.1963
ZGAL_403	538768	539910	+			Conserved hypothetical protein		3276	3845	3358	634	388	57	2075	4233	3199	6383	16735	18069	1856	1599	1651	923	828	468	3783	2782	3275	3691	13099	12067	3835.15	1702	740	3280	9619	5.466	2.451	6.63e-08	0.000224797	1.903	0.928	0.0409365	1	0.445	-1.168	0.0106468	1	0.137
ZGAL_404	539921	540430	+			Conserved hypothetical membrane protein		1381	1522	1540	283	165	21	121	850	515	1038	1498	1703	782	633	757	412	352	173	221	559	527	600	1173	1137	610.45	724	312	436	970	1.332	0.414	0.356877	1	0.609	-0.716	0.112028	1	0.446	-1.164	0.0108614	1	0.1275
ZGAL_405	540438	542903	+	clpB2		Chaperone ClpB		6896	8025	6936	1121	704	75	2852	7502	5579	8250	19826	21061	3906	3338	3409	1632	1502	616	5199	4930	5712	4770	15519	14066	5383.28	3551	1250	5280	11452	3.148	1.655	0.000398694	1	1.475	0.561	0.230409	1	0.362	-1.467	0.00177602	1	0.1495
ZGAL_406	543087	543521	+			Conserved hypothetical protein		373	567	440	50	34	1	32	310	161	130	126	139	211	236	216	73	73	8	58	204	165	75	99	93	125.87	221	51	142	89	0.411	-1.284	0.0115268	1	0.655	-0.611	0.229758	1	0.266	-1.912	0.000384651	1	0.1476
ZGAL_407	543553	545421	+			Conserved hypothetical protein		2587	3145	2642	302	208	15	531	1109	616	2473	3985	3740	1465	1308	1299	440	444	123	968	729	631	1430	3119	2498	1204.44	1357	336	776	2349	1.713	0.776	0.0837256	1	0.577	-0.792	0.0780472	1	0.26	-1.943	2.06e-05	0.08967	0.1198
ZGALAM_0422	545384	545536	+			protein of unknown function		2	3	3	0	0	0	0	0	0	0	0	0	1	1	1	0	0	0	0	0	0	0	0	0	0.32	1	0	0	0	0.248	-2.011	0.194625	NA	0.269	-1.897	0.216743	NA	0.335	-1.577	0.298826	NA	0
ZGAL_408	545524	547359	+			Vgr family protein		5531	5921	5662	315	221	37	5258	2443	2305	11937	59618	35859	3133	2462	2783	459	472	304	9585	1605	2360	6902	46667	23949	8390.02	2793	412	4517	25839	8.425	3.075	4.46e-06	0.0151233	1.583	0.663	0.32252	1	0.162	-2.628	9.56e-05	0.416913	0.4022
ZGAL_409	547372	548232	+			Hypothetical protein		3100	3901	3349	205	113	11	154	1838	987	2515	4177	3989	1756	1622	1646	299	241	90	281	1208	1011	1454	3270	2664	1295.12	1675	210	833	2463	1.455	0.541	0.319302	1	0.508	-0.978	0.0721163	1	0.136	-2.875	1.93e-07	0.000843647	0.2282
ZGAL_410	548250	548738	+			Conserved hypothetical protein		2382	2582	2318	106	45	8	386	2050	1020	3264	6533	7329	1349	1074	1139	154	96	66	704	1347	1044	1887	5114	4895	1572.45	1187	105	1032	3965	3.265	1.707	0.000131083	0.444501	0.872	-0.198	0.657941	1	0.097	-3.362	6.6e-13	2.88e-09	0.1211
ZGAL_411	548739	550994	+			Hypothetical protein		5207	6460	5553	420	187	15	1278	4355	2631	5086	10575	7243	2950	2687	2729	612	399	123	2330	2862	2694	2941	8278	4837	2786.7	2789	378	2629	5352	1.89	0.919	0.0658908	1	0.944	-0.083	0.867731	1	0.145	-2.785	3.55e-08	0.000154854	0.1708
ZGAL_412	550998	551618	+			Conserved hypothetical protein		790	1142	767	129	56	7	61	632	308	466	260	352	447	475	377	188	119	58	111	415	315	269	204	235	267.85	433	122	280	236	0.552	-0.856	0.0792601	1	0.657	-0.606	0.21463	1	0.301	-1.73	0.000593198	1	0.1495
ZGAL_413	551626	552399	+			Conserved hypothetical protein		2504	2832	2038	396	177	25	1166	2223	1913	1998	4591	2519	1418	1178	1002	577	378	205	2126	1461	1959	1155	3594	1682	1394.48	1199	387	1849	2144	1.766	0.82	0.0826828	1	1.527	0.611	0.196623	1	0.335	-1.576	0.000993519	1	0.162
ZGAL_414	552570	553586	+			Conserved hypothetical membrane protein		268	343	280	9	3	8	56	93	48	193	154	151	152	143	138	13	6	66	102	61	49	112	121	101	88.55	144	28	71	111	0.775	-0.368	0.458565	1	0.495	-1.015	0.0434337	1	0.152	-2.714	2.12e-06	0.00922314	0.0853
ZGAL_415	553635	553865	+			LemA family protein, N-terminal fragment		45	60	42	4	3	0	0	36	11	25	0	19	25	25	21	6	6	0	0	24	11	14	0	13	12.11	24	4	12	9	0.43	-1.218	0.258681	NA	0.546	-0.872	0.42071	NA	0.257	-1.959	0.0910712	1	1.1201
ZGAL_416	553823	554194	+			LemA family protein, C-terminal fragment		54	40	44	0	2	0	75	38	52	111	190	159	31	17	22	0	4	0	137	25	53	64	149	106	50.6	23	1	72	106	4.36	2.124	0.00128221	NA	2.943	1.557	0.0190807	1	0.114	-3.13	0.00103283	1	0.3025
ZGAL_417	554130	554540	+			Conserved hypothetical membrane protein		14	37	19	2	2	1	0	10	0	0	0	10	8	15	9	3	4	8	0	7	0	0	0	7	5.11	11	5	2	2	0.281	-1.829	0.168898	NA	0.297	-1.75	0.19264	NA	0.496	-1.011	0.460163	NA	1.8251
ZGAL_418	554548	554652	+			Putative protein		5	7	7	0	1	0	0	1	1	1	0	14	3	3	3	0	2	0	0	1	1	1	0	9	1.91	3	1	1	3	1.063	0.088	0.949193	NA	0.318	-1.655	0.252808	NA	0.406	-1.3	0.386232	NA	1.0565
ZGAL_419	554789	555691	+			Conserved hypothetical protein		78	159	92	15	23	1	86	117	39	168	150	117	44	66	45	22	49	8	157	77	40	97	117	78	66.75	52	26	91	97	1.845	0.884	0.109713	NA	1.712	0.776	0.162891	1	0.574	-0.802	0.185116	1	0.1807
ZGAL_420	555762	555896	+			Putative protein		52	57	48	8	1	1	4	31	13	103	65	81	29	24	24	12	2	8	7	20	13	60	51	54	25.35	26	7	13	55	2.11	1.077	0.0307376	NA	0.57	-0.811	0.130843	1	0.315	-1.669	0.0118139	1	0
ZGAL_421	556014	557570	+			Conserved hypothetical protein		369	441	333	63	25	5	165	310	200	385	721	543	209	183	164	92	53	41	301	204	205	223	564	363	216.76	185	62	237	383	2.042	1.03	0.0137887	1	1.267	0.341	0.417264	1	0.362	-1.465	0.00122802	1	0.0923
ZGAL_422	557570	558640	+			Conserved hypothetical protein		197	280	177	37	24	2	28	207	143	211	508	369	112	116	87	54	51	16	51	136	146	122	398	246	128.01	105	40	111	255	2.373	1.247	0.0187768	1	1.064	0.089	0.86748	1	0.431	-1.215	0.0331585	1	0.1829
ZGAL_423	558669	558812	+			Putative protein		21	29	20	4	1	0	0	5	6	1	0	16	12	12	10	6	2	0	0	3	6	1	0	11	5.2	11	3	3	4	0.394	-1.344	0.263309	NA	0.353	-1.503	0.218672	NA	0.357	-1.486	0.246716	NA	1.0779
ZGAL_424	558809	559597	-			Transposase (pseudogene), family 8		264	360	332	189	137	40	50	185	99	169	174	208	150	150	163	275	292	329	91	122	101	98	136	139	170.46	154	299	105	124	0.806	-0.311	0.253227	1	0.687	-0.542	0.0515423	1	1.907	0.931	0.000871347	1	0.0102
ZGAL_425	559672	559938	-			Transposase (pseudogene), family 8		144	214	222	135	82	11	0	59	38	117	93	148	82	89	109	197	175	90	0	39	39	68	73	99	88.21	93	154	26	80	0.861	-0.216	0.743449	1	0.303	-1.722	0.0105846	1	1.64	0.713	0.284666	1	0.3561
ZGAL_426	560146	560250	+			Putative protein		7	13	6	2	1	0	0	30	28	8	0	36	4	5	3	3	2	0	0	20	29	5	0	24	7.87	4	2	16	10	2.024	1.017	0.403954	NA	3.188	1.673	0.170179	NA	0.632	-0.663	0.617086	NA	1.5046
ZGAL_427	560265	560381	+			Putative protein		14	13	11	1	6	0	0	1	0	9	0	7	8	5	5	1	13	0	0	1	0	5	0	5	3.63	6	5	0	3	0.583	-0.778	0.518555	NA	0.115	-3.121	0.0207944	NA	0.854	-0.228	0.856867	NA	0.5785
ZGAL_428	560448	560540	+			Putative protein		2	12	8	3	1	1	0	0	1	1	0	9	1	5	4	4	2	8	0	0	1	1	0	6	2.7	3	5	0	2	0.703	-0.508	0.69144	NA	0.211	-2.244	0.106908	NA	1.188	0.248	0.852472	NA	0.8033
ZGAL_429	560528	561520	+			Conserved hypothetical protein		278	306	237	62	66	8	230	237	162	662	1313	1337	157	127	116	90	141	66	419	156	166	383	1028	893	311.87	133	99	247	768	5.507	2.461	9.71e-07	0.00329126	1.811	0.857	0.0897707	1	0.766	-0.384	0.462279	1	0.1756
ZGAL_430	561659	561793	+			Putative protein		9	12	15	0	0	0	0	0	0	14	0	0	5	5	7	0	0	0	0	0	0	8	0	0	2.13	6	0	0	3	0.562	-0.832	0.590516	NA	0.093	-3.43	0.0321323	NA	0.131	-2.933	0.0683892	NA	2.7931
ZGAL_431	561787	562662	+			Hypothetical protein		80	121	80	33	20	9	18	39	27	41	0	36	45	50	39	48	43	74	33	26	28	24	0	24	36.12	45	55	29	16	0.379	-1.401	0.0683689	NA	0.652	-0.617	0.422465	1	1.175	0.232	0.765606	1	0.4562
ZGAL_432	562671	563546	+			Hypothetical protein		62	90	53	31	10	7	0	48	24	50	34	58	35	37	26	45	21	58	0	32	25	29	27	39	31.08	33	41	19	32	0.958	-0.062	0.93008	NA	0.608	-0.718	0.317297	1	1.198	0.261	0.720929	1	0.2982
ZGAL_433	563555	563752	+			Pseudogene		5	15	7	1	3	1	0	0	0	0	0	0	3	6	3	1	6	8	0	0	0	0	0	0	2.38	4	5	0	0	0.054	-4.212	0.00401991	NA	0.067	-3.898	0.00874135	NA	1.003	0.005	0.997092	NA	0
ZGAL_434	563996	564358	+			Hypothetical protein		171	241	238	49	43	6	177	96	81	745	665	822	97	100	117	71	92	49	323	63	83	431	521	549	207.95	105	71	156	500	4.572	2.193	5.56e-05	0.188576	1.461	0.547	0.317865	1	0.705	-0.505	0.374776	1	0.213
ZGAL_435	564362	564508	+			Putative protein		26	26	8	4	3	2	0	16	31	33	99	34	15	11	4	6	6	16	0	11	32	19	77	23	18.31	10	9	14	40	3.603	1.849	0.043209	NA	1.416	0.502	0.589751	NA	0.879	-0.186	0.85135	1	0.6859
ZGAL_436	564512	565438	+			Conserved hypothetical protein		252	405	294	157	101	45	220	661	558	310	249	393	143	168	145	229	216	370	401	434	571	179	195	262	276.07	152	272	469	212	1.392	0.477	0.128128	1	3.057	1.612	2.58e-07	0.0010631	1.72	0.782	0.0159397	1	0.0304
ZGAL_437	565711	566451	+			Conserved hypothetical protein		100	135	121	15	15	1	1	37	12	54	53	156	57	56	59	22	32	8	2	24	12	31	41	104	37.47	57	21	13	59	1.025	0.036	0.956586	NA	0.252	-1.986	0.00417769	1	0.41	-1.287	0.073002	1	0.2847
ZGAL_438	566551	567105	+			Conserved hypothetical protein		49	77	66	9	5	1	0	26	32	55	150	90	28	32	32	13	11	8	0	17	33	32	117	60	31.95	31	11	17	70	2.168	1.116	0.140621	NA	0.576	-0.796	0.305499	1	0.394	-1.343	0.109698	1	0.4317
ZGAL_439	567172	568002	+			Conserved hypothetical protein		173	184	161	27	18	3	0	84	26	190	86	213	98	77	79	39	38	25	0	55	27	110	67	142	63.11	85	34	27	106	1.246	0.317	0.660822	NA	0.352	-1.505	0.0404999	1	0.436	-1.196	0.113295	1	0.4546
ZGAL_440	568018	568536	+			Hypothetical protein		67	103	124	9	9	0	0	58	1	25	24	22	38	43	61	13	19	0	0	38	1	14	19	15	21.76	47	11	13	16	0.376	-1.411	0.156827	NA	0.325	-1.621	0.106809	NA	0.296	-1.757	0.0920545	1	1.0321
ZGAL_441	568548	569042	+			Hypothetical protein		100	156	123	25	22	1	0	47	51	64	51	128	57	65	60	36	47	8	0	31	52	37	40	85	43.25	61	30	28	54	0.899	-0.154	0.846788	NA	0.488	-1.035	0.200036	1	0.559	-0.839	0.31135	1	0.5839
ZGAL_442	569108	569722	+			Conserved hypothetical membrane protein		70	104	69	13	6	1	0	66	18	46	32	69	40	43	34	19	13	8	0	43	18	27	25	46	26.36	39	13	20	33	0.845	-0.243	0.753552	NA	0.568	-0.817	0.297657	1	0.393	-1.347	0.107528	1	0.4266
ZGAL_443	569780	570466	+			Hypothetical protein		187	269	213	39	46	5	1	24	17	37	0	35	106	112	105	57	98	41	2	16	17	21	0	23	49.86	108	65	12	15	0.161	-2.636	0.00202759	NA	0.132	-2.924	0.000749628	1	0.636	-0.654	0.446694	1	0.7341
ZGAL_444	570610	571047	+			hypothetical Lipoprotein		256	465	334	62	61	16	0	354	113	111	1	51	145	193	164	90	130	131	0	233	116	64	1	34	108.48	167	117	116	33	0.24	-2.061	0.0498801	1	0.724	-0.466	0.65689	1	0.726	-0.461	0.661615	1	1.4648
ZGALAM_0457	571134	571298	+			protein of unknown function		7	15	9	1	1	0	0	0	4	5	0	0	4	6	4	1	2	0	0	0	4	3	0	0	2.1	5	1	1	1	0.305	-1.714	0.236353	NA	0.387	-1.368	0.347851	NA	0.403	-1.311	0.384203	NA	1.1506
ZGAL_445	571368	571763	+			Hypothetical protein		213	419	385	67	36	5	89	207	112	130	21	132	121	174	189	98	77	41	162	136	115	75	16	88	107.69	161	72	138	60	0.383	-1.386	0.0108632	1	0.855	-0.226	0.676955	1	0.475	-1.075	0.0564298	1	0.1929
ZGAL_446	571735	571869	-			Putative protein		10	8	11	1	1	0	34	0	6	3	0	4	6	3	5	1	2	0	62	0	6	2	0	3	7.54	5	1	23	2	0.397	-1.334	0.295669	NA	3.675	1.878	0.130365	NA	0.432	-1.211	0.376745	NA	1.6213
ZGAL_447	572135	573184	+			Conserved hypothetical membrane protein		166	172	178	13	5	1	198	50	68	102	257	287	94	72	87	19	11	8	361	33	70	59	201	192	100.51	84	13	155	151	1.732	0.792	0.281977	1	1.763	0.818	0.267622	1	0.185	-2.438	0.00251329	1	0.4856
ZGAL_448	573196	573756	+			LemA family protein		75	94	105	3	3	3	9	76	83	95	527	331	42	39	52	4	6	25	16	50	85	55	413	221	84.04	44	12	50	230	4.784	2.258	0.00141289	1	1.138	0.186	0.794372	1	0.234	-2.094	0.00960643	1	0.4262
ZGAL_449	573740	574126	+			Conserved hypothetical membrane protein		29	43	36	1	2	3	0	0	1	19	14	20	16	18	18	1	4	25	0	0	1	11	11	13	9.89	17	10	0	12	0.69	-0.536	0.464742	NA	0.041	-4.591	1.97e-05	NA	0.381	-1.391	0.106063	NA	0
ZGAL_450	574235	575023	+			Conserved hypothetical membrane protein		51	62	45	6	2	2	10	44	36	116	275	326	29	26	22	9	4	16	18	29	37	67	215	218	57.52	26	10	28	167	6.196	2.631	9.22e-07	NA	1.106	0.145	0.794686	1	0.347	-1.525	0.0253491	1	0.1544
ZGAL_451	575204	575473	+			Hypothetical lipoprotein		169	201	167	1	0	1	0	21	7	68	152	69	96	84	82	1	0	8	0	14	7	39	119	46	41.37	87	3	7	68	0.788	-0.343	0.612685	NA	0.099	-3.338	4.72e-06	0.0194369	0.032	-4.945	2.81e-07	0.00122434	0.3016
ZGAL_452	575619	576638	-			Conserved hypothetical periplasmic protein		927	1078	921	325	264	11	114	1026	672	776	2123	1088	525	448	453	473	563	90	208	674	688	449	1662	727	580.02	475	375	523	946	1.937	0.953	0.1345	1	1.098	0.135	0.832493	1	0.808	-0.308	0.630583	1	0.3543
ZGAL_453	577319	577894	-			Hypothetical lipoprotein		16	41	19	14	13	1	1	42	19	54	7	74	9	17	9	20	28	8	2	28	19	31	5	49	18.9	12	19	16	28	2.281	1.19	0.156985	NA	1.381	0.466	0.585142	NA	1.626	0.701	0.427314	1	0.5107
ZGAL_454	577901	580672	-		3.2.1.-	Glycoside hydrolase, family GH116		81	115	109	36	46	26	41	93	58	120	283	259	46	48	54	52	98	214	75	61	59	69	222	173	97.55	49	121	65	155	3.051	1.609	0.00231455	1	1.312	0.391	0.465298	1	2.276	1.187	0.0291931	1	0.1742
ZGAL_455	580708	581559	-			Hypothetical periplasmic protein		40	42	31	7	10	7	1	3	7	16	60	113	23	17	15	10	21	58	2	2	7	9	47	75	23.92	18	30	4	44	2.262	1.177	0.130748	NA	0.232	-2.107	0.0137801	1	1.389	0.474	0.562674	1	0.4342
ZGAL_456	581650	584118	-		3.2.1.-	Glycoside hydrolase, family GH116		151	213	162	75	47	17	2	53	12	230	209	326	86	89	80	109	100	140	4	35	12	133	164	218	97.33	85	116	17	172	1.993	0.995	0.0482873	1	0.225	-2.154	5.98e-05	0.246123	1.343	0.426	0.413632	1	0.1288
ZGAL_457	584203	585897	-			SusD/RagB family lipoprotein		103	134	122	37	31	25	43	38	46	87	272	224	58	56	60	54	66	205	78	25	47	50	213	150	88.56	58	108	50	138	2.295	1.199	0.0533709	1	0.859	-0.219	0.727456	1	1.73	0.791	0.213015	1	0.291
ZGAL_458	585914	589237	-			TonB-dependent Transducer		156	215	169	20	26	6	3	76	29	182	229	367	88	89	83	29	55	49	5	50	30	105	179	245	84.12	87	44	28	176	1.987	0.99	0.0812911	1	0.351	-1.512	0.00986654	1	0.516	-0.954	0.114866	1	0.2133
ZGAL_459	589446	590609	-			Anti-sigma factor		62	98	83	4	7	13	0	30	21	75	54	157	35	41	41	6	15	107	0	20	22	43	42	105	39.66	39	43	14	63	1.571	0.652	0.465302	NA	0.397	-1.332	0.143225	1	0.979	-0.03	0.973865	1	0.8065
ZGAL_460	590721	591323	+			RNA polymerase ECF-type sigma factor		198	343	302	9	7	1	1	77	52	147	117	337	112	143	148	13	15	8	2	51	53	85	92	225	78.9	134	12	35	134	0.996	-0.006	0.993378	NA	0.285	-1.812	0.0109634	1	0.111	-3.175	4.76e-05	0.207715	0.4254
ZGALAM_0473	591800	591955	-			protein of unknown function		50	57	44	6	3	2	0	49	1	3	34	30	28	24	22	9	6	16	0	32	1	2	27	20	15.57	25	10	11	16	0.688	-0.54	0.612231	NA	0.513	-0.964	0.370441	NA	0.45	-1.152	0.302149	1	1.1425
ZGAL_461	592065	595595	-			PKD repeats containing lipoprotein		1448	1625	1234	211	170	33	2871	7505	6383	1557	10034	7682	820	676	607	307	363	271	5234	4932	6535	900	7854	5130	2802.42	701	314	5567	4628	6.236	2.641	2.82e-06	0.00957372	7.46	2.899	2.72e-07	0.00112228	0.462	-1.116	0.0503295	1	0.2546
ZGALAM_0475	596288	596446	-			protein of unknown function		60	86	40	5	4	4	51	85	92	49	6	5	34	36	20	7	9	33	93	56	94	28	5	3	34.79	30	16	81	12	0.432	-1.21	0.1045	NA	2.577	1.366	0.0617275	1	0.469	-1.092	0.174917	1	0.3923
ZGAL_464	596783	598831	-	yqfF		Conserved hypothetical protein		1317	1762	1361	212	189	18	1663	1589	832	1347	2399	1627	746	733	669	309	403	148	3032	1044	852	779	1878	1087	973.21	716	287	1643	1248	1.717	0.78	0.144619	1	2.242	1.164	0.029345	1	0.417	-1.262	0.0197119	1	0.2167
ZGAL_465	598952	600124	+	thlA	2.3.1.9	Acetyl-CoA acetyltransferase		2077	2848	2590	626	405	71	679	1305	991	2326	902	1478	1177	1184	1273	912	864	583	1238	858	1015	1345	706	987	1011.75	1211	786	1037	1013	0.838	-0.256	0.426601	1	0.856	-0.224	0.486832	1	0.657	-0.605	0.0631627	1	0.0452
ZGAL_466	600149	600901	+		3.4.22.-	Dipeptidyl peptidase, family C40		1387	1746	1308	229	124	23	1634	2696	2245	1655	1127	1101	786	726	643	333	265	189	2979	1772	2298	957	882	735	1047.08	718	262	2350	858	1.193	0.255	0.401444	1	3.236	1.694	2.28e-08	9.41e-05	0.379	-1.401	9.73e-06	0.0424045	0.0338
ZGAL_467	601277	602539	-			TPR repeats protein		17205	22146	16272	7548	4344	1287	18280	54482	39410	24105	12807	14992	9746	9210	7998	10992	9269	10572	33323	35803	40348	13938	10025	10012	16769.7	8985	10278	36491	11325	1.259	0.332	0.160037	1	4.032	2.011	1.78e-17	7.34e-14	1.143	0.193	0.415737	1	0.0166
ZGAL_468	602583	605123	-	gyrA	5.99.1.3	DNA gyrase, subunit A		6752	7861	7193	5145	3113	397	2092	4476	3014	5754	2188	2781	3825	3269	3536	7493	6642	3261	3814	2941	3086	3327	1713	1857	3730.27	3543	5799	3280	2299	0.653	-0.615	0.110029	1	0.927	-0.11	0.775288	1	1.628	0.703	0.0680972	1	0.0811
ZGALAM_0481	605092	605244	-			protein of unknown function		12	9	8	5	2	1	0	20	0	7	0	6	7	4	4	7	4	8	0	13	0	4	0	4	4.62	5	6	4	3	0.627	-0.673	0.590654	NA	0.973	-0.04	0.974517	NA	1.25	0.322	0.802906	NA	1.1788
ZGAL_469	605383	607929	+	clpC		Chaperone ClpC		14754	18330	15592	62440	38780	38620	9895	10515	8912	23088	48061	54560	8357	7623	7664	90930	82744	317256	18038	6910	9124	13350	37620	36438	53004.6	7881	163643	11357	29136	3.543	1.825	0.00154885	1	1.424	0.51	0.376786	1	18.863	4.238	1.99e-13	8.66e-10	0.2884
ZGAL_470	608132	608533	+			Conserved hypothetical protein		489	643	499	329	232	180	29	382	152	196	4	54	277	267	245	479	495	1479	53	251	156	113	3	36	321.21	263	818	153	51	0.216	-2.208	0.00641263	1	0.604	-0.726	0.368899	1	2.884	1.528	0.0585316	1	0.675
ZGAL_471	608609	610162	-			Conserved hypothetical protein		1276	1657	1492	427	273	166	645	1796	994	940	470	477	723	689	733	622	582	1364	1176	1180	1018	544	368	319	776.41	715	856	1125	410	0.578	-0.791	0.0348367	1	1.563	0.644	0.0852492	1	1.178	0.236	0.531148	1	0.0727
ZGAL_472	610540	612984	+	thrA	2.7.2.4,1.1.1.3	Aspartate kinase I / Homoserine dehydrogenase I	1.5.1.21 : Homoserine	5724	7061	6574	2193	949	48	1081	3617	2318	4646	929	955	3242	2937	3231	3194	2025	394	1971	2377	2373	2686	727	638	2149.59	3137	1871	2240	1350	0.445	-1.167	0.0703328	1	0.724	-0.466	0.469597	1	0.611	-0.712	0.270135	1	0.3698
ZGAL_473	612987	613910	+	thrB	2.7.1.39	Homoserine kinase	1.5.1.8 : Threonine	1323	1622	1483	610	251	14	450	526	400	1506	355	359	749	675	729	888	536	115	820	346	410	871	278	240	554.65	718	513	525	463	0.657	-0.607	0.345558	1	0.74	-0.434	0.500336	1	0.731	-0.451	0.485179	1	0.3633
ZGAL_474	613910	615205	+	thrC1	4.2.3.1	Threonine synthase	1.5.1.8 : Threonine	1567	2030	2023	1007	382	39	573	1286	737	1333	190	357	888	844	994	1466	815	320	1045	845	755	771	149	238	760.85	909	867	882	386	0.438	-1.192	0.0470177	1	0.971	-0.043	0.942948	1	0.961	-0.057	0.924411	1	0.2988
ZGAL_475	615242	616891	-	pepP1	3.4.11.9	Xaa-Pro aminopeptidase, family M24		882	1220	1086	294	162	55	643	571	368	813	1272	1282	500	507	534	428	346	452	1172	375	377	470	996	856	584.37	514	409	641	774	1.494	0.579	0.222213	1	1.24	0.31	0.513628	1	0.798	-0.326	0.49629	1	0.1616
ZGAL_476	617001	618086	+	gcvT	2.1.2.10	Aminomethyltransferase (Glycine-cleavage system T-protein)	1.1.3.5 : Glycine cleavage	2542	3250	2793	900	552	130	458	2280	1396	2691	820	1362	1440	1352	1373	1311	1178	1068	835	1498	1429	1556	642	910	1215.89	1388	1186	1254	1036	0.749	-0.416	0.266464	1	0.905	-0.143	0.702367	1	0.857	-0.222	0.555607	1	0.0758
ZGAL_477	618119	618946	+			RmlD substrate binding domain family protein		989	1373	1147	410	371	536	667	6090	3848	714	409	422	560	571	564	597	792	4403	1216	4002	3940	413	320	282	1471.6	565	1931	3053	338	0.612	-0.708	NA	NA	5.043	2.334	NA	NA	3.234	1.693	NA	NA	0.3839
ZGAL_478	619037	619324	+	pcbD	4.2.1.96	Pterin-4-alpha-carbinolamine dehydratase		323	476	369	163	96	13	251	333	251	645	288	468	183	198	181	237	205	107	458	219	257	373	225	313	246.3	187	183	311	304	1.609	0.686	0.0804719	1	1.64	0.714	0.0699986	1	1.009	0.013	0.973591	1	0.0743
ZGAL_479	619475	620185	+			TACO1-type transcriptional regulator		1670	2714	2196	470	249	33	436	2907	1888	775	314	584	946	1129	1079	684	531	271	795	1910	1933	448	246	390	863.58	1051	495	1546	361	0.351	-1.512	0.000635409	1	1.461	0.547	0.2156	1	0.484	-1.047	0.0191152	1	0.123
ZGAL_480	620302	620841	-			Acyltransferase family protein		620	934	806	263	196	67	404	2224	910	1240	480	763	351	388	396	383	418	550	736	1461	932	717	376	510	601.61	378	450	1043	534	1.405	0.491	0.1731	1	2.725	1.446	5.93e-05	0.244384	1.176	0.234	0.523963	1	0.066
ZGAL_481	620920	622047	-		1.1.1.-	Iron-containing alcohol dehydrogenase		1243	1846	1657	479	383	60	288	881	596	899	511	655	704	768	814	698	817	493	525	579	610	520	400	437	613.78	762	669	571	452	0.596	-0.747	0.00363551	1	0.752	-0.412	0.109876	1	0.891	-0.166	0.525677	1	0.0137
ZGAL_482	622052	622753	-	nanP	3.1.3.29	N-Acylneuraminate-9-phosphatase		1341	1882	1496	388	270	47	605	1782	1202	1257	962	1331	760	783	735	565	576	386	1103	1171	1231	727	753	889	806.51	759	509	1168	790	1.04	0.056	0.803843	1	1.536	0.619	0.00628888	1	0.686	-0.544	0.0206528	1	0.0053
ZGAL_483	622744	623457	-	kdsB	2.7.7.38	3-Deoxy-manno-octulosonate cytidylyltransferase		1353	1522	1172	181	124	15	3158	7241	7322	1612	2564	2408	766	633	576	264	265	123	5757	4758	7496	932	2007	1608	2098.8	658	217	6004	1516	2.275	1.186	0.0020396	1	8.844	3.145	2.75e-16	1.13e-12	0.346	-1.532	0.000115933	0.505467	0.0834
ZGAL_484	623564	624133	-			Conserved hypothetical membrane protein		550	759	745	152	178	173	355	520	326	589	762	832	312	316	366	221	380	1421	647	342	334	341	596	556	485.92	331	674	441	498	1.483	0.568	0.32829	1	1.317	0.398	0.494345	1	1.963	0.973	0.0954757	1	0.2703
ZGAL_485	624239	625672	-	recD	3.1.11.5	Exodeoxyribonuclease V, alpha chain		632	981	830	122	91	11	309	493	140	992	593	897	358	408	408	178	194	90	563	324	143	574	464	599	358.63	391	154	343	546	1.385	0.47	0.307936	1	0.877	-0.189	0.683191	1	0.413	-1.276	0.00726674	1	0.1273
ZGAL_486	625780	626433	+			Conserved hypothetical protein		12068	18667	15419	1768	906	149	1698	8187	3936	9793	3187	4945	6836	7763	7579	2575	1933	1224	3095	5380	4030	5662	2495	3303	4322.9	7393	1911	4168	3820	0.522	-0.938	0.0191357	1	0.569	-0.814	0.0421414	1	0.265	-1.917	1.84e-06	0.00800641	0.0973
ZGAL_487	626408	627241	+			Conserved hypothetical protein		843	1240	844	82	45	3	183	915	491	537	302	275	478	516	415	119	96	25	334	601	503	310	236	184	318.02	470	80	479	243	0.524	-0.932	0.0212983	1	1.022	0.032	0.936969	1	0.192	-2.381	3.5e-08	0.000152445	0.0737
ZGAL_488	627241	627795	+			Conserved hypothetical protein		408	588	585	35	17	8	24	143	66	445	331	365	231	245	288	51	36	66	44	94	68	257	259	244	156.8	255	51	69	253	0.996	-0.006	0.985807	1	0.279	-1.844	9.67e-08	0.000398188	0.194	-2.366	8.93e-10	3.89e-06	0.0217
ZGAL_489	628240	630063	+	dnaX	2.7.7.7	DNA polymerase III, gamma/tau chain		5118	6349	4821	1584	929	41	2964	14788	13677	5907	1453	2872	2899	2640	2370	2307	1982	337	5403	9718	14003	3415	1137	1918	4010.8	2636	1542	9708	2157	0.824	-0.279	0.646017	1	3.518	1.815	0.00281627	1	0.599	-0.741	0.223786	1	0.3152
ZGAL_490	630052	630414	-			Conserved hypothetical membrane protein		155	237	197	322	205	17	36	74	38	133	92	156	88	99	97	469	437	140	66	49	39	77	72	104	144.62	95	349	51	84	0.896	-0.159	0.712827	1	0.542	-0.883	0.0461171	1	3.694	1.885	1.42e-05	0.0618556	0.0871
ZGAL_491	630411	631790	-		3.-.-.-	Type I phosphodiesterase		1273	1605	1630	3081	1532	258	165	690	487	1153	1196	1386	721	668	801	4487	3269	2119	301	453	499	667	936	926	1320.51	730	3292	418	843	1.153	0.205	0.555394	1	0.577	-0.793	0.0232519	1	4.445	2.152	6.19e-10	2.7e-06	0.0561
ZGAL_492	631794	632987	-			Conserved hypothetical protein		1207	1506	1294	2770	1301	156	704	1978	1280	1966	1647	3108	684	626	636	4034	2776	1282	1283	1300	1310	1137	1289	2076	1536.06	649	2697	1298	1501	2.283	1.191	0.00360762	1	1.979	0.985	0.0161738	1	4.079	2.028	7.49e-07	0.00326748	0.0928
ZGAL_493	632989	634149	-	aroB1	4.2.3.4	3-Dehydroquinate synthase		1221	1396	1223	2572	1279	151	524	1694	1094	1712	1910	1723	692	581	601	3746	2729	1240	955	1113	1120	990	1495	1151	1367.71	625	2572	1063	1212	1.922	0.943	0.0147218	1	1.69	0.757	0.0505376	1	4.053	2.019	1.88e-07	0.000817938	0.0828
ZGAL_494	634184	635086	-			UbiA prenyltransferase family protein		729	1103	1005	1384	925	265	168	438	285	841	473	658	413	459	494	2015	1974	2177	306	288	292	486	370	439	809.46	455	2055	295	432	0.95	-0.075	0.724482	1	0.649	-0.623	0.00376119	1	4.478	2.163	1.92e-24	8.38e-21	0.0062
ZGAL_495	635086	635994	-			TatD family protein		2085	2420	2479	4305	3225	554	508	922	489	2336	1345	1530	1181	1006	1219	6269	6881	4551	926	606	501	1351	1053	1022	2213.78	1135	5900	678	1142	1.006	0.008	0.97895	1	0.598	-0.741	0.0189213	1	5.124	2.357	6.58e-14	2.87e-10	0.0447
ZGAL_496	635996	636853	-			Conserved hypothetical protein		1286	1878	1636	2589	1919	99	277	802	540	1124	560	586	728	781	804	3770	4095	813	505	527	553	650	438	391	1171.35	771	2893	528	493	0.646	-0.63	0.200725	1	0.691	-0.533	0.279436	1	3.65	1.868	0.000147717	0.644048	0.1708
ZGAL_497	637032	637613	+	miaE	1.-.-.-	tRNA-(ms[2]io[6]A)-hydroxylase		385	503	500	141	113	9	80	151	76	176	92	179	218	209	246	205	241	74	146	99	78	102	72	120	150.8	224	173	108	98	0.442	-1.177	0.00484182	1	0.482	-1.052	0.0124302	1	0.808	-0.308	0.472164	1	0.0755
ZGAL_498	637654	639759	-	ppk1	2.7.4.1	Polyphosphate kinase 1		2780	3893	3224	1410	918	241	635	3571	1971	2258	1741	2399	1575	1619	1585	2053	1959	1980	1158	2347	2018	1306	1363	1602	1713.59	1593	1997	1841	1424	0.895	-0.161	0.584415	1	1.156	0.209	0.478405	1	1.252	0.324	0.273247	1	0.0342
ZGAL_499	639760	640245	-			Phosphoglycerate mutase family protein		441	645	583	277	196	36	100	466	297	274	254	302	250	268	287	403	418	296	182	306	304	158	199	202	272.79	268	372	264	186	0.696	-0.522	0.0806018	1	0.991	-0.014	0.963663	1	1.404	0.49	0.108733	1	0.0242
ZGAL_500	640306	640953	-	pdxH1	1.4.3.5	Pyridoxamine 5'-phosphate oxidase		1047	1442	1173	640	493	53	261	551	343	1067	511	906	593	600	577	932	1052	435	476	362	351	617	400	605	583.31	590	806	396	541	0.918	-0.124	0.730191	1	0.674	-0.569	0.113911	1	1.378	0.462	0.200777	1	0.0587
ZGAL_501	641023	641928	-	rrnA	3.1.26.11	Ribonuclease Z		829	1050	1014	432	302	36	88	331	120	495	204	290	470	437	498	629	644	296	160	218	123	286	160	194	342.86	468	523	167	213	0.461	-1.118	0.00382736	1	0.363	-1.463	0.000173632	0.715191	1.131	0.178	0.648585	1	0.075
ZGALAM_0516	641734	641868	+			protein of unknown function		3	4	4	1	1	0	0	0	0	6	0	0	2	2	2	1	2	0	0	0	0	3	0	0	1.03	2	1	0	1	0.744	-0.427	0.781242	NA	0.196	-2.348	0.141722	NA	0.813	-0.299	0.850398	NA	0
ZGAL_502	641936	642409	-			Conserved hypothetical protein		780	1063	1123	461	358	37	126	198	120	534	245	590	442	442	552	671	764	304	230	130	123	309	192	394	379.36	479	580	161	298	0.628	-0.67	0.118654	1	0.341	-1.553	0.00033767	1	1.221	0.288	0.50631	1	0.1068
ZGAL_503	642406	642738	-			Conserved hypothetical protein		563	769	763	269	197	11	35	346	165	181	47	132	319	320	375	392	420	90	64	227	169	105	37	88	217.16	338	301	153	77	0.238	-2.069	0.00043967	1	0.468	-1.095	0.0625089	1	0.908	-0.139	0.813744	1	0.2679
ZGAL_504	642746	643672	-	pyrB	2.1.3.2	Aspartate carbamoyltransferase		1274	1757	1577	599	468	29	260	588	364	940	404	482	722	731	775	872	999	238	474	386	373	544	316	322	562.61	743	703	411	394	0.537	-0.896	0.0503322	1	0.56	-0.837	0.0678993	1	0.959	-0.061	0.895157	1	0.1335
ZGAL_505	643675	644214	-	pyrR1	2.4.2.9	Bifunctional protein pyrR		1903	2503	2021	861	571	13	460	1300	762	1508	848	985	1078	1041	993	1254	1218	107	839	854	780	872	664	658	863.15	1037	860	824	731	0.713	-0.488	0.409721	1	0.801	-0.321	0.588007	1	0.84	-0.251	0.672055	1	0.2905
ZGAL_506	644445	646277	-	rpsA		Ribosomal protein S1		30834	42808	28936	7360	5044	3388	14470	56011	38956	36666	9358	7218	17466	17803	14223	10718	10762	27832	26378	36807	39884	21200	7325	4821	19601.6	16497	16437	34356	11115	0.681	-0.553	0.311047	1	2.04	1.028	0.0597078	1	0.996	-0.006	0.991733	1	0.2617
ZGAL_507	646548	646928	+	ygaU		Protein YgaU, family CBM50		4164	4574	3502	2714	1759	735	827	1808	988	6188	11981	11187	2359	1902	1721	3952	3753	6038	1508	1188	1012	3578	9378	7471	3655.03	1994	4581	1236	6809	3.354	1.746	9.02e-06	0.0306036	0.624	-0.681	0.0840439	1	2.267	1.181	0.00272622	1	0.0827
ZGAL_508	646983	647675	-	cmk	2.7.4.14	Cytidylate kinase		1346	1764	1380	4272	2369	3526	468	920	486	1543	729	1384	762	734	678	6221	5055	28965	853	605	498	892	571	924	3896.51	725	13414	652	796	1.095	0.13	0.819128	1	0.902	-0.149	0.794282	1	16.916	4.08	8.44e-13	3.68e-09	0.2865
ZGAL_509	647675	650143	-	lonA	3.4.21.53	Endopeptidase La, family S16		3301	4909	3454	14158	9413	14219	2389	4792	2991	5040	1372	1946	1870	2042	1698	20618	20084	116806	4355	3149	3062	2914	1074	1300	14914.3	1870	52503	3522	1763	0.945	-0.082	NA	NA	1.839	0.879	NA	NA	24.878	4.637	NA	NA	0.3744
ZGAL_510	650212	650304	+			Putative protein		1	1	0	0	0	0	0	0	0	0	0	0	1	0	0	0	0	0	0	0	0	0	0	0	0.08	0	0	0	0	0.418	-1.258	0.401794	NA	0.472	-1.084	0.470132	NA	0.61	-0.713	0.633694	NA	0
ZGAL_511	650328	650912	+			RNA polymerase ECF-type sigma factor		349	508	408	382	310	511	58	230	139	213	333	241	198	211	201	556	661	4198	106	151	142	123	261	161	580.75	203	1805	133	182	0.897	-0.156	0.806632	1	0.668	-0.583	0.362188	1	8.13	3.023	2.07e-06	0.00903764	0.3494
ZGAL_512	650916	651473	+			Conserved hypothetical membrane protein		134	161	103	77	35	13	31	190	166	161	294	451	76	67	51	112	75	107	57	125	170	93	230	301	121.9	65	98	117	208	3.133	1.648	0.00129607	1	1.799	0.847	0.100673	1	1.494	0.58	0.276018	1	0.1663
ZGAL_513	651454	652545	+			Conserved hypothetical protein		387	461	339	348	156	92	58	290	203	585	1667	1067	219	192	167	507	333	756	106	191	208	338	1305	713	419.4	193	532	168	785	3.944	1.98	7.45e-05	0.252744	0.879	-0.186	0.711877	1	2.674	1.419	0.00486314	1	0.1736
ZGAL_514	652580	653302	+			Conserved hypothetical protein		150	209	151	185	106	55	2	76	43	149	368	277	85	87	74	269	226	452	4	50	44	86	288	185	154.19	82	316	33	186	2.201	1.138	0.0691902	1	0.423	-1.242	0.0523695	1	3.623	1.857	0.00323278	1	0.3187
ZGAL_515	653346	654671	-			Major facilitator family transporter		310	442	357	66	42	12	1	173	29	185	716	637	176	184	175	96	90	99	2	114	30	107	560	425	171.44	178	95	49	364	1.958	0.969	0.220203	1	0.3	-1.739	0.0291717	1	0.553	-0.855	0.286723	1	0.6404
ZGAL_516	654738	655550	-		3.4.24.-	Metallopeptidase, family M48		1324	1767	1788	565	357	274	117	708	439	833	662	595	750	735	879	823	762	2251	213	465	449	482	518	397	727.03	788	1279	376	466	0.597	-0.743	0.106121	1	0.486	-1.042	0.0238002	1	1.594	0.673	0.144567	1	0.1482
ZGAL_517	655586	657985	-		3.2.1.20	Alpha-glucosidase, family GH31		4515	6143	5173	1598	923	217	1315	3856	2893	3136	2324	2124	2558	2555	2543	2327	1969	1783	2397	2534	2962	1813	1819	1419	2223.17	2552	2026	2631	1684	0.661	-0.597	0.0076001	1	1.031	0.044	0.843297	1	0.798	-0.326	0.149092	1	0.0118
ZGAL_518	658086	659987	-	glgB	2.4.1.18	1,4-alpha-glucan branching enzyme, family GH13_9		1826	2461	2429	805	501	123	297	1369	814	1783	1544	2612	1034	1024	1194	1172	1069	1010	541	900	833	1031	1209	1744	1063.49	1084	1084	758	1328	1.223	0.29	0.341685	1	0.703	-0.508	0.0971012	1	1.002	0.003	0.992879	1	0.0373
ZGAL_519	660185	660757	+			Conserved hypothetical lipoprotein		690	950	746	915	359	544	199	440	244	1030	1741	1898	391	395	367	1332	766	4469	363	289	250	596	1363	1268	987.3	384	2189	301	1076	2.713	1.44	0.0102111	1	0.788	-0.344	0.540667	1	5.385	2.429	1.5e-05	0.0654964	0.2521
ZGAL_520	660812	660910	-			Putative protein		2	1	4	0	0	1	0	5	0	0	2	0	1	0	2	0	0	8	0	3	0	0	2	0	1.38	1	3	1	1	0.619	-0.691	0.664617	NA	1.01	0.014	0.992999	NA	1.257	0.33	0.837976	NA	2.0906
ZGAL_521	660929	661432	+	msrB1	1.8.4.12	Peptide methionine sulfoxide reductase msrB		261	285	245	288	155	84	2	114	77	298	402	485	148	119	120	419	331	690	4	75	79	172	315	324	232.94	129	480	53	270	2.035	1.025	0.11254	1	0.43	-1.218	0.0624399	1	3.511	1.812	0.00520213	1	0.3643
ZGAL_522	661488	662015	+			Conserved hypothetical protein		106	160	131	92	60	25	31	24	18	51	67	98	60	67	64	134	128	205	57	16	18	29	52	65	74.7	64	156	30	49	0.775	-0.367	0.469356	NA	0.465	-1.105	0.0343637	1	2.343	1.229	0.016795	1	0.1343
ZGAL_523	662180	663571	+	bfmBC	1.8.1.4	Dihydrolipoyl dehydrogenase, E3 component of branched-chain alpha-keto acid dehydrogenase complex		5793	8038	7131	4413	2057	623	1586	4058	2505	5085	706	1195	3281	3343	3505	6427	4389	5118	2891	2667	2565	2940	553	798	3206.36	3376	5311	2708	1430	0.433	-1.207	0.0203379	1	0.806	-0.31	0.550632	1	1.555	0.637	0.220927	1	0.2209
ZGAL_524	663675	663965	+			Conserved hypothetical membrane protein		222	280	224	24	23	3	54	106	45	82	4	4	126	116	110	35	49	25	98	70	46	47	3	3	60.7	117	36	71	18	0.172	-2.541	0.00150311	NA	0.624	-0.68	0.392222	1	0.34	-1.556	0.0575957	1	0.5754
ZGAL_525	663983	664501	-			Conserved hypothetical periplasmic protein		1181	1308	997	45	31	31	397	709	616	1211	10415	5958	669	544	490	66	66	255	724	466	631	700	8152	3979	1395.11	568	129	607	4277	6.9	2.787	4.35e-05	0.147393	1.065	0.091	0.893605	1	0.236	-2.084	0.00264408	1	0.4309
ZGAL_526	664681	665097	-	aroQ	4.2.1.10	3-dehydroquinate dehydratase		348	599	552	82	82	16	142	197	119	211	80	147	197	249	271	119	175	131	259	129	122	122	63	98	161.36	239	142	170	94	0.401	-1.32	0.00129794	1	0.709	-0.496	0.226582	1	0.601	-0.735	0.082978	1	0.0829
ZGAL_527	665191	665811	-			Conserved hypothetical periplasmic protein		823	1020	1164	54	49	55	272	300	229	574	619	1097	466	424	572	79	105	452	496	197	234	332	485	733	381.17	487	212	309	517	1.057	0.08	0.894149	1	0.643	-0.638	0.289827	1	0.431	-1.214	0.0463511	1	0.2966
ZGAL_528	666023	666919	+	xerD		Tyrosine recombinase XerD		403	527	503	242	191	16	327	385	312	303	293	303	228	219	247	352	408	131	596	253	319	175	229	202	280.13	231	297	389	202	0.876	-0.192	0.661396	1	1.661	0.732	0.0942872	1	1.307	0.387	0.384179	1	0.1083
ZGAL_529	666926	667432	-			Hypothetical protein		135	168	136	644	703	73	1	64	19	96	12	64	76	70	67	938	1500	600	2	42	19	56	9	43	285.14	71	1013	21	36	0.524	-0.932	0.183072	1	0.328	-1.607	0.0241307	1	12.68	3.665	1.32e-07	0.000576595	0.4565
ZGAL_530	667655	669349	+	malL	3.2.1.10	Oligo-1,6-glucosidase, family GH13_31		829	1034	757	93	64	5	154	445	181	1089	490	364	470	430	372	135	137	41	281	292	185	630	384	243	299.96	424	104	253	419	0.988	-0.017	0.969803	1	0.602	-0.732	0.100814	1	0.268	-1.9	4.35e-05	0.189771	0.1131
ZGAL_531	669334	670659	-	ndhA1	1.6.99.3	NADH dehydrogenase		829	1032	973	278	226	56	396	518	301	811	435	447	470	429	478	405	482	460	722	340	308	469	341	299	433.55	459	449	457	370	0.807	-0.309	0.4081	1	0.991	-0.012	0.97371	1	0.977	-0.033	0.929924	1	0.0709
ZGAL_532	670986	671480	+			RNA polymerase ECF-type sigma factor		1406	1825	1423	391	443	79	184	1138	653	1204	606	982	796	759	699	569	945	649	335	748	669	696	474	656	666.39	751	721	584	609	0.812	-0.3	0.412092	1	0.781	-0.356	0.331318	1	0.962	-0.056	0.879228	1	0.0678
ZGAL_533	671485	672135	+			Conserved hypothetical membrane protein		181	261	251	84	129	40	3	33	34	166	18	42	103	109	123	122	275	329	5	22	35	96	14	28	105.06	112	242	21	46	0.431	-1.214	0.0749698	1	0.205	-2.283	0.0010471	1	2.077	1.054	0.122407	1	0.386
ZGAL_534	672132	672947	-		2.3.-.-	Acyltransferase		1630	2097	1863	2127	1170	89	463	1803	1148	1632	788	687	923	872	916	3098	2496	731	844	1185	1175	944	617	459	1188.3	904	2108	1068	673	0.75	-0.416	0.384163	1	1.178	0.236	0.620686	1	2.299	1.201	0.0119912	1	0.1566
ZGAL_536	672973	673617	-		3.6.1.-	NUDIX hydrolase		380	495	491	1206	881	41	75	122	76	403	387	320	215	206	241	1756	1880	337	137	80	78	233	303	214	473.31	221	1324	98	250	1.128	0.173	0.740115	1	0.453	-1.144	0.0303744	1	5.76	2.526	1.38e-06	0.00602838	0.1978
ZGAL_535	673616	674329	+		5.2.1.8	Cyclophilin-type peptidyl-prolyl cis-trans isomerase		516	798	714	170	120	31	328	1179	702	459	459	593	292	332	351	248	256	255	598	775	719	265	359	396	403.79	325	253	697	340	1.046	0.065	0.803136	1	2.137	1.096	2.21e-05	0.0911863	0.778	-0.362	0.185696	1	0.0168
ZGAL_537	674343	674960	-			Conserved hypothetical membrane protein		261	423	372	83	90	14	104	112	40	172	169	248	148	176	183	121	192	115	190	74	41	99	132	166	136.34	169	143	102	132	0.789	-0.342	0.502226	1	0.601	-0.736	0.15251	1	0.856	-0.224	0.668518	1	0.1672
ZGAL_538	675021	675737	-			RDD family membrane protein		598	805	680	129	125	40	289	673	361	651	3174	2358	339	335	334	188	267	329	527	442	370	376	2484	1575	630.44	336	261	446	1478	4.229	2.08	9.49e-05	0.321726	1.317	0.398	0.456542	1	0.776	-0.366	0.499222	1	0.2129
ZGAL_539	675770	676729	+			Conserved hypothetical membrane protein		813	1088	1131	330	256	69	259	989	645	613	395	787	461	452	556	481	546	567	472	650	660	354	309	526	502.85	490	531	594	396	0.811	-0.302	0.307905	1	1.214	0.279	0.346184	1	1.08	0.111	0.714014	1	0.0309
ZGAL_540	676726	677598	+			Conserved hypothetical membrane protein		644	968	915	126	93	27	3	129	40	274	670	546	365	403	450	183	198	222	5	85	41	158	524	365	249.96	406	201	44	349	0.865	-0.209	0.739031	1	0.12	-3.054	1.69e-06	0.00697222	0.507	-0.979	0.123575	1	0.3346
ZGAL_541	677601	678341	+			Conserved hypothetical membrane protein		254	259	241	31	18	9	18	91	111	134	270	221	144	108	118	45	38	74	33	60	114	77	211	148	97.52	123	52	69	145	1.174	0.231	0.650459	1	0.57	-0.81	0.117041	1	0.414	-1.273	0.0196748	1	0.1623
ZGAL_542	678334	679557	+			Conserved hypothetical membrane protein		326	409	356	41	23	10	98	422	218	299	584	661	185	170	175	60	49	82	179	277	223	173	457	441	205.94	177	64	226	357	1.999	0.999	0.014891	1	1.281	0.357	0.387616	1	0.353	-1.502	0.000808542	1	0.0884
ZGAL_543	679535	680533	+		3.-.-.-	MoxR-like ATPase		438	578	529	63	39	11	150	365	208	612	882	1181	248	240	260	92	83	90	273	240	213	354	690	789	297.76	249	88	242	611	2.424	1.278	0.000189042	0.64104	0.969	-0.045	0.895692	1	0.359	-1.476	8.11e-05	0.353709	0.0509
ZGAL_544	680536	681867	+			vWA domain protein		302	444	303	13	31	8	149	300	273	352	613	563	171	185	149	19	66	66	272	197	280	204	480	376	205.26	168	50	250	353	2.068	1.048	0.0221283	1	1.469	0.555	0.227599	1	0.291	-1.783	0.000369035	1	0.1202
ZGAL_545	681946	682155	+			Putative protein		666	1036	950	48	6	0	1212	6296	4182	7391	4424	8522	377	431	467	70	13	0	2209	4137	4282	4274	3463	5691	2117.84	425	28	3543	4476	9.859	3.301	1.5e-09	5.09e-06	7.854	2.973	5.25e-08	0.000216127	0.085	-3.55	2.24e-09	9.79e-06	0.2374
ZGAL_546	682163	682696	+			Hypothetical protein		1988	3004	2204	104	69	7	320	3808	2254	1074	253	499	1126	1249	1083	151	147	58	583	2502	2308	621	198	333	863.39	1153	119	1798	384	0.345	-1.537	0.006497	1	1.54	0.623	0.269777	1	0.114	-3.13	6.49e-08	0.000282851	0.2529
ZGAL_547	682841	683860	+			Conserved hypothetical periplasmic protein		852	1216	879	67	35	23	310	911	481	1361	388	569	483	506	432	98	75	189	565	599	492	787	304	380	409.04	474	121	552	490	1.035	0.05	0.905902	1	1.163	0.218	0.60692	1	0.247	-2.017	5.61e-06	0.0244546	0.1018
ZGAL_548	683886	684401	+			Conserved hypothetical protein		38	55	56	9	8	8	0	18	11	94	15	96	22	23	28	13	17	66	0	12	11	54	12	64	26.76	24	32	8	43	1.75	0.807	0.304869	NA	0.368	-1.441	0.0800756	1	1.163	0.218	0.790986	1	0.4616
ZGAL_549	684504	684728	+			Conserved hypothetical protein		65	72	61	1543	1675	99	6	24	32	60	94	63	37	30	30	2247	3574	813	11	16	33	35	74	42	578.4	32	2211	20	50	1.531	0.615	0.265021	1	0.637	-0.65	0.257047	1	61.308	5.938	1.21e-27	5.26e-24	0.2165
ZGAL_550	684807	688217	+			Cytochrome c-containing protein		4294	5414	4981	3327	2996	388	812	2251	1330	4016	1764	1942	2432	2252	2448	4845	6393	3187	1480	1479	1362	2322	1381	1297	2573.18	2377	4808	1440	1667	0.704	-0.507	0.134655	1	0.609	-0.715	0.0349663	1	2.01	1.008	0.00296978	1	0.0573
ZGAL_551	688287	689228	-	ncd1	1.13.11.32	2-Nitropropane dioxygenase		374	436	404	3460	2980	2326	228	350	336	381	121	157	212	181	199	5039	6358	19108	416	230	344	220	95	105	2708.83	197	10168	330	140	0.717	-0.48	0.360796	1	1.647	0.72	0.169507	1	46.596	5.542	2.7e-26	1.18e-22	0.2039
ZGAL_552	689253	690512	-	trmU	2.1.1.61	tRNA (5-methylaminomethyl-2-thiouridylate)-methyltransferase		1518	1974	1546	11644	6207	1462	348	1196	661	1359	520	504	860	821	760	16957	13244	12010	634	786	677	786	407	337	4023.17	814	14070	699	510	0.63	-0.666	0.0579044	1	0.861	-0.215	0.539833	1	16.746	4.066	3.42e-31	1.49e-27	0.0668
ZGAL_553	690672	692042	+			Fasciclin repeats protein		578	735	603	20	20	8	128	340	280	1604	746	555	327	306	296	29	43	66	233	223	287	927	584	371	307.71	310	46	248	627	2.006	1.004	0.00929506	1	0.802	-0.318	0.414394	1	0.14	-2.835	1.27e-10	5.53e-07	0.0733
ZGAL_554	692406	694256	-	oxaA		Inner membrane protein oxaA		4110	5003	3852	2054	1229	1884	2479	4439	3328	3130	539	773	2328	2081	1893	2991	2622	15477	4519	2917	3407	1810	422	516	3415.31	2101	7030	3614	916	0.452	-1.144	NA	NA	1.681	0.749	NA	NA	3.176	1.667	NA	NA	0.404
ZGAL_555	694385	696001	-	pyrG	6.3.4.2	CTP synthase		5612	7576	6155	1430	717	81	2198	8505	5368	5113	1077	1679	3179	3151	3025	2082	1530	665	4007	5589	5496	2956	843	1121	2803.77	3118	1426	5031	1640	0.534	-0.904	0.0746446	1	1.595	0.673	0.184144	1	0.468	-1.095	0.0312622	1	0.1925
ZGAL_556	696060	696299	-			Conserved hypothetical protein		83	136	91	26	35	2	0	26	9	40	41	13	47	57	45	38	75	16	0	17	9	23	32	9	30.62	50	43	9	21	0.449	-1.156	0.111103	NA	0.209	-2.256	0.00282989	1	0.913	-0.131	0.860658	1	0.3428
ZGAL_557	696343	697212	+		5.3.1.-	Xylose isomerase-like TIM barrel family		5107	6426	5321	1421	439	87	3921	4246	3337	9030	4906	7840	2893	2673	2615	2069	937	715	7148	2790	3416	5221	3840	5236	3296.11	2727	1240	4451	4766	1.728	0.789	0.087759	1	1.616	0.692	0.134281	1	0.465	-1.106	0.0171922	1	0.163
ZGAL_558	697247	697993	-			Two-component system - Response regulator		314	509	458	119	88	14	136	343	210	292	163	253	178	212	225	173	188	115	248	225	215	169	128	169	187.04	205	159	229	155	0.759	-0.398	0.146647	1	1.116	0.159	0.562856	1	0.806	-0.311	0.287626	1	0.0101
ZGAL_559	698001	700079	-		2.7.13.3	Two-component system - Sensor histidine kinase		411	607	460	134	83	19	174	467	317	438	497	446	233	252	226	195	177	156	317	307	325	253	389	298	260.7	237	176	316	313	1.318	0.398	0.123026	1	1.33	0.412	0.113255	1	0.758	-0.4	0.150978	1	0.0136
ZGALAM_0572	699994	700185	-			protein of unknown function		0	0	0	0	0	0	0	0	0	0	0	0	0	0	0	0	0	0	0	0	0	0	0	0	0	0	0	0	0	NA	NA	NA	NA	NA	NA	NA	NA	NA	NA	NA	NA	NA
ZGAL_560	700133	700294	-			Conserved hypothetical membrane protein		0	2	1	1	2	1	0	4	0	0	0	0	0	1	0	1	4	8	0	3	0	0	0	0	1.49	0	4	1	0	0.374	-1.418	0.372197	NA	1.706	0.771	0.617201	NA	4.64	2.214	0.151771	NA	0.3952
ZGAL_561	700324	700983	+			Hypothetical lipoprotein		18	19	11	0	1	2	0	16	1	11	0	0	10	8	5	0	2	16	0	11	1	6	0	0	5	8	6	4	2	0.376	-1.413	0.311595	NA	0.596	-0.748	0.592653	NA	0.683	-0.55	0.699705	NA	2.4449
ZGAL_562	701020	701304	+			Hypothetical lipoprotein		8	23	14	1	0	0	0	21	19	16	0	6	5	10	7	1	0	0	0	14	19	9	0	4	5.75	7	0	11	4	0.683	-0.55	0.648049	NA	1.501	0.586	0.625812	NA	0.211	-2.247	0.102673	NA	1.1415
ZGAL_563	701346	701900	+			Hypothetical lipoprotein		18	19	15	0	0	0	0	19	15	21	7	14	10	8	7	0	0	0	0	12	15	12	5	9	6.69	8	0	9	9	1.057	0.08	0.931241	NA	1.121	0.164	0.861995	NA	0.089	-3.495	0.00884482	NA	0.1523
ZGAL_564	702085	702615	+			Hypothetical periplasmic protein		550	810	927	862	1057	489	2	639	361	355	135	149	312	337	456	1255	2255	4017	4	420	370	205	106	100	819.61	368	2509	265	137	0.4	-1.321	0.117579	1	0.737	-0.44	0.602377	1	5.983	2.581	0.00220142	1	0.783
ZGAL_565	702652	703149	-			Conserved hypothetical protein		455	573	452	114	109	51	23	322	279	429	133	241	258	238	222	166	233	419	42	212	286	248	104	161	215.67	239	273	180	171	0.723	-0.468	0.42792	1	0.761	-0.393	0.506063	1	1.116	0.159	0.789994	1	0.2721
ZGAL_566	703188	703592	-			OsmC family protein		820	944	764	178	167	46	183	411	237	825	177	244	464	393	376	259	356	378	334	270	243	477	139	163	320.91	411	331	282	260	0.638	-0.648	0.159591	1	0.691	-0.533	0.248368	1	0.805	-0.313	0.502152	1	0.1345
ZGAL_567	703687	705855	-			CBM50-containing protein		3847	5271	4306	1574	1127	522	1104	3365	2297	3434	1222	1356	2179	2192	2117	2292	2405	4288	2013	2211	2352	1986	957	906	2158	2163	2995	2192	1283	0.597	-0.743	0.0521695	1	1.013	0.019	0.959929	1	1.375	0.459	0.230957	1	0.0923
ZGAL_568	705858	707390	-	guaA	6.3.5.2	GMP synthase [glutamine-hydrolyzing]		3262	4675	4275	1369	792	91	1949	3437	2073	4704	1669	1955	1848	1944	2101	1994	1690	748	3553	2259	2122	2720	1306	1306	1965.85	1964	1477	2645	1777	0.906	-0.142	0.746677	1	1.339	0.421	0.337412	1	0.759	-0.397	0.367228	1	0.1237
ZGAL_569	707433	707678	+			Putative protein		1	0	0	0	0	0	0	0	0	2	0	0	1	0	0	0	0	0	0	0	0	1	0	0	0.14	0	0	0	0	1.382	0.467	0.764005	NA	0.682	-0.552	0.715406	NA	0.86	-0.217	0.884705	NA	0
ZGAL_570	707988	710459	+			TonB-dependent Receptor		359	561	471	139	179	34	412	1044	688	959	430	1103	203	233	232	202	382	279	751	686	704	554	337	737	441.75	223	288	714	543	2.41	1.269	0.00040407	1	3.159	1.659	3.83e-06	0.0157909	1.288	0.365	0.322569	1	0.0612
ZGAL_571	710463	710918	+			Putative membrane lipoprotein		53	96	72	21	23	0	0	135	47	181	71	156	30	40	35	31	49	0	0	89	48	105	56	104	48.85	35	27	46	88	2.328	1.219	0.178457	NA	1.284	0.36	0.6924	1	0.833	-0.264	0.777465	1	0.9421
ZGAL_572	711037	711351	+			Hypothetical protein		40	37	25	7	13	0	0	17	0	45	28	5	23	15	12	10	28	0	0	11	0	26	22	3	12.56	17	13	4	17	1.017	0.024	0.982061	NA	0.295	-1.76	0.11266	NA	0.841	-0.249	0.822725	1	1.141
ZGAL_573	711534	712076	+	pdxH2	1.4.3.5	Pyridoxamine 5'-phosphate oxidase		268	368	382	53	35	14	141	133	81	286	131	399	152	153	188	77	75	115	257	87	83	165	103	266	143.44	164	89	142	178	1.083	0.115	0.82122	1	0.863	-0.213	0.677393	1	0.537	-0.898	0.0907212	1	0.1686
ZGAL_574	712088	713689	-			Conserved hypothetical protein		795	1137	935	1920	1564	175	88	659	379	652	452	688	450	473	460	2796	3337	1438	160	433	388	377	354	459	927.11	461	2524	327	397	0.863	-0.213	0.613869	1	0.717	-0.48	0.255667	1	5.336	2.416	9.67e-09	4.21e-05	0.1058
ZGAL_575	713840	716305	+		3.4.-.-	Metallopeptidase, family M14		714	820	802	463	280	23	228	556	409	906	596	741	404	341	394	674	597	189	416	365	419	524	467	495	440.44	380	487	400	495	1.298	0.377	0.333936	1	1.052	0.073	0.852946	1	1.304	0.383	0.332166	1	0.0726
ZGAL_576	716344	717390	+		3.-.-.-	Metallo-beta-lactamase superfamily protein		291	390	335	118	72	19	124	244	61	319	369	463	165	162	165	172	154	156	226	160	62	184	289	309	183.72	164	161	149	261	1.578	0.658	0.1321	1	0.909	-0.137	0.755845	1	0.983	-0.025	0.955041	1	0.1063
ZGAL_577	717425	718030	-			Conserved hypothetical membrane protein		148	201	145	156	185	113	0	143	117	79	52	92	84	84	71	227	395	928	0	94	120	46	41	61	179.21	80	517	71	49	0.641	-0.641	0.442564	1	0.909	-0.138	0.868817	1	5.697	2.51	0.00257836	1	0.7783
ZGAL_578	718241	718750	+		2.3.1.-	GCN5-related N-acetyltransferase		80	124	100	6	1	0	95	134	44	88	62	102	45	52	49	9	2	0	173	88	45	51	49	68	52.56	49	4	102	56	1.143	0.192	0.720704	NA	2.036	1.026	0.0564059	1	0.122	-3.031	3.58e-05	0.156037	0.1444
ZGAL_579	718912	719844	+			Conserved hypothetical protein		904	1205	986	136	78	15	603	1462	1073	1095	462	657	512	501	485	198	166	123	1099	961	1099	633	362	439	548.14	499	162	1053	478	0.958	-0.062	0.831926	1	2.096	1.067	0.000247743	1	0.34	-1.555	6.24e-07	0.00271891	0.0271
ZGAL_580	719943	720272	+	arsR		Arsenical resistance operon repressor		143	208	164	249	214	108	1	76	49	68	22	59	81	87	81	363	457	887	2	50	50	39	17	39	179.37	83	569	34	32	0.404	-1.307	0.0494895	1	0.437	-1.193	0.0750034	1	6.316	2.659	5.54e-05	0.241704	0.3814
ZGAL_581	720323	720790	+			Conserved hypothetical protein		112	152	111	158	139	96	0	70	21	42	40	24	63	63	55	230	297	789	0	46	22	24	31	16	136.3	60	439	23	24	0.415	-1.267	0.0827741	1	0.407	-1.297	0.0788236	1	6.52	2.705	0.000186609	0.813616	0.5074
ZGAL_582	720826	721452	+	arsC	1.20.4.-,3.1.3.48	Protein arsC		330	361	362	211	175	61	165	159	130	338	141	309	187	150	178	307	373	501	301	104	133	195	110	206	228.94	172	394	179	170	0.996	-0.006	0.988398	1	1.036	0.051	0.908836	1	2.237	1.162	0.0097348	1	0.1155
ZGAL_583	721445	722497	+	arsB		Arsenite resistance protein		111	179	154	77	102	36	29	31	10	48	69	38	63	74	76	112	218	296	53	20	10	28	54	25	85.76	71	209	28	36	0.512	-0.964	0.0897407	1	0.391	-1.354	0.0196574	1	2.788	1.479	0.00928376	1	0.2061
ZGAL_584	722684	724144	+	cvrA		Cell volume regulation protein A		448	652	563	90	84	10	362	474	262	467	289	371	254	271	277	131	179	82	660	311	268	270	226	248	264.81	267	131	413	248	0.929	-0.106	0.791352	1	1.53	0.614	0.125072	1	0.512	-0.965	0.0210006	1	0.0808
ZGAL_585	724189	724554	+			Hypothetical lipoprotein		146	198	171	160	87	8	16	230	180	149	95	156	83	82	84	233	186	66	29	151	184	86	74	104	113.56	83	162	121	88	1.061	0.085	0.883785	1	1.455	0.542	0.353415	1	1.952	0.965	0.10225	1	0.2424
ZGAL_586	724657	725142	+			Conserved hypothetical membrane protein		260	328	507	1183	609	161	728	2301	953	1200	166	895	147	136	249	1723	1299	1323	1327	1512	976	694	130	598	842.84	177	1448	1272	474	2.599	1.378	0.00872638	1	6.795	2.764	1.41e-07	0.000579229	7.716	2.948	2.11e-08	9.22e-05	0.204
ZGAL_587	725213	726211	-		3.1.1.17	Gluconolactonase		134	211	208	18	30	10	2	56	69	125	122	430	76	88	102	26	64	82	4	37	71	72	95	287	83.69	89	57	37	151	1.664	0.735	0.317407	NA	0.444	-1.171	0.115495	1	0.643	-0.636	0.400666	1	0.4818
ZGAL_588	726247	727569	-	gntT1		High-affinity gluconate transporter		233	355	340	49	54	20	14	67	34	192	525	637	132	148	167	71	115	164	26	44	35	111	411	425	154.11	149	117	35	316	2.081	1.057	0.0378856	1	0.246	-2.022	0.000123934	0.510486	0.765	-0.387	0.463028	1	0.1707
ZGAL_589	727641	728798	-	dgoD	4.2.1.6	Galactonate dehydratase		428	545	514	217	181	31	34	414	358	692	1148	1866	242	227	253	316	386	255	62	272	367	400	899	1246	410.34	241	319	234	848	3.395	1.763	0.00170106	1	0.975	-0.036	0.948718	1	1.321	0.401	0.479759	1	0.2446
ZGAL_590	729010	730311	-			MiaB-like tRNA modifying protein		1178	1748	1406	116	56	30	386	1405	984	790	279	302	667	727	691	169	119	246	704	923	1007	457	218	202	510.95	695	178	878	292	0.426	-1.231	0.0017522	1	1.26	0.333	0.396094	1	0.254	-1.975	1.3e-06	0.00564986	0.082
ZGAL_591	730432	731532	+		3.4.21.-	Serine peptidase, family S12		123	142	113	57	69	90	3	21	19	60	718	703	70	59	56	83	147	739	5	14	19	35	562	470	188.23	62	323	13	356	5.148	2.364	0.00426949	1	0.244	-2.037	0.0164498	1	4.633	2.212	0.0077574	1	0.6998
ZGAL_592	731522	732478	-	ftsY		Cell division protein FtsY		1520	1984	1729	704	542	215	705	855	585	1075	703	946	861	825	850	1025	1156	1766	1285	562	599	622	550	632	894.45	845	1316	815	601	0.715	-0.485	0.196215	1	0.963	-0.055	0.884336	1	1.539	0.622	0.0986454	1	0.0747
ZGAL_593	732659	732811	-			Conserved hypothetical protein		445	679	448	131	50	35	4	260	142	170	5	21	252	282	220	191	107	288	7	171	145	98	4	14	148.28	251	195	108	39	0.181	-2.466	0.00659984	1	0.461	-1.118	0.217538	1	0.785	-0.349	0.700842	1	0.9018
ZGAL_594	732848	733030	-	rpmG		Ribosomal protein L33		4009	6488	4195	1435	470	226	3140	25536	17924	4379	1513	1753	2271	2698	2062	2090	1003	1857	5724	16781	18351	2532	1184	1171	4810.25	2344	1650	13619	1629	0.701	-0.512	0.298728	1	5.582	2.481	4.82e-07	0.00198603	0.709	-0.495	0.316267	1	0.1557
ZGAL_595	733042	733278	-	rpmB		Ribosomal protein L28		8770	12904	7282	2360	863	275	2290	29941	16344	3882	1299	1311	4968	5367	3579	3437	1841	2259	4175	19676	16733	2245	1017	876	5514.27	4638	2512	13528	1379	0.308	-1.698	0.00200876	1	2.83	1.501	0.00632693	1	0.552	-0.858	0.119084	1	0.2039
ZGAL_596	733346	734596	-	cinA		CinA-like protein		2915	3496	2982	942	677	306	1524	3131	2064	4756	1700	2279	1651	1454	1466	1372	1445	2514	2778	2058	2113	2750	1331	1522	1871.04	1524	1777	2316	1868	1.223	0.29	0.434223	1	1.512	0.596	0.108158	1	1.158	0.212	0.569359	1	0.0829
ZGAL_597	734596	734934	-			Hpt domain protein		945	1386	1218	471	393	61	202	814	390	938	470	516	535	576	599	686	839	501	368	535	399	542	368	345	524.44	570	675	434	418	0.736	-0.442	0.155778	1	0.765	-0.386	0.216377	1	1.194	0.255	0.418609	1	0.037
ZGAL_598	734934	735545	-			Fumarylacetoacetate hydrolase family protein		651	995	790	314	181	55	400	1027	538	570	227	243	369	414	388	457	386	452	729	675	551	330	178	162	424.22	390	432	652	223	0.576	-0.796	0.0154082	1	1.66	0.731	0.0255879	1	1.103	0.141	0.672905	1	0.0467
ZGAL_599	735563	736339	-			Exonuclease		2355	3593	3175	1262	1017	202	828	3316	1841	1918	933	1176	1334	1494	1561	1838	2170	1659	1509	2179	1885	1109	730	785	1521.18	1463	1889	1858	875	0.6	-0.736	0.00734787	1	1.269	0.343	0.211076	1	1.292	0.369	0.181238	1	0.027
ZGAL_600	736633	737985	-	bfmB	2.3.1.168	Lipoamide acyltransferase, E2 component of branched-chain alpha-keto acid dehydrogenase complex		2153	2733	2707	4177	3287	658	1248	1952	1671	2071	1537	2137	1220	1137	1331	6083	7013	5405	2275	1283	1711	1197	1203	1427	2607.06	1229	6167	1756	1276	1.038	0.054	0.84581	1	1.424	0.51	0.0655766	1	4.964	2.312	6.8e-17	2.96e-13	0.0277
ZGAL_601	738068	738688	-	recR		Recombination protein RecR		502	720	615	1379	1035	129	43	322	171	875	438	460	284	299	302	2008	2208	1060	78	212	175	506	343	307	648.62	295	1759	155	385	1.299	0.378	0.369035	1	0.535	-0.902	0.0335808	1	5.801	2.536	1.64e-09	7.16e-06	0.1026
ZGAL_602	738746	740224	+			Sodium/solute symporter		745	1067	941	91	57	18	427	723	554	1062	720	1010	422	444	463	133	122	148	778	475	567	614	564	675	450.26	443	134	607	618	1.391	0.477	0.0741648	1	1.363	0.447	0.0950845	1	0.301	-1.731	4.09e-09	1.78e-05	0.019
ZGAL_603	740287	740646	-			Conserved hypothetical protein		87	94	89	158	88	53	3	17	11	17	0	17	49	39	44	230	188	435	5	11	11	10	0	11	86.2	44	284	9	7	0.177	-2.496	0.000149082	0.505536	0.234	-2.095	0.00169836	1	5.958	2.575	3.79e-05	0.165033	0.2732
ZGAL_604	740867	741874	-	fabH1	2.3.1.41	3-oxoacyl-[acyl-carrier-protein] synthase III		2025	2503	2387	5289	3937	1953	683	1034	736	1600	1429	1368	1147	1041	1173	7702	8400	16044	1245	679	754	925	1119	914	3428.57	1120	10715	893	986	0.881	-0.182	0.619167	1	0.798	-0.326	0.375702	1	9.287	3.215	1.85e-18	8.05e-15	0.0795
ZGAL_605	741983	743293	-			Protein kinase superfamily protein		2078	2372	1934	13736	9144	1049	400	1528	776	5765	3680	2253	1177	986	951	20003	19510	8617	729	1004	794	3333	2881	1505	5124.31	1038	16043	842	2573	2.443	1.289	0.00157419	1	0.815	-0.295	0.470079	1	14.818	3.889	1.46e-21	6.35e-18	0.1
ZGAL_606	743330	743986	-			Conserved hypothetical protein		5428	6211	4027	27577	18278	2218	2313	9068	6345	12920	12924	7742	3075	2583	1979	40160	38999	18220	4216	5959	6496	7470	10116	5171	12037.1	2546	32460	5557	7586	2.931	1.551	0.000106281	0.3604	2.157	1.109	0.00559138	1	12.274	3.617	1.6e-19	6.96e-16	0.0856
ZGALAM_0620	744061	744216	-			protein of unknown function		397	828	475	57	40	9	2	1595	583	425	234	253	225	344	233	83	85	74	4	1048	597	246	183	169	274.3	267	81	550	199	0.762	-0.392	0.657025	1	1.947	0.961	0.275752	1	0.335	-1.578	0.0773493	1	0.8645
ZGAL_607	744425	746314	+	htpG		Chaperone protein htpG		4888	7252	6002	23617	14008	9885	1871	5961	3357	5954	533	2739	2769	3016	2950	34393	29889	81203	3411	3917	3437	3443	417	1829	14222.8	2912	48495	3588	1896	0.661	-0.597	0.315276	1	1.224	0.291	0.624308	1	15.17	3.923	4.04e-11	1.76e-07	0.2468
ZGAL_609	746386	746529	-			Putative protein		12	19	16	6	0	4	0	15	4	3	0	6	7	8	8	9	0	33	0	10	4	2	0	4	6.99	8	14	5	2	0.322	-1.637	0.163618	NA	0.693	-0.528	0.650325	NA	1.448	0.534	0.651167	NA	1.0121
ZGAL_608	746509	746724	+			Putative protein		212	343	304	11	11	4	39	39	33	89	24	40	120	143	149	16	23	33	71	26	34	51	19	27	59.33	137	24	44	32	0.245	-2.03	8.46e-05	NA	0.318	-1.652	0.00149188	1	0.17	-2.553	1.04e-05	0.045475	0.1342
ZGALAM_0622	746687	746809	-			protein of unknown function		8	10	7	3	1	2	0	14	0	13	23	1	5	4	3	4	2	16	0	9	0	8	18	1	5.87	4	7	3	9	1.913	0.936	0.431142	NA	0.858	-0.221	0.856464	NA	1.452	0.538	0.666196	NA	1.1588
ZGAL_610	746850	747224	+			Cupin family protein		410	629	483	23	37	5	66	698	366	622	214	369	232	262	237	33	79	41	120	459	375	360	168	246	217.67	244	51	318	258	1.057	0.08	0.876933	1	1.3	0.378	0.463197	1	0.224	-2.158	8.6e-05	0.375057	0.1814
ZGAL_611	747279	748088	-	mioX	1.13.99.1	Myo-inositol oxygenase		464	670	583	198	116	32	57	277	196	467	430	714	263	279	287	288	248	263	104	182	201	270	337	477	266.4	276	266	162	361	1.304	0.383	0.25512	1	0.595	-0.748	0.0287229	1	0.967	-0.049	0.887826	1	0.0447
ZGAL_612	748149	749747	-			Sodium/solute symporter		96	137	117	22	9	2	21	66	30	174	295	587	54	57	58	32	19	16	38	43	31	101	231	392	89.37	56	22	37	241	4.143	2.051	3.65e-05	0.123737	0.674	-0.569	0.267628	1	0.442	-1.177	0.0375429	1	0.1418
ZGALAM_0626	749803	749952	-			protein of unknown function		0	2	0	24	7	0	0	19	9	5	5	35	0	1	0	35	15	0	0	12	9	3	4	23	8.55	0	17	7	10	14.095	3.817	0.00249841	NA	10.888	3.445	0.00683493	NA	23.083	4.529	0.000414775	NA	1.3655
ZGAL_613	749952	750593	+			MOSC family protein		395	506	502	183	145	22	142	966	693	617	658	603	224	210	247	266	309	181	259	635	710	357	515	403	359.6	227	252	535	425	1.854	0.89	0.0265966	1	2.33	1.22	0.0024037	1	1.127	0.173	0.674363	1	0.0864
ZGAL_614	750683	750943	+			Conserved hypothetical membrane protein		22	25	24	23	49	22	0	5	0	7	0	2	12	10	12	33	105	181	0	3	0	4	0	1	30.17	11	106	1	2	0.192	-2.381	0.00728651	NA	0.156	-2.68	0.0051916	1	7.824	2.968	0.000238166	1	0.491
ZGAL_615	751012	751596	-			Conserved hypothetical periplasmic protein		1359	981	976	33133	10706	5942	131	554	230	70	129	74	770	408	480	48251	22843	48812	239	364	235	40	101	49	10216.1	553	39969	279	63	0.12	-3.055	3.78e-11	1.28e-07	0.514	-0.961	0.0358853	1	66.709	6.06	1.83e-40	7.99e-37	0.1396
ZGAL_616	751838	752707	+			AraC-type transcriptional regulator		2763	3175	2765	3998	2672	652	2202	3792	1635	2883	5122	4418	1565	1320	1359	5822	5701	5356	4014	2492	1674	1667	4009	2951	3160.91	1415	5626	2727	2876	2.01	1.008	0.011876	1	1.907	0.931	0.020074	1	3.895	1.962	9.91e-07	0.00432006	0.091
ZGAL_617	752707	753306	+	alkB1	1.14.11.-	Alpha-ketoglutarate-dependent dioxygenase		273	381	331	420	311	112	55	307	191	121	205	97	155	158	163	612	664	920	100	202	196	70	160	65	288.65	159	732	166	98	0.624	-0.679	0.113808	1	1.051	0.071	0.868103	1	4.469	2.16	4.69e-07	0.00204362	0.1021
ZGAL_618	753493	754263	-	nucS	3.1.30.1	Nuclease S1		476	665	576	226	118	80	140	614	366	420	136	264	270	277	283	329	252	657	255	403	375	243	106	176	302.2	277	413	344	175	0.64	-0.645	0.133015	1	1.244	0.315	0.463335	1	1.452	0.538	0.214461	1	0.1047
ZGAL_619	754368	756617	+	pbp1B	2.4.1.129,3.4.-.-	Penicillin-binding protein 1B, family GT51		330	420	366	1232	604	89	76	301	224	489	360	464	187	175	180	1794	1289	731	139	198	229	283	282	310	482.97	181	1271	189	292	1.606	0.683	0.0545988	1	1.049	0.069	0.848618	1	6.936	2.794	4.32e-15	1.88e-11	0.0541
ZGAL_620	756645	757448	+		3.-.-.-	Hydrolase HAD superfamily		245	285	259	274	169	33	70	34	18	110	6	88	139	119	127	399	361	271	128	22	18	64	5	59	142.56	128	344	56	43	0.354	-1.499	0.0509571	1	0.454	-1.14	0.138535	1	2.542	1.346	0.0793268	1	0.5584
ZGAL_621	757480	758796	+			DUF819 family membrane protein		468	680	591	149	117	26	63	361	149	317	312	250	265	283	290	217	250	214	115	237	153	183	244	167	218.14	279	227	168	198	0.711	-0.492	0.137196	1	0.611	-0.712	0.0333166	1	0.816	-0.293	0.393514	1	0.0406
ZGAL_622	758849	759532	+			Conserved hypothetical protein		285	514	328	50	48	9	15	249	181	61	39	132	161	214	161	73	102	74	27	164	185	35	31	88	109.65	179	83	125	51	0.3	-1.735	0.00462589	1	0.715	-0.485	0.427416	1	0.48	-1.058	0.0917379	1	0.2817
ZGAL_623	759536	760501	-		1.-.-.-	Aldo/keto reductase related to aryl-alcohol dehydrogenases		400	602	506	676	485	54	24	204	50	354	121	257	227	250	249	984	1035	444	44	134	51	205	95	172	324.05	242	821	76	157	0.656	-0.608	0.22136	1	0.329	-1.604	0.00143867	1	3.319	1.731	0.00050028	1	0.1714
ZGAL_624	760512	762080	-			UPF0061 family protein		943	1217	1061	2238	1443	157	537	2754	2606	832	272	813	534	506	522	3259	3079	1290	979	1810	2668	481	213	543	1323.61	521	2543	1819	412	0.797	-0.328	0.502845	1	3.397	1.764	0.000309176	1	4.722	2.239	4.8e-06	0.0209359	0.1684
ZGAL_625	762128	762802	-	rpiA	5.3.1.6	Ribose-5-phosphate isomerase A		1171	1511	1345	2975	1695	396	908	1728	2022	1743	599	1034	663	628	661	4332	3617	3253	1655	1136	2070	1008	469	691	1681.92	651	3734	1620	723	1.109	0.149	0.671785	1	2.462	1.3	0.000219425	0.903813	5.626	2.492	1.46e-12	6.36e-09	0.0602
ZGAL_626	763010	763711	+			Conserved hypothetical lipoprotein		759	1148	915	73	46	10	72	1049	736	410	13	159	430	477	450	106	98	82	131	689	754	237	10	106	297.61	452	95	525	118	0.282	-1.828	0.0164751	1	1.151	0.203	0.789263	1	0.233	-2.101	0.00659191	1	0.5677
ZGAL_627	763756	764025	-			Conserved hypothetical protein		555	817	597	633	354	38	80	330	160	258	101	62	314	340	293	922	755	312	146	217	164	149	79	41	311.09	316	663	176	90	0.294	-1.768	0.000385017	1	0.565	-0.825	0.0973053	1	2.081	1.058	0.0333652	1	0.1651
ZGAL_628	764108	765070	-	pmiA	5.3.1.8	Mannose-6-phosphate isomerase, type I		1258	1820	1623	5560	3431	255	453	875	653	837	361	364	713	757	798	8097	7321	2095	826	575	669	484	283	243	1904.88	756	5838	690	337	0.453	-1.141	0.0159511	1	0.914	-0.13	0.783932	1	7.411	2.89	9.77e-10	4.26e-06	0.1532
ZGAL_629	765103	765510	-	pts	4.2.3.12	6-Pyruvoyl tetrahydrobiopterin synthase		523	684	605	1506	519	33	7	283	82	377	41	177	296	284	297	2193	1107	271	13	186	84	218	32	118	425.06	292	1190	94	123	0.444	-1.171	0.144738	1	0.349	-1.518	0.0592883	1	3.745	1.905	0.0175723	1	0.6633
ZGAL_630	765494	766213	-	idiA	5.3.3.2	Isopentenyl-diphosphate Delta-isomerase		898	1172	942	2549	1146	86	648	1800	1028	1328	871	1015	509	487	463	3712	2445	706	1181	1183	1052	768	682	678	1155.58	486	2288	1139	709	1.447	0.533	0.254384	1	2.3	1.202	0.0101403	1	4.574	2.193	2.77e-06	0.0120719	0.1466
ZGAL_631	766228	772563	-			Thrombospondin type 3 repeats protein		545	593	458	34	39	19	26	128	64	545	7451	5248	309	247	225	50	83	156	47	84	66	315	5832	3505	909.89	260	96	66	3217	11.027	3.463	8.28e-07	0.00280719	0.272	-1.878	0.00809322	1	0.379	-1.399	0.0511778	1	0.4645
ZGAL_632	772625	773575	-			Conserved hypothetical protein		48	55	59	1	2	0	0	2	5	17	198	197	27	23	29	1	4	0	0	1	5	10	155	132	32.3	26	2	2	99	3.441	1.783	0.0357472	NA	0.111	-3.165	0.000873915	1	0.125	-3.006	0.00423641	1	0.651
ZGAL_633	773584	775572	-			Thrombospondin type 3 repeats protein		163	199	139	9	8	3	16	9	5	95	514	665	92	83	68	13	17	25	29	6	5	55	402	444	103.32	81	18	13	300	3.483	1.8	0.0114981	1	0.174	-2.525	0.000678081	1	0.234	-2.094	0.00695268	1	0.4472
ZGAL_634	775633	783720	-			Conserved hypothetical protein		815	893	664	35	31	12	110	150	139	618	8251	7906	462	371	326	51	66	99	201	99	142	357	6459	5280	1159.37	386	72	147	4032	9.41	3.234	2.81e-06	0.0095213	0.398	-1.329	0.0552457	1	0.199	-2.328	0.00103637	1	0.4434
ZGAL_635	784125	784238	-			Putative protein		5	3	2	0	0	0	0	0	0	8	14	7	3	1	1	0	0	0	0	0	0	5	11	5	2.11	2	0	0	7	3.371	1.753	0.150795	NA	0.154	-2.701	0.0698809	NA	0.243	-2.039	0.178344	NA	0
ZGAL_636	784287	788786	-			Conserved beta helix fold protein		338	381	340	38	36	7	29	34	29	207	1464	1305	191	158	167	55	77	58	53	22	30	120	1146	872	245.73	172	63	35	713	3.927	1.974	0.00151762	1	0.214	-2.227	0.000469247	1	0.385	-1.378	0.0332314	1	0.3198
ZGAL_637	788947	789039	+			Putative protein		0	0	0	0	0	0	0	1	0	0	0	0	0	0	0	0	0	0	0	1	0	0	0	0	0.05	0	0	0	0	1	0	1	NA	2.331	1.221	0.402976	NA	1	0	1	NA	0
ZGAL_638	789071	791011	-			OmpA-like outer membrane protein		3857	5819	5003	1087	754	255	17620	19932	27356	3243	4572	3136	2185	2420	2459	1583	1609	2095	32120	13098	28007	1875	3579	2094	7760.37	2355	1762	24408	2516	1.067	0.094	0.810338	1	10.023	3.325	2.23e-17	9.19e-14	0.75	-0.415	0.292592	1	0.0831
ZGAL_639	791024	791983	-			Conserved hypothetical protein		996	1587	1544	246	201	29	299	888	629	843	169	465	564	660	759	358	429	238	545	584	644	487	132	311	475.94	661	342	591	310	0.476	-1.071	0.0150766	1	0.896	-0.159	0.718461	1	0.529	-0.918	0.0399057	1	0.1192
ZGAL_640	791998	795777	-			Hypothetical membrane protein		4774	7649	6374	1083	1070	353	1588	5610	4190	3935	1731	2385	2704	3181	3133	1577	2283	2900	2895	3687	4290	2275	1355	1593	2656.05	3006	2253	3624	1741	0.582	-0.78	0.0177407	1	1.203	0.267	0.416687	1	0.749	-0.417	0.207073	1	0.051
ZGAL_641	796177	797766	+	prfC		peptide chain release factor RF-3		2574	3446	2925	389	251	98	879	1940	1481	2948	542	797	1458	1433	1438	566	536	805	1602	1275	1516	1705	424	532	1107.55	1443	636	1464	887	0.621	-0.686	0.151197	1	1.014	0.021	0.965584	1	0.446	-1.163	0.0157277	1	0.1577
ZGAL_642	797824	798135	-			Conserved hypothetical protein		356	516	500	345	268	270	54	241	116	101	10	35	202	215	246	502	572	2218	98	158	119	58	8	23	368.29	221	1097	125	30	0.149	-2.751	2.91e-05	0.0987443	0.582	-0.781	0.231544	1	4.638	2.214	0.000666085	1	0.3685
ZGAL_643	798189	802487	-	rpoC	2.7.7.6	DNA-dependent RNA polymerase, beta-prime subunit		36216	42606	35000	23354	15642	14034	43698	70897	42398	61966	35646	31011	20515	17719	17204	34010	33375	115287	79658	46590	43408	35829	27902	20711	41017.2	18479	60891	56552	28147	1.508	0.593	0.231622	1	2.981	1.576	0.00147244	1	3.204	1.68	0.00069983	1	0.2015
ZGAL_644	802542	806351	-	rpoB	2.7.7.6	DNA-dependent RNA polymerase, beta subunit		39496	47444	37137	18428	9938	4206	23476	64916	42965	49497	16330	18851	22372	19732	18254	26836	21205	34551	42795	42659	43988	28619	12782	12590	27198.7	20119	27531	43147	17997	0.896	-0.159	0.667883	1	2.124	1.087	0.00330942	1	1.363	0.446	0.227668	1	0.0828
ZGAL_645	806496	806873	-	rplL		Ribosomal protein L7/L12		41906	46892	32721	10780	7865	3827	88523	103500	79195	142001	65238	37078	23738	19502	16083	15699	16781	31438	161371	68014	81081	82106	51066	24763	49303.5	19774	21306	103489	52645	2.601	1.379	0.00553699	1	5.034	2.332	2.74e-06	0.0112717	1.075	0.105	0.833217	1	0.1859
ZGAL_646	806927	807442	-	rplJ		Ribosomal protein L10		11332	14860	9929	2625	1249	293	5575	21756	14207	17595	3356	2826	6419	6180	4880	3823	2665	2407	10163	14297	14545	10174	2627	1887	6672.25	5826	2965	13002	4896	0.844	-0.244	0.652492	1	2.182	1.126	0.0376583	1	0.519	-0.946	0.0811155	1	0.2492
ZGAL_647	807471	808160	-	rplA		Ribosomal protein L1		19541	24004	17947	4198	2165	344	8992	43669	26953	23390	5618	4609	11069	9983	8822	6113	4619	2826	16392	28697	27595	13524	4398	3078	11426.3	9958	4519	24228	7000	0.71	-0.495	0.3447	1	2.378	1.25	0.017073	1	0.464	-1.108	0.0345739	1	0.221
ZGAL_648	808181	808618	-	rplK		Ribosomal protein L11		6151	8995	7114	1273	814	159	1135	3198	2117	6318	1361	1323	3484	3741	3497	1854	1737	1306	2069	2102	2167	3653	1065	884	2296.56	3574	1632	2113	1867	0.53	-0.916	0.0567783	1	0.598	-0.742	0.122897	1	0.465	-1.104	0.0220604	1	0.1797
ZGAL_649	808686	809237	-	nusG		Transcription antitermination protein		4245	5445	3468	757	267	56	761	7173	3911	3654	680	824	2405	2265	1705	1102	570	460	1387	4714	4004	2113	532	550	1817.19	2125	711	3368	1065	0.514	-0.961	0.108541	1	1.561	0.643	0.283349	1	0.349	-1.519	0.0115777	1	0.3139
ZGALAM_0662	809247	809435	-			Elongation factor Tu		4014	6109	4946	839	324	20	9298	22014	14216	8339	6377	4218	2274	2541	2431	1222	691	164	16950	14466	14555	4822	4992	2817	5660.31	2415	692	15324	4210	1.718	0.781	0.136602	1	6.049	2.597	7.35e-07	0.00302865	0.3	-1.737	0.000989668	1	0.2085
ZGAL_651	809599	810786	-	tufA	3.6.5.3	Translation elongation factor Tu		84397	117609	86369	46104	23365	15359	35722	184669	107248	71877	16561	15466	47807	48913	42453	67140	49854	126171	65119	121354	109802	41560	12963	10329	61955.3	46391	81055	98758	21617	0.476	-1.071	0.0456503	1	2.085	1.06	0.047838	1	1.721	0.783	0.143992	1	0.2454
ZGALAM_0664	811276	811404	-			protein of unknown function		520	1205	810	127	122	39	177	1417	804	165	155	253	295	501	398	185	260	320	323	931	823	95	121	169	368.51	398	255	692	128	0.33	-1.599	0.000364556	1	1.724	0.786	0.0780819	1	0.638	-0.648	0.154862	1	0.1229
ZGAL_656	811401	811703	-	rpoX		Sigma-54 modulation protein		966	1953	1561	2406	2441	920	36	816	762	584	475	810	547	812	767	3504	5208	7558	66	536	780	338	372	541	1752.41	709	5423	461	417	0.6	-0.737	0.239909	1	0.662	-0.595	0.342448	1	7.092	2.826	6.41e-06	0.0279404	0.341
ZGAL_657	811743	812633	-	xerC		Tyrosine recombinase XerC		776	1051	923	940	939	137	371	391	325	939	1404	1580	440	437	454	1369	2004	1125	676	257	333	543	1099	1055	815.95	444	1499	422	899	2.002	1.001	0.0211223	1	0.949	-0.075	0.863393	1	3.315	1.729	7.2e-05	0.313752	0.1202
ZGALAM_0667	812776	812970	-	rpsU		30S ribosomal protein S21		2828	5001	3035	1248	668	342	537	3311	1414	1772	800	413	1602	2080	1492	1817	1425	2809	979	2176	1448	1025	626	276	1479.57	1725	2017	1534	642	0.381	-1.392	0.00447353	1	0.892	-0.164	0.737244	1	1.163	0.218	0.656801	1	0.162
ZGAL_658	813095	814264	-		1.3.99.-	Acyl-CoA dehydrogenase		1465	2192	1765	885	434	67	821	1905	1372	1634	1061	1402	830	912	868	1289	926	550	1497	1252	1405	945	831	936	1019.92	870	922	1385	904	1.039	0.055	0.859047	1	1.585	0.664	0.0326525	1	1.073	0.101	0.74754	1	0.0362
ZGAL_659	814276	815166	-			Conserved hypothetical membrane protein		225	312	235	98	84	11	25	185	81	236	80	107	127	130	116	143	179	90	46	122	83	136	63	71	108.8	124	137	84	90	0.732	-0.45	0.323498	1	0.685	-0.546	0.235429	1	1.131	0.177	0.705014	1	0.1076
ZGAL_660	815181	817250	-			Sodium / alanine symporter		2439	3426	2979	1609	1069	418	732	1719	1248	2511	2134	2900	1382	1425	1464	2343	2281	3434	1334	1130	1278	1452	1670	1937	1760.78	1424	2686	1247	1686	1.183	0.243	0.33548	1	0.876	-0.19	0.451588	1	1.871	0.904	0.000364869	1	0.0208
ZGAL_661	817362	818375	-	mthK		Calcium-gated potassium channel		572	839	641	265	226	45	305	1754	1020	804	887	508	324	349	315	386	482	370	556	1153	1044	465	694	339	539.76	329	413	918	499	1.508	0.592	0.112927	1	2.753	1.461	9.23e-05	0.380256	1.254	0.327	0.390411	1	0.072
ZGAL_662	818372	818599	-			Conserved hypothetical membrane protein		123	178	202	86	126	37	0	34	17	51	0	33	70	74	99	125	269	304	0	22	17	29	0	22	86.02	81	233	13	17	0.245	-2.03	0.0289808	1	0.199	-2.329	0.0131625	1	2.624	1.392	0.132557	1	1.1017
ZGAL_663	818673	819986	-			Conserved hypothetical protein		452	568	511	273	198	27	97	213	112	351	275	335	256	236	251	398	422	222	177	140	115	203	215	224	238.22	248	347	144	214	0.865	-0.21	0.481746	1	0.58	-0.786	0.00965052	1	1.434	0.52	0.0893167	1	0.0139
ZGAL_664	820115	820426	-	glpE1	2.8.1.1	Thiosulfate sulfurtransferase		214	365	339	581	840	511	0	94	45	86	0	26	121	152	167	846	1792	4198	0	62	46	50	0	17	620.9	147	2279	36	22	0.222	-2.169	0.0807368	1	0.322	-1.633	0.18885	1	10.476	3.389	0.00626826	1	1.6158
ZGAL_665	820588	821034	+			MarR-type transcriptional regulator		188	292	250	817	425	448	175	340	475	229	51	191	106	121	123	1190	907	3680	319	223	486	132	40	128	621.36	117	1926	343	100	0.86	-0.217	0.708081	1	2.831	1.501	0.00930962	1	15.015	3.908	1.22e-11	5.32e-08	0.2557
ZGAL_666	821076	821651	+			Conserved hypothetical protein		1517	2021	1897	3938	3298	3064	137	1237	747	998	327	474	859	841	932	5735	7037	25170	250	813	765	577	256	317	3629.26	877	12647	609	383	0.45	-1.153	0.0512266	1	0.704	-0.507	0.391817	1	13.206	3.723	2.97e-10	1.29e-06	0.2984
ZGAL_667	821890	823287	+	trpE	4.1.3.27	Anthranilate synthase, component I	1.5.1.15 : Tryptophan	3515	3849	3980	6473	1335	133	1513	2133	1378	2407	1225	1461	1991	1601	1956	9427	2848	1093	2758	1402	1411	1392	959	976	2317.72	1849	4456	1857	1109	0.611	-0.712	0.236887	1	1.004	0.005	0.993085	1	2.341	1.227	0.0415615	1	0.302
ZGAL_668	823290	823853	+	trpG	4.1.3.27	Anthranilate synthase component II (glutamine amidotransferase)	1.5.1.15 : Tryptophan	1446	1359	1413	3458	880	66	562	1384	745	1395	705	1311	819	565	695	5036	1878	542	1024	909	763	807	552	876	1205.43	693	2485	899	745	1.072	0.101	0.862947	1	1.286	0.363	0.533572	1	3.45	1.787	0.00218448	1	0.2776
ZGAL_669	823911	824906	+	trpD	2.4.2.18	Anthranilate phosphoribosyltransferase	1.5.1.15 : Tryptophan	2831	2787	3219	5722	1460	158	1016	3753	2755	1561	983	1717	1604	1159	1582	8333	3115	1298	1852	2466	2821	903	769	1147	2254.05	1448	4249	2380	940	0.657	-0.607	0.257647	1	1.621	0.697	0.193493	1	2.854	1.513	0.00478408	1	0.2123
ZGAL_670	824932	825714	+	trpC	4.1.1.48	Indole-3-glycerol phosphate synthase	1.5.1.15 : Tryptophan	1354	1463	1826	2401	768	57	244	1032	678	460	334	295	767	608	898	3497	1639	468	445	678	694	266	261	197	868.16	758	1868	606	241	0.33	-1.601	0.00353127	1	0.805	-0.313	0.56852	1	2.412	1.27	0.0205651	1	0.2321
ZGAL_671	825715	826419	+	trpF	5.3.1.24	N-(5'-phosphoribosyl)anthranilate isomerase	1.5.1.15 : Tryptophan	1127	909	1098	1932	520	21	305	582	485	989	360	424	638	378	540	2814	1110	173	556	382	497	572	282	283	685.29	519	1366	478	379	0.741	-0.433	0.51712	1	0.925	-0.112	0.866644	1	2.535	1.342	0.0446644	1	0.4031
ZGAL_672	826479	827663	+	trpB1	4.2.1.20	Tryptophan synthase beta subunit	1.5.1.15 : Tryptophan	2511	2664	2864	4303	1436	357	997	1842	1233	1627	754	926	1422	1108	1408	6266	3064	2933	1817	1210	1262	941	590	618	1886.73	1313	4088	1430	716	0.551	-0.861	0.0241002	1	1.088	0.121	0.750968	1	3.071	1.619	2.24e-05	0.0976677	0.089
ZGAL_673	827755	828519	+	trpA	4.2.1.20	Tryptophan synthase, alpha subunit	1.5.1.15 : Tryptophan	1819	1925	1977	2543	678	69	529	566	455	995	497	511	1030	801	972	3703	1447	567	964	372	466	575	389	341	968.94	934	1906	601	435	0.478	-1.066	0.0654172	1	0.651	-0.618	0.285415	1	2.001	1	0.0840077	1	0.2726
ZGAL_674	828545	828772	+			Conserved hypothetical membrane protein		83	108	78	113	58	7	15	38	6	69	31	11	47	45	38	165	124	58	27	25	6	40	24	7	50.5	43	116	19	24	0.564	-0.826	0.203448	NA	0.462	-1.115	0.0921251	1	2.615	1.387	0.0332802	1	0.282
ZGAL_675	828820	829791	+			Conserved hypothetical protein		675	670	620	313	128	20	121	231	175	305	1134	957	382	279	305	456	273	164	221	152	179	176	888	639	342.8	322	298	184	568	1.736	0.796	0.138234	1	0.579	-0.788	0.144484	1	0.94	-0.089	0.869504	1	0.2128
ZGAL_676	829862	832408	-	ppcA	4.1.1.31	Phosphoenolpyruvate carboxylase		11732	15207	12447	5926	4147	3088	30178	32383	28921	13779	8183	5716	6646	6324	6118	8630	8848	25367	55012	21280	29610	7967	6405	3817	15502.2	6363	14282	35301	6063	0.954	-0.068	0.892961	1	5.324	2.412	1.69e-06	0.00698068	2.2	1.137	0.0240818	1	0.2051
ZGAL_677	832714	833379	-			Conserved hypothetical protein		293	303	278	79	51	19	100	320	278	227	250	231	166	126	137	115	109	156	182	210	285	131	196	154	163.92	143	127	226	160	1.121	0.165	0.602171	1	1.578	0.658	0.0378252	1	0.859	-0.219	0.518238	1	0.0284
ZGAL_678	833395	836847	-	pycA	6.4.1.1	Pyruvate carboxylase		3233	3895	3698	1607	1169	269	558	1371	675	2462	1523	2448	1831	1620	1818	2340	2494	2210	1017	901	691	1424	1192	1635	1597.75	1756	2348	870	1417	0.808	-0.308	0.207302	1	0.497	-1.01	3.88e-05	0.159806	1.336	0.418	0.0889002	1	0.0161
ZGAL_679	837045	837173	+			Conserved hypothetical protein		81	120	154	129	195	54	1	63	29	82	192	217	46	50	76	188	416	444	2	41	30	47	150	145	136.21	57	349	24	114	1.937	0.954	0.153278	1	0.458	-1.128	0.0990437	1	5.621	2.491	0.000203225	0.88606	0.3825
ZGAL_680	837175	837936	-			Conserved hypothetical protein		1084	1239	1006	1756	1169	380	349	920	434	908	383	488	614	515	494	2557	2494	3122	636	605	444	525	300	326	1052.73	541	2724	562	384	0.711	-0.491	0.109726	1	1.037	0.052	0.864895	1	4.955	2.309	5.2e-14	2.27e-10	0.0392
ZGAL_681	838042	839070	-	rluD	5.4.99.-	Ribosomal large subunit pseudouridine synthase D		1617	1986	1569	1146	774	165	501	992	577	2016	1855	1421	916	826	771	1669	1651	1355	913	652	591	1166	1452	949	1075.96	838	1558	719	1189	1.415	0.501	0.0745624	1	0.857	-0.222	0.431314	1	1.857	0.893	0.00162	1	0.029
ZGAL_682	839074	839661	-			PASTA domain protein		1136	1438	1264	1077	770	64	167	564	451	766	928	734	643	598	621	1568	1643	526	304	371	462	443	726	490	699.69	621	1246	379	553	0.892	-0.164	0.696854	1	0.616	-0.699	0.0984763	1	1.997	0.998	0.0183648	1	0.1053
ZGAL_683	839755	840735	+	ddlA	6.3.2.4	D-alanine--D-alanine ligase		1422	2095	1871	326	257	45	490	935	571	1987	786	1305	805	871	920	475	548	370	893	614	585	1149	615	872	726.43	865	464	697	879	1.015	0.022	0.946284	1	0.806	-0.311	0.33862	1	0.545	-0.875	0.00821018	1	0.0462
ZGAL_684	840780	841235	+	coaD	2.7.7.3	Phosphopantetheine adenylyltransferase		315	461	398	44	49	15	131	132	53	229	113	171	178	192	196	64	105	123	239	87	54	132	88	114	131.04	189	97	127	111	0.6	-0.737	0.147379	1	0.671	-0.576	0.258799	1	0.512	-0.967	0.0665594	1	0.1644
ZGAL_685	841442	843292	+		2.7.13.3	Two-component system - Sensor histidine kinase		4688	5151	4100	380	258	68	747	1995	1266	4323	15146	15501	2656	2142	2015	553	550	559	1362	1311	1296	2500	11856	10352	3096.01	2271	554	1323	8236	3.532	1.82	0.000104802	0.355382	0.589	-0.763	0.104252	1	0.252	-1.991	2.65e-05	0.115445	0.1514
ZGAL_686	843279	843683	+			Two-component system - Response regulator, receiver domain		546	632	503	24	10	8	24	136	65	310	1671	1757	309	263	247	35	21	66	44	89	67	179	1308	1173	316.81	273	41	67	887	3.119	1.641	0.00684564	1	0.258	-1.953	0.00148715	1	0.151	-2.731	2.38e-05	0.103855	0.303
ZGAL_687	843718	845493	+		3.4.-.-	Metallopeptidase, family M14		1532	2068	1750	1394	804	138	232	1231	664	1617	2674	3229	868	860	860	2030	1715	1134	423	809	680	935	2093	2157	1213.62	863	1626	637	1728	1.982	0.987	0.0141859	1	0.743	-0.428	0.288927	1	1.873	0.905	0.0250269	1	0.0943
ZGAL_688	845499	846086	-		3.6.1.-	NUDIX hydrolase		655	1101	826	262	173	33	33	1391	1023	386	331	404	371	458	406	382	369	271	60	914	1047	223	259	270	419.2	412	341	674	251	0.622	-0.685	0.299951	1	1.605	0.683	0.301048	1	0.837	-0.257	0.699331	1	0.3858
ZGAL_689	846094	846735	+	pyrE	2.4.2.10	Orotate phosphoribosyltransferase		2232	3083	2574	1463	867	78	632	1373	781	2316	730	957	1264	1282	1265	2131	1850	641	1152	902	800	1339	571	639	1153.04	1270	1541	951	850	0.675	-0.568	0.224087	1	0.753	-0.409	0.381029	1	1.213	0.279	0.551344	1	0.1363
ZGAL_690	846743	847135	+			Conserved hypothetical protein		1804	2610	2066	1092	621	84	327	1108	550	730	226	279	1022	1085	1016	1590	1325	690	596	728	563	422	177	186	783.4	1041	1202	629	262	0.258	-1.957	3.22e-06	0.0109107	0.61	-0.714	0.0889199	1	1.158	0.212	0.614807	1	0.1099
ZGAL_691	847136	847867	-		6.3.4.15	Biotin-[acetyl-CoA-carboxylase] ligase		127	212	260	54	40	12	19	58	28	141	128	126	72	88	128	79	85	99	35	38	29	82	100	84	76.48	96	88	34	89	0.923	-0.116	0.737535	NA	0.358	-1.481	5.79e-05	0.238358	0.892	-0.165	0.65833	1	0.0299
ZGAL_692	847960	848343	+			Iojap family protein		2998	4554	3820	5338	2688	2073	1862	6850	4822	4354	3903	3475	1698	1894	1878	7774	5735	17029	3394	4501	4937	2518	3055	2321	4727.84	1823	10179	4277	2631	1.435	0.521	0.192898	1	2.316	1.212	0.00246232	1	5.434	2.442	1.06e-09	4.61e-06	0.1017
ZGAL_693	848353	850362	+	ftsH	3.4.24.-	Cell division protein FtsH		7065	8955	7082	11978	6139	2151	2974	5189	3569	7646	6546	6050	4002	3724	3481	17443	13099	17670	5421	3410	3654	4421	5124	4041	7124.18	3736	16071	4162	4529	1.211	0.276	0.313344	1	1.113	0.154	0.573292	1	4.257	2.09	2.16e-14	9.4e-11	0.0284
ZGALAM_0703	850395	850514	+			protein of unknown function		0	0	1	0	0	0	0	0	0	0	0	0	0	0	0	0	0	0	0	0	0	0	0	0	0.04	0	0	0	0	0.555	-0.849	0.566342	NA	0.627	-0.673	0.649211	NA	0.816	-0.293	0.843175	NA	0
ZGAL_694	850421	851035	+			Conserved hypothetical protein		1806	2222	1784	1528	630	184	2062	3624	2600	2708	7897	7898	1023	924	877	2225	1344	1512	3759	2381	2662	1566	6181	5275	2477.43	941	1694	2934	4341	4.469	2.16	3.36e-06	0.011383	3.044	1.606	0.000550753	1	1.779	0.831	0.0745366	1	0.1467
ZGAL_695	851037	851840	+	cdsA	2.7.7.41	Phosphatidate cytidylyltransferase		733	1200	1063	404	284	95	63	401	208	544	727	717	415	499	523	588	606	780	115	264	213	315	569	479	447.11	479	658	197	454	0.948	-0.076	0.835546	1	0.419	-1.254	0.000744132	1	1.361	0.444	0.232072	1	0.0628
ZGAL_696	851830	852513	+	psd	4.1.1.65	Phosphatidylserine decarboxylase proenzyme		1283	1519	1317	516	272	71	369	1351	1043	915	701	1092	727	632	647	751	580	583	673	888	1068	529	549	729	696.36	669	638	876	602	0.902	-0.149	0.594129	1	1.309	0.389	0.165518	1	0.96	-0.059	0.83723	1	0.0263
ZGAL_697	852488	852754	+			Acyl-CoA binding protein		477	648	518	119	50	17	817	1808	1254	712	1050	1252	270	269	255	173	107	140	1489	1188	1284	412	822	836	603.75	265	140	1320	690	2.577	1.366	7.03e-05	0.238556	4.898	2.292	2.52e-11	1.04e-07	0.536	-0.899	0.0137665	1	0.0533
ZGAL_698	852787	853551	-			Creatinase family protein		106	166	169	36	37	24	27	94	108	67	236	205	60	69	83	52	79	197	49	62	111	39	185	137	93.55	71	109	74	120	1.665	0.735	0.225505	1	1.046	0.065	0.915833	1	1.45	0.536	0.388131	1	0.2695
ZGAL_699	853589	854857	-			Fatty acid hydroxylase family protein		97	109	135	54	56	22	1	19	25	34	89	95	55	45	66	79	119	181	2	12	26	20	70	63	61.51	55	126	13	51	0.918	-0.123	0.845443	NA	0.265	-1.917	0.00369638	1	2.151	1.105	0.0842272	1	0.277
ZGAL_700	854907	855500	-			Conserved hypothetical periplasmic protein		371	509	407	138	97	28	58	441	214	684	706	849	210	212	200	201	207	230	106	290	219	395	553	567	282.47	207	213	205	505	2.408	1.268	0.000605836	1	0.997	-0.005	0.989316	1	1.019	0.027	0.943034	1	0.063
ZGAL_701	855796	856365	-			TetR-type transcriptional regulator		158	267	246	57	41	9	26	128	69	324	299	849	89	111	121	83	87	74	47	84	71	187	234	567	146.37	107	81	67	329	3.007	1.589	0.000488725	1	0.641	-0.642	0.168013	1	0.773	-0.371	0.441513	1	0.1196
ZGAL_702	856596	859226	-	valS	6.1.1.9	Valyl-tRNA synthetase		4869	6474	5718	4032	2957	630	3049	5272	4657	4072	1297	1945	2758	2692	2811	5872	6309	5175	5558	3464	4768	2354	1015	1299	3673.05	2754	5785	4597	1556	0.569	-0.813	0.0209933	1	1.659	0.73	0.0381212	1	2.084	1.059	0.00266849	1	0.0667
ZGAL_703	859426	859800	+			Conserved hypothetical protein		1482	2231	1895	1222	915	2085	316	901	716	764	1570	871	839	928	931	1780	1952	17128	576	592	733	442	1229	582	2309.34	899	6953	634	751	0.842	-0.248	NA	NA	0.717	-0.48	NA	NA	7.022	2.812	NA	NA	0.4837
ZGAL_704	859862	861193	-			Conserved PDZ-containing protein		73	106	119	961	995	312	131	54	72	197	701	494	41	44	58	1399	2123	2563	239	35	74	114	549	330	630.83	48	2028	116	331	6.356	2.668	3.71e-05	0.125764	2.307	1.206	0.0636672	1	36.333	5.183	1.12e-15	4.88e-12	0.361
ZGAL_705	861279	862526	+	aatB	2.6.1.1	Aspartate aminotransferase	1.5.1.1 : Glutamate,1.5.1.5 : Aspartate	1160	1731	1602	217	157	7	931	806	689	1417	736	723	657	720	787	316	335	58	1697	530	705	819	576	483	640.29	721	236	977	626	0.872	-0.198	0.722885	1	1.341	0.423	0.449173	1	0.347	-1.526	0.00712075	1	0.2296
ZGAL_706	862526	863542	+	murB	1.1.1.158	UDP-N-acetylenolpyruvoylglucosamine reductase		998	1118	913	102	86	12	474	743	460	1448	2480	2556	565	465	449	149	183	99	864	488	471	837	1941	1707	684.87	493	144	608	1495	2.981	1.576	0.000110519	0.374771	1.227	0.295	0.470957	1	0.306	-1.71	5.83e-05	0.254368	0.0932
ZGALAM_0717	863581	863712	-			protein of unknown function		24	50	41	16	16	59	0	11	6	15	0	13	14	21	20	23	34	485	0	7	6	9	0	9	52.28	18	181	4	6	0.369	-1.437	NA	NA	0.31	-1.688	NA	NA	7.722	2.949	NA	NA	1.323
ZGAL_707	863746	864312	+			RNA polymerase ECF-type sigma factor		1405	1743	1592	1673	2526	1182	183	459	369	617	559	615	796	725	783	2436	5390	9710	334	302	378	357	438	411	1838.11	768	5845	338	402	0.529	-0.918	0.0327553	1	0.446	-1.164	0.00696515	1	7.339	2.876	2.11e-11	9.21e-08	0.1154
ZGAL_708	864317	865075	+			Conserved hypothetical membrane protein		656	842	763	1712	1923	1953	150	230	99	397	242	387	372	350	375	2493	4103	16044	273	151	101	230	189	258	2078.33	366	7547	175	226	0.628	-0.671	0.256515	1	0.491	-1.027	0.0832233	1	18.691	4.224	8.13e-13	3.54e-09	0.3057
ZGAL_709	865161	865379	+			Putative exported protein		416	630	576	1246	1182	71	21	149	66	212	130	81	236	262	283	1815	2522	583	38	98	68	123	102	54	515.23	260	1640	68	93	0.367	-1.447	0.00626594	1	0.274	-1.868	0.000474229	1	6.032	2.593	8.48e-07	0.00369576	0.2018
ZGAL_710	865405	865959	+			RNA polymerase ECF-type sigma factor		2044	2439	1708	3375	1887	227	758	2054	1116	1709	348	811	1158	1014	840	4915	4026	1865	1382	1350	1143	988	272	542	1624.5	1004	3602	1292	601	0.605	-0.724	0.13071	1	1.279	0.355	0.458094	1	3.496	1.806	0.000163306	0.712015	0.1588
ZGAL_711	866081	866956	+	lipA	2.8.1.-	Lipoyl synthase		2198	2568	1970	2653	1555	229	2392	4072	3021	3663	2804	2601	1245	1068	968	3864	3318	1881	4360	2676	3093	2118	2195	1737	2376.93	1094	3021	3376	2017	1.832	0.873	0.00963734	1	3.049	1.608	1.86e-06	0.00767622	2.741	1.454	1.71e-05	0.0744816	0.0526
ZGAL_712	867051	868061	+	gapC	1.2.1.12	Glyceraldehyde 3-phosphate dehydrogenase		691	960	843	994	601	128	47	559	362	442	321	343	391	399	414	1448	1282	1051	86	367	371	256	251	229	545.5	401	1260	275	245	0.617	-0.697	0.127073	1	0.692	-0.531	0.246481	1	3.074	1.62	0.00039616	1	0.1324
ZGAL_713	868058	870286	+		2.7.13.3	Two-component system hybrid - Sensor histidine kinase/Response regulator, receiver domain		1505	1899	1713	1294	648	211	1147	2069	2131	1509	6624	4611	853	790	842	1884	1383	1733	2091	1360	2182	873	5185	3079	1854.49	828	1667	1878	3046	3.561	1.832	0.000323918	1	2.221	1.151	0.0239511	1	1.978	0.984	0.0541555	1	0.1908
ZGAL_714	870279	871274	-	lpxK	2.7.1.130	Tetraacyldisaccharide 4'-kinase		254	376	334	29	34	22	487	537	549	193	373	189	144	156	164	42	73	181	888	353	562	112	292	126	257.7	155	99	601	177	1.135	0.183	0.737061	1	3.732	1.9	0.000486311	1	0.604	-0.727	0.198174	1	0.2168
ZGAL_715	871323	872417	+			NIF3 family protein		625	942	874	250	137	86	186	416	272	871	608	978	354	392	430	364	292	706	339	273	278	504	476	653	421.82	392	454	297	544	1.384	0.469	0.180395	1	0.759	-0.398	0.259188	1	1.128	0.174	0.626182	1	0.0528
ZGAL_716	872423	873202	+			Conserved hypothetical protein		5243	8720	5210	1031	414	148	523	5524	3172	1585	469	501	2970	3627	2561	1501	883	1216	953	3630	3248	916	367	335	1850.59	3053	1200	2610	539	0.185	-2.433	4.13e-06	0.0140031	0.859	-0.219	0.677851	1	0.403	-1.311	0.0133173	1	0.1918
ZGAL_717	873269	874609	-	kmoA	1.14.13.9	Kynurenine 3-monooxygenase		1399	1891	1838	788	448	163	799	2235	1745	1129	831	1205	792	786	903	1148	956	1339	1457	1469	1787	653	650	805	1062.05	827	1148	1571	703	0.85	-0.235	0.323584	1	1.892	0.92	0.000105518	0.434631	1.375	0.46	0.0562302	1	0.0131
ZGAL_718	874936	875565	-	clpP2	3.4.21.92	Endopeptidase Clp, peptidase subunit, family S14		5737	7416	6432	11422	6587	3103	1328	5893	3100	4855	2710	3008	3250	3084	3162	16634	14055	25491	2421	3873	3174	2807	2121	2009	6839.91	3165	18727	3156	2312	0.733	-0.448	0.157199	1	0.997	-0.004	0.990698	1	5.815	2.54	1.12e-15	4.87e-12	0.0474
ZGAL_719	875676	876374	+			Conserved hypothetical membrane protein		580	733	639	92	61	5	749	1038	806	860	839	902	329	305	314	134	130	41	1365	682	825	497	657	602	490.15	316	102	957	585	1.838	0.878	0.020052	1	2.983	1.577	3e-05	0.123476	0.352	-1.506	0.000182521	0.795793	0.0623
ZGAL_720	876387	877532	-			Major facilitator family transporter		133	198	171	12	8	1	1	245	203	192	65	59	75	82	84	17	17	8	2	161	208	111	51	39	71.37	80	14	124	67	0.844	-0.244	0.774082	NA	1.493	0.579	0.49687	1	0.218	-2.195	0.0151503	1	0.7343
ZGAL_721	877671	878747	-		3.4.24.76	Flavastacin, family M12		1916	1357	1540	159	91	36	116	351	263	1133	926	778	1085	564	757	232	194	296	211	231	269	655	725	520	478.25	802	241	237	633	0.791	-0.338	0.301348	1	0.3	-1.738	1.46e-07	0.000602502	0.298	-1.746	2.95e-07	0.00128595	0.0448
ZGAL_722	878924	880195	-	kynU	3.7.1.3	Kynureninase		996	1443	1196	270	209	83	172	571	296	697	390	800	564	600	588	393	446	682	314	375	303	403	305	534	458.96	584	507	331	414	0.712	-0.491	0.117322	1	0.57	-0.812	0.0100779	1	0.853	-0.229	0.474163	1	0.0368
ZGAL_723	880245	880712	-		2.3.1.-	GCN5-related N-acetyltransferase		182	269	197	48	39	14	11	189	107	153	82	92	103	112	97	70	83	115	20	124	110	88	64	61	87.32	104	89	85	71	0.694	-0.527	0.322929	1	0.829	-0.27	0.613552	1	0.841	-0.249	0.650724	1	0.1726
ZGAL_724	880781	881422	+	mdmC	2.1.1.-	O-methyltransferase		337	513	406	25	21	2	1004	1052	733	443	577	448	191	213	200	36	45	16	1830	691	750	256	452	299	415.04	201	32	1090	336	1.651	0.723	0.104969	1	5.244	2.391	8.02e-08	0.0003303	0.185	-2.432	1.19e-06	0.00520097	0.1197
ZGAL_725	881388	881960	-	sepP1	3.6.1.27	Undecaprenyl-diphosphatase		544	887	700	299	203	52	268	733	453	215	139	206	308	369	344	435	433	427	489	482	464	124	109	138	343.46	340	432	478	124	0.365	-1.454	3.33e-11	1.13e-07	1.401	0.487	0.0232809	1	1.268	0.343	0.124528	1	0
ZGAL_726	881963	882301	-	tatA		Sec-independent protein translocase		881	1223	1034	811	626	45	680	1005	590	1876	1437	1645	499	509	508	1181	1336	370	1240	660	604	1085	1125	1099	851.21	505	962	835	1103	2.15	1.104	0.014151	1	1.634	0.708	0.115943	1	1.896	0.923	0.041332	1	0.1295
ZGAL_727	882384	884696	-		3.4.11.-	Aminopeptidase, family M1		5529	6638	5795	22280	10973	3246	1164	2604	1501	5442	3898	6883	3132	2761	2848	32446	23413	26665	2122	1711	1537	3147	3051	4597	8952.47	2914	27508	1790	3598	1.233	0.302	0.270336	1	0.616	-0.699	0.0110256	1	9.294	3.216	9.06e-32	3.95e-28	0.0291
ZGAL_728	884757	885263	-			Conserved hypothetical periplasmic protein		263	416	305	231	151	77	234	225	164	418	189	251	149	173	150	336	322	633	427	148	168	242	148	168	255.22	157	430	248	186	1.177	0.236	0.611704	1	1.549	0.631	0.174231	1	2.643	1.402	0.00272164	1	0.1329
ZGAL_729	885314	886144	-			Conserved hypothetical periplasmic protein		62	85	64	153	152	17	6	98	22	116	184	201	35	35	31	223	324	140	11	64	23	67	144	134	102.66	34	229	33	115	3.258	1.704	0.00271788	1	0.992	-0.011	0.984933	1	6.425	2.684	2.97e-06	0.0129307	0.216
ZGAL_730	886197	887027	-			Conserved hypothetical periplasmic protein		114	135	176	460	483	76	2	151	74	170	74	240	65	56	87	670	1031	624	4	99	76	98	58	160	252.26	69	775	60	105	1.498	0.583	0.395416	1	0.88	-0.184	0.790425	1	10.082	3.334	1.16e-06	0.00506878	0.4297
ZGAL_731	887086	887868	-			Conserved hypothetical periplasmic protein		256	257	255	447	345	40	133	124	49	353	81	270	145	107	125	651	736	329	242	81	50	204	63	180	242.9	126	572	124	149	1.181	0.241	0.684384	1	0.984	-0.023	0.969544	1	4.348	2.12	0.000349473	1	0.2667
ZGAL_732	887855	888604	-			Conserved hypothetical periplasmic protein		791	1063	909	2399	1238	96	355	2001	1357	2632	1060	2827	448	442	447	3494	2642	789	647	1315	1389	1522	830	1888	1320.97	446	2308	1117	1413	3.078	1.622	0.00178393	1	2.449	1.292	0.0128738	1	4.978	2.316	8.43e-06	0.0367504	0.2001
ZGAL_733	888966	892508	+			Conserved hypothetical periplasmic protein		3041	3782	3164	1024	611	124	1674	2856	2589	3463	4817	4463	1723	1573	1555	1491	1304	1019	3052	1877	2651	2002	3771	2981	2083.07	1617	1271	2527	2918	1.794	0.843	0.00936948	1	1.555	0.637	0.0498719	1	0.791	-0.337	0.302722	1	0.0458
ZGAL_734	892533	893684	+			Conserved hypothetical periplasmic protein		725	861	752	210	118	66	101	284	207	719	1525	1462	411	358	370	306	252	542	184	187	212	416	1194	976	450.56	380	367	194	862	2.24	1.164	0.00588777	1	0.518	-0.949	0.0260867	1	0.949	-0.076	0.860397	1	0.1049
ZGAL_735	894048	894782	+		3.4.-.-	Metallopeptidase, family M15		1018	1200	1065	648	348	107	808	503	322	2672	20864	13530	577	499	523	944	743	879	1473	331	330	1545	16331	9036	2767.5	533	855	711	8971	14.798	3.887	1.84e-08	6.25e-05	1.314	0.394	0.56891	1	1.568	0.649	0.348738	1	0.4462
ZGAL_736	894820	895584	+		3.4.24.-	Metallopeptidase, family M48		502	673	531	164	84	49	128	161	80	513	1268	1554	284	280	261	239	179	403	233	106	82	297	993	1038	366.16	275	274	140	776	2.742	1.455	0.00627189	1	0.517	-0.952	0.0759478	1	0.98	-0.029	0.956542	1	0.2084
ZGALAM_0748	895822	895989	+			conserved protein of unknown function		77	111	107	124	135	64	1	8	4	37	0	4	44	46	53	181	288	526	2	5	4	21	0	3	97.67	48	332	4	8	0.195	-2.359	0.00438584	1	0.103	-3.279	0.000177897	0.732758	6.169	2.625	0.00116585	1	0.6965
ZGAL_737	896097	896489	-			Ankyrin repeats protein		506	754	583	6362	10239	6485	233	1415	897	306	169	518	287	314	287	9265	21847	53273	425	930	918	177	132	346	7349.96	296	28128	758	218	0.747	-0.421	0.465966	1	2.487	1.314	0.0228269	1	82.595	6.368	2.37e-28	1.03e-24	0.2623
ZGAL_738	896833	898350	+	gpmI	5.4.2.12	2,3-Bisphosphoglycerate-independent phosphoglycerate mutase	1.1.1 : Carbohydrates/Carbon compounds,1.3.1 : Glycolysis	4572	5761	5488	9890	4088	505	2101	4741	3062	4222	857	1145	2590	2396	2698	14403	8723	4148	3830	3116	3135	2441	671	765	4076.17	2561	9091	3360	1292	0.514	-0.959	0.072498	1	1.302	0.381	0.475627	1	3.433	1.779	0.000864341	1	0.2323
ZGAL_739	898384	899202	+	mapA	3.4.11.18	Methionyl aminopeptidase, family M24		5606	6497	5544	5649	3205	812	1510	7399	6193	5475	2019	2520	3176	2702	2725	8227	6838	6670	2753	4862	6340	3166	1580	1683	4226.87	2868	7245	4652	2143	0.751	-0.414	0.28387	1	1.612	0.688	0.074718	1	2.495	1.319	0.000645969	1	0.0856
ZGAL_740	899245	900015	+			Conserved hypothetical protein		1513	1871	1666	832	401	196	490	898	495	1131	293	370	857	778	819	1212	856	1610	893	590	507	654	229	247	771	818	1226	663	377	0.468	-1.096	0.0154527	1	0.813	-0.298	0.510247	1	1.482	0.567	0.210892	1	0.1322
ZGAL_741	900012	900956	-	apbE1		Thiamine biosynthesis protein apbE		768	945	800	484	300	152	848	2947	2157	949	395	391	435	393	393	705	640	1249	1546	1937	2208	549	309	261	885.39	407	865	1897	373	0.918	-0.124	0.745145	1	4.565	2.191	7.46e-09	3.07e-05	2.082	1.058	0.00566783	1	0.0765
ZGAL_742	901012	901380	-			Conserved hypothetical protein		579	805	828	451	284	427	196	301	223	656	230	181	328	335	407	657	606	3508	357	198	228	379	180	121	608.65	357	1590	261	227	0.648	-0.627	NA	NA	0.74	-0.434	NA	NA	4.19	2.067	NA	NA	0.3462
ZGAL_743	901494	902801	-	nqrF	1.6.5.-	Na(%2B)-translocating NADH-quinone reductase subunit F		7439	9473	8384	6494	3442	1801	11767	8794	9619	9310	5263	3499	4214	3940	4121	9457	7344	14795	21450	5779	9848	5383	4120	2337	7732.3	4092	10532	12359	3947	0.965	-0.051	0.918099	1	2.944	1.558	0.00161636	1	2.517	1.332	0.00704789	1	0.1791
ZGAL_744	902804	903556	-	nqrE	1.6.5.-	Na(%2B)-translocating NADH-quinone reductase subunit E		7858	9458	8059	7317	2802	1454	7475	19006	20628	9113	4827	4279	4451	3934	3961	10656	5979	11944	13626	12490	21119	5269	3778	2858	8338.75	4115	9526	15745	3968	0.965	-0.052	0.889271	1	3.76	1.911	2.63e-07	0.0010849	2.289	1.194	0.00130265	1	0.0738
ZGAL_745	903578	904225	-	nqrD	1.6.5.-	Na(%2B)-translocating NADH-quinone reductase subunit D		2939	3819	3505	2426	1403	366	602	5206	3882	1482	371	493	1665	1588	1723	3533	2994	3007	1097	3421	3974	857	290	329	2039.88	1659	3178	2831	492	0.306	-1.708	0.000815035	1	1.685	0.753	0.139629	1	1.886	0.915	0.0728266	1	0.1776
ZGAL_746	904227	904976	-	nqrC	1.6.5.-	Na(%2B)-translocating NADH-quinone reductase subunit C		3771	4940	4105	2771	1322	191	980	3045	2141	2936	1061	994	2136	2055	2018	4035	2821	1569	1786	2001	2192	1698	831	664	1983.74	2070	2808	1993	1064	0.52	-0.943	0.0275707	1	0.964	-0.053	0.901214	1	1.353	0.436	0.308373	1	0.1182
ZGAL_747	904979	906253	-	nqrB	1.6.5.-	Na(%2B)-translocating NADH-quinone reductase subunit B		5732	7253	7423	4934	2349	446	3702	7562	4152	6433	1976	2323	3247	3016	3649	7185	5012	3664	6748	4969	4251	3720	1547	1551	4046.63	3304	5287	5323	2273	0.692	-0.531	0.206945	1	1.598	0.676	0.107667	1	1.589	0.668	0.112253	1	0.1208
ZGAL_748	906257	907609	-	nqrA	1.6.5.-	Na(%2B)-translocating NADH-quinone reductase subunit A		9952	13679	11061	6640	2770	546	3039	15483	8684	7594	2137	2543	5637	5689	5437	9670	5910	4485	5540	10175	8891	4391	1673	1698	5766.31	5588	6688	8202	2587	0.47	-1.089	0.0170796	1	1.457	0.543	0.234167	1	1.194	0.255	0.576093	1	0.1523
ZGAL_749	907762	909006	+			Conserved hypothetical periplasmic protein		1584	2069	1711	1351	672	71	820	1419	1045	1873	1710	1607	897	860	841	1967	1434	583	1495	932	1070	1083	1339	1073	1131.27	866	1328	1166	1165	1.338	0.421	0.302011	1	1.339	0.421	0.302315	1	1.534	0.617	0.1316	1	0.0964
ZGAL_750	909043	910170	+			Conserved hypothetical membrane protein		703	877	620	258	134	21	272	994	644	654	898	1032	398	365	305	376	286	173	496	653	659	378	703	689	456.71	356	278	603	590	1.647	0.72	0.0473443	1	1.684	0.752	0.0386792	1	0.804	-0.315	0.39915	1	0.0644
ZGAL_751	910183	910569	+	apaG		Protein ApaG		667	1148	946	1174	673	105	50	265	169	470	496	473	378	477	465	1710	1436	863	91	174	173	272	388	316	561.89	440	1336	146	325	0.742	-0.431	0.233971	1	0.339	-1.559	2.22e-05	0.091415	3.011	1.59	1.19e-05	0.0519764	0.0598
ZGAL_752	910772	912400	+	pruA	1.2.1.88	1-pyrroline-5-carboxylate dehydrogenase	1.1.3.3 : Arginine catabolism,1.5.1.1 : Glutamate	5035	6335	5971	46438	25430	10152	4444	6718	5319	6187	2315	1685	2852	2635	2935	67627	54260	83397	8101	4415	5446	3577	1812	1125	19848.4	2807	68428	5987	2171	0.777	-0.364	0.397544	1	2.104	1.073	0.0125134	1	23.067	4.528	5.76e-26	2.51e-22	0.1218
ZGAL_753	912522	913034	+			DinB family protein, exported		554	649	742	1167	560	457	414	1005	610	1409	736	679	314	270	365	1699	1195	3754	755	660	625	815	576	453	956.74	316	2216	680	615	1.922	0.943	0.0281393	1	2.121	1.085	0.0116239	1	6.744	2.754	1.52e-10	6.61e-07	0.1214
ZGAL_754	913579	914214	-	rsmG	2.1.1.-	Ribosomal RNA small subunit methyltransferase G		773	959	851	294	194	31	1233	1778	1851	1981	1431	1535	438	399	418	428	414	255	2248	1168	1895	1145	1120	1025	912.8	418	366	1770	1097	2.599	1.378	1.25e-05	0.042439	4.172	2.061	6.46e-11	2.66e-07	0.893	-0.163	0.614818	1	0.0404
ZGAL_755	914322	915425	+	des6-1	1.14.19.3	Linoleoyl-CoA desaturase		4366	5159	4279	30263	18235	3246	5036	8409	7992	9718	5461	6977	2473	2146	2103	44071	38908	26665	9180	5526	8182	5619	4275	4660	12817.4	2241	36548	7629	4851	2.151	1.105	0.000274856	0.932037	3.368	1.752	7.96e-09	3.28e-05	15.927	3.993	1.66e-39	7.25e-36	0.0371
ZGAL_756	915489	916700	+	aatA	2.6.1.1	Aspartate aminotransferase	1.5.1.1 : Glutamate,1.5.1.5 : Aspartate	3596	4832	5020	13616	10698	1933	860	2307	1428	1780	524	819	2037	2010	2468	19829	22826	15879	1568	1516	1462	1029	410	547	5965.02	2172	19511	1515	662	0.31	-1.692	2.36e-06	0.00800691	0.701	-0.513	0.152279	1	8.756	3.13	2.11e-18	9.22e-15	0.0711
ZGAL_757	916786	918936	-			Conserved hypothetical protein		3476	3833	4082	807	254	75	492	1008	714	2314	5067	5589	1969	1594	2006	1175	542	616	897	662	731	1338	3966	3733	1602.5	1856	778	763	3012	1.608	0.685	0.12594	1	0.418	-1.258	0.00503417	1	0.428	-1.225	0.00661867	1	0.1309
ZGAL_758	919278	920735	-	trkH		Trk system potassium uptake protein trkH		936	1323	1132	344	335	72	1502	1654	994	1948	2407	1551	530	550	556	501	715	591	2738	1087	1018	1126	1884	1036	1027.75	545	602	1614	1349	2.433	1.283	0.00282481	1	2.9	1.536	0.000350663	1	1.102	0.141	0.745785	1	0.1147
ZGAL_759	920768	922117	-	trkA		Trk system potassium uptake protein trkA		1925	2564	1973	525	428	48	1390	2342	1927	2098	1185	1117	1090	1066	970	765	913	394	2534	1539	1973	1213	928	746	1177.59	1042	691	2015	962	0.924	-0.114	0.753438	1	1.917	0.939	0.00941071	1	0.674	-0.569	0.120261	1	0.0672
ZGAL_760	922331	923062	+	menG/ubiE	2.1.1.-	Menaquinone/ubiquinone biosynthesis methyltransferase		390	628	532	36	17	10	87	308	204	219	104	191	221	261	261	52	36	82	159	202	209	127	81	128	151.66	248	57	190	112	0.455	-1.135	0.000526208	1	0.771	-0.376	0.250557	1	0.214	-2.224	3.03e-09	1.32e-05	0.0234
ZGAL_761	923138	923857	+	porT		PorT protein		807	1020	782	40	32	7	76	310	174	439	1270	1277	457	424	384	58	68	58	139	204	178	254	994	853	339.24	422	61	174	700	1.643	0.716	0.119073	1	0.42	-1.253	0.00686784	1	0.153	-2.704	4.33e-08	0.000188962	0.1346
ZGAL_762	923865	924587	-		2.1.1.-	tRNA/rRNA methyltransferase		274	367	317	102	94	9	204	382	329	216	110	148	155	153	156	149	201	74	372	251	337	125	86	99	179.69	155	141	320	103	0.672	-0.573	0.0976424	1	2.048	1.034	0.00257062	1	0.961	-0.058	0.872305	1	0.0317
ZGAL_763	924776	927388	+			Bacterial surface antigen		902	1221	1055	206	144	33	480	1145	694	960	471	526	511	508	519	300	307	271	875	752	711	555	369	351	502.39	513	293	779	425	0.831	-0.267	0.312311	1	1.515	0.6	0.0232922	1	0.578	-0.791	0.00432267	1	0.0197
ZGAL_764	927597	928664	+	fbaA	4.1.2.13,4.1.2.-	Fructose-bisphosphate aldolase, class II	1.1.1 : Carbohydrates/Carbon compounds,1.3.1 : Glycolysis	14734	17878	13694	8850	3949	268	8036	34635	18713	21455	7934	8779	8346	7435	6731	12888	8426	2202	14649	22760	19159	12405	6210	5863	10589.6	7504	7839	18856	8159	1.085	0.117	0.826509	1	2.45	1.293	0.0158692	1	1.044	0.062	0.907273	1	0.1825
ZGAL_765	928692	929576	+	accD	6.4.1.2	Acetyl-coenzyme A carboxylase, carboxyl transferase subunit beta		5170	6374	5475	3311	1835	151	1658	3724	2257	5161	1469	1951	2929	2651	2691	4822	3915	1240	3022	2447	2311	2984	1150	1303	2622.12	2757	3326	2593	1812	0.664	-0.591	0.235827	1	0.942	-0.086	0.862645	1	1.204	0.267	0.591941	1	0.1626
ZGAL_766	929573	930058	+			Conserved hypothetical lipoprotein		760	1040	819	277	202	10	559	1206	737	835	355	281	431	433	403	403	431	82	1019	793	755	483	278	188	474.71	422	305	856	316	0.755	-0.405	0.426122	1	1.992	0.994	0.0508135	1	0.747	-0.421	0.413764	1	0.1825
ZGAL_767	930165	930434	+	rpsO		Ribosomal protein S15		1375	2038	1386	317	178	153	112	1267	587	451	158	162	779	848	681	462	380	1257	204	833	601	261	124	108	544.7	769	700	546	164	0.225	-2.155	0.000190297	0.645298	0.719	-0.477	0.408094	1	0.903	-0.146	0.800046	1	0.269
ZGAL_768	930631	932853	+	pnpA	2.7.7.8	Polyribonucleotide nucleotidyltransferase		10169	11686	11063	2352	2805	734	4612	12746	11353	9182	4532	4642	5760	4860	5438	3425	5985	6030	8407	8376	11623	5309	3547	3100	5988.45	5353	5147	9469	3985	0.747	-0.421	0.20909	1	1.758	0.814	0.0150841	1	0.961	-0.057	0.864149	1	0.0537
ZGAL_769	933017	933880	+	rpoD1		RNA polymerase sigma factor rpoD		8994	11970	8515	22597	15002	14147	3492	8040	5639	8470	15973	13645	5095	4978	4185	32908	32010	116215	6366	5283	5773	4897	12503	9113	19943.8	4753	60378	5807	8838	1.83	0.872	0.0884897	1	1.216	0.282	0.582209	1	11.927	3.576	2.86e-12	1.25e-08	0.2115
ZGAL_770	934118	934360	+			Conserved hypothetical protein		147	146	178	178	102	86	49	103	63	114	70	73	83	61	87	259	218	706	89	68	65	66	55	49	150.48	77	394	74	57	0.738	-0.439	0.339751	1	0.954	-0.068	0.882514	1	4.82	2.269	7.35e-07	0.00320624	0.1144
ZGAL_771	934364	934813	+	yibK	2.1.1.-	tRNA/rRNA 2'O-methyltransferase YibK		99	140	149	155	103	47	8	102	56	242	97	125	56	58	73	226	220	386	15	67	57	140	76	83	121.45	62	277	46	100	1.58	0.66	0.183121	1	0.764	-0.388	0.444191	1	4.214	2.075	3.39e-05	0.147897	0.1368
ZGAL_772	934943	935962	+	add	3.5.4.4	Adenosine deaminase		214	285	245	189	100	48	0	111	73	223	343	421	121	119	120	275	213	394	0	73	75	129	268	281	172.45	120	294	49	226	1.82	0.864	0.247275	1	0.438	-1.193	0.113522	1	2.322	1.215	0.105461	1	0.5814
ZGAL_773	936059	936739	+	rpeA	5.1.3.1	Ribulose-phosphate 3-epimerase		1116	1376	1204	980	430	45	624	957	857	1178	757	1155	632	572	592	1427	917	370	1138	629	877	681	593	771	766.62	599	905	881	682	1.136	0.184	0.673174	1	1.46	0.546	0.210422	1	1.514	0.599	0.171993	1	0.1092
ZGAL_774	936718	937698	+			Pyridine nucleotide-disulphide oxidoreductase		1009	1234	1154	780	459	45	287	832	494	658	208	318	572	513	567	1136	979	370	523	547	506	380	163	212	539.02	551	828	525	252	0.464	-1.107	0.0114004	1	0.955	-0.067	0.878438	1	1.507	0.592	0.177347	1	0.1159
ZGAL_775	937799	938293	+			Hypothetical protein		181	202	187	37	18	13	35	116	44	109	0	32	103	84	92	54	38	107	64	76	45	63	0	21	62.25	93	66	62	28	0.333	-1.586	0.0665238	NA	0.685	-0.546	0.527255	1	0.713	-0.488	0.576939	1	0.7751
ZGAL_776	938304	940292	+		2.7.13.3	Two-component system - Sensor histidine kinase		339	454	323	68	49	35	249	517	357	213	267	367	192	189	159	99	105	288	454	340	366	123	209	245	230.59	180	164	387	192	1.068	0.095	0.825614	1	2.117	1.082	0.0119088	1	0.858	-0.22	0.62095	1	0.0991
ZGAL_777	940282	940926	+			Two-component system - Response regulator		337	384	353	42	20	23	34	501	256	289	465	403	191	160	174	61	43	189	62	329	262	167	364	269	189.2	175	98	218	267	1.504	0.588	0.335923	1	1.241	0.312	0.61065	1	0.539	-0.891	0.15661	1	0.2902
ZGAL_778	940927	941436	-			Conserved hypothetical membrane protein		330	488	491	61	42	28	273	534	247	270	118	181	187	203	241	89	90	230	498	351	253	156	92	121	209.21	210	136	367	123	0.591	-0.758	0.0751419	1	1.725	0.787	0.063862	1	0.611	-0.71	0.108636	1	0.0936
ZGAL_779	941459	943840	-			TonB-dependent Receptor		984	1171	1035	323	200	29	449	1493	854	1276	1002	1292	557	487	509	470	427	238	818	981	874	738	784	863	645.62	518	378	891	795	1.531	0.615	0.0226041	1	1.717	0.78	0.00390566	1	0.755	-0.405	0.147805	1	0.0116
ZGAL_780	943975	945972	-	ziaA	3.6.3.5	Zinc-transporting P-type ATPase		387	513	458	392	363	112	96	320	199	708	782	820	219	213	225	571	775	920	175	210	204	409	612	548	423.44	219	755	196	523	2.37	1.245	9.13e-06	0.0309579	0.899	-0.153	0.592299	1	3.377	1.756	7.26e-10	3.17e-06	0.0235
ZGAL_781	946101	946586	-			Conserved hypothetical membrane protein		51	64	50	3	11	6	0	70	19	61	0	35	29	27	25	4	23	49	0	46	19	35	0	23	23.44	27	25	22	19	0.766	-0.385	0.733335	NA	0.851	-0.234	0.836451	1	0.918	-0.124	0.914305	1	1.596
ZGAL_782	946714	947073	-			Conserved hypothetical membrane protein		188	324	310	110	69	29	18	45	44	50	91	38	106	135	152	160	147	238	33	30	45	29	71	25	97.68	131	182	36	42	0.324	-1.624	0.000369059	1	0.28	-1.835	8.36e-05	0.344227	1.347	0.43	0.349367	1	0.1001
ZGAL_783	947136	948314	-			Conserved hypothetical membrane protein		35	53	58	28	19	87	0	14	17	31	46	51	20	22	29	41	41	715	0	9	17	18	36	34	81.75	24	266	9	29	1.225	0.292	NA	NA	0.431	-1.213	NA	NA	9.086	3.184	NA	NA	0.942
ZGAL_784	948689	949606	+	panE	1.1.1.169	2-Dehydropantoate 2-reductase		457	643	519	83	51	8	133	233	136	402	232	247	259	267	255	121	109	66	242	153	139	232	182	165	182.55	260	99	178	193	0.744	-0.428	0.190124	1	0.682	-0.553	0.0933683	1	0.402	-1.313	0.000202268	0.881889	0.0304
ZGAL_785	949615	949956	+			Hypothetical membrane protein		85	92	64	7	6	3	0	27	22	66	2	30	48	38	31	10	13	25	0	18	23	38	2	20	22.13	39	16	14	20	0.539	-0.893	0.332607	NA	0.384	-1.38	0.139084	NA	0.41	-1.285	0.184007	1	0.7639
ZGAL_786	950125	951087	+	dusA	1.-.-.-	tRNA-dihydrouridine synthase A		365	552	401	241	130	11	263	513	280	253	179	227	207	230	197	351	277	90	479	337	287	146	140	152	241.11	211	239	368	146	0.696	-0.524	0.198933	1	1.723	0.785	0.0535463	1	1.175	0.232	0.576205	1	0.0748
ZGAL_787	951246	951569	-			hypothetical membrane protein		29	176	159	714	997	107	2	212	247	35	0	27	16	73	78	1040	2127	879	4	139	253	20	0	18	387.33	56	1349	132	13	0.275	-1.865	0.0624303	1	2.16	1.111	0.263514	1	17.86	4.159	2.8e-05	0.122027	1.3067
ZGALAM_0800	951680	951835	-			protein of unknown function		10	19	15	6	3	19	0	3	5	69	2	7	6	8	7	9	6	156	0	2	5	40	2	5	20.45	7	57	2	16	1.99	0.993	0.37102	NA	0.434	-1.206	0.297854	NA	5.893	2.559	0.0219128	1	1.3369
ZGAL_789	951895	952341	-	yqeY		Conserved hypothetical protein		1212	1585	1096	217	101	22	285	1467	852	700	360	580	687	659	539	316	216	181	520	964	872	405	282	387	502.2	628	238	785	358	0.574	-0.802	0.0199523	1	1.249	0.321	0.350947	1	0.39	-1.357	0.000141943	0.618872	0.0531
ZGAL_790	952439	954400	-	ftsZ	3.6.5.-	Cell division protein FtsZ	1.6.7 : Peptidoglycan (murein),1.7.34 : Peptidoglycan (murein) turnover, recycling,5.1 : Cell division,6.2 : Peptidoglycan (murein)	16008	19351	15878	3254	2186	721	6604	18082	16348	11124	5454	10092	9068	8048	7805	4739	4664	5923	12039	11882	16737	6432	4269	6740	8195.46	8307	5109	13553	5814	0.702	-0.511	0.0690387	1	1.626	0.701	0.0125964	1	0.617	-0.698	0.0132886	1	0.03
ZGAL_791	954439	955776	-	ftsA		Cell division protein FtsA	1.6.7 : Peptidoglycan (murein),1.7.34 : Peptidoglycan (murein) turnover, recycling,5.1 : Cell division,6.2 : Peptidoglycan (murein)	12374	12610	10299	2235	1611	311	7805	13428	9229	18207	9512	17430	7009	5244	5062	3255	3437	2555	14228	8824	9449	10527	7446	11641	7389.79	5772	3082	10834	9871	1.702	0.767	0.0144403	1	1.866	0.9	0.00411666	1	0.538	-0.894	0.00450796	1	0.0449
ZGAL_792	955780	956499	-	ftsQ		Possible cell division protein ftsQ	1.6.7 : Peptidoglycan (murein),1.7.34 : Peptidoglycan (murein) turnover, recycling,5.1 : Cell division,6.2 : Peptidoglycan (murein)	6066	7582	5613	1213	895	119	890	7840	3956	4456	1406	1889	3436	3153	2759	1766	1910	978	1622	5152	4050	2576	1101	1262	2480.44	3116	1551	3608	1646	0.536	-0.9	0.0618821	1	1.155	0.207	0.667092	1	0.507	-0.98	0.0426478	1	0.1516
ZGAL_793	956489	957862	-	murC	6.3.2.8	UDP-N-acetylmuramate-L-alanine ligase	1.6.7 : Peptidoglycan (murein),1.7.34 : Peptidoglycan (murein) turnover, recycling,6.2 : Peptidoglycan (murein)	2726	2910	2708	960	879	344	2333	3007	1926	4263	3507	6430	1544	1210	1331	1398	1876	2826	4253	1976	1972	2465	2745	4294	2324.17	1362	2033	2734	3168	2.294	1.198	0.00402788	1	1.983	0.988	0.0177528	1	1.479	0.564	0.177059	1	0.1172
ZGAL_794	957862	958965	-	murG	2.4.1.227	Undecaprenyldiphospho-muramoylpentapeptide beta-N- acetylglucosaminyltransferase (UDP-N-acetylglucosamine-N-acetylmuramyl-(pentapeptide) pyrophosphoryl-undecaprenol N-acetylglucosamine transferase), family GT28	1.6.7 : Peptidoglycan (murein),1.7.34 : Peptidoglycan (murein) turnover, recycling,6.2 : Peptidoglycan (murein)	2172	2373	2151	787	583	104	475	1280	676	1819	988	2095	1230	987	1057	1146	1244	854	866	841	692	1052	773	1399	1011.86	1091	1081	800	1075	0.985	-0.022	0.942102	1	0.734	-0.445	0.139396	1	0.996	-0.005	0.986638	1	0.0353
ZGAL_795	958952	960151	-	ftsW		Cell division protein ftsW	1.6.7 : Peptidoglycan (murein),1.7.34 : Peptidoglycan (murein) turnover, recycling,5.1 : Cell division,6.2 : Peptidoglycan (murein)	2605	3345	3229	994	1089	658	1531	2900	2394	2462	1384	2519	1476	1391	1587	1448	2324	5405	2791	1906	2451	1424	1083	1682	2080.6	1485	3059	2383	1396	0.942	-0.087	0.845985	1	1.59	0.669	0.133529	1	2.025	1.018	0.022659	1	0.1361
ZGAL_796	960164	961498	-	murD	6.3.2.9	UDP-N-acetylmuramoylalanine-D-glutamate ligase	1.6.7 : Peptidoglycan (murein),1.7.34 : Peptidoglycan (murein) turnover, recycling,6.2 : Peptidoglycan (murein)	7109	8584	6685	2233	1417	261	1633	9518	6233	4628	1902	4889	4027	3570	3286	3252	3023	2144	2977	6255	6381	2676	1489	3265	3528.75	3628	2806	5204	2477	0.687	-0.542	0.173559	1	1.427	0.513	0.197698	1	0.778	-0.363	0.364071	1	0.0808
ZGAL_797	961500	962720	-	mraY	2.7.8.13	Phospho-N-acetylmuramoyl-pentapeptide-transferas e	1.6.7 : Peptidoglycan (murein),1.7.34 : Peptidoglycan (murein) turnover, recycling,6.2 : Peptidoglycan (murein)	884	1133	949	320	316	81	424	896	421	762	883	1251	501	471	466	466	674	665	773	589	431	441	691	835	583.67	479	602	598	656	1.363	0.446	0.194357	1	1.241	0.312	0.36556	1	1.246	0.318	0.362664	1	0.0553
ZGAL_798	962760	964214	-	murE	6.3.2.13	UDP-N-acetylmuramoylalanyl-D-glutamate-2, 6-diaminopimelate ligase	1.6.7 : Peptidoglycan (murein),1.7.34 : Peptidoglycan (murein) turnover, recycling,6.2 : Peptidoglycan (murein)	1821	2584	2269	1155	1069	1738	525	1376	790	1991	1173	2331	1032	1075	1115	1682	2281	14277	957	904	809	1151	918	1557	2313.16	1074	6080	890	1209	1.121	0.164	0.793793	1	0.835	-0.26	0.678678	1	5.297	2.405	0.000128488	0.560207	0.3603
ZGAL_799	964220	966226	-	ftsI	2.4.1.129	Peptidoglycan glycosyltransferase (Penicillin binding protein (3 or 1B)%3B Peptidoglycan synthetase), family Transpeptidase	1.6.7 : Peptidoglycan (murein),1.7.34 : Peptidoglycan (murein) turnover, recycling,6.2 : Peptidoglycan (murein)	4070	4881	4378	2500	1844	512	2259	3265	2561	4964	4282	4774	2305	2030	2152	3641	3935	4206	4118	2146	2622	2870	3352	3188	3047.04	2162	3927	2962	3137	1.446	0.532	0.0627524	1	1.365	0.449	0.116655	1	1.807	0.853	0.0029556	1	0.0335
ZGAL_800	966226	966555	-	ftsL		Possible cell division protein FtsL	1.6.7 : Peptidoglycan (murein),1.7.34 : Peptidoglycan (murein) turnover, recycling,5.1 : Cell division,6.2 : Peptidoglycan (murein)	687	910	753	354	246	31	162	1238	801	582	380	747	389	378	370	516	525	255	295	814	820	337	297	499	457.88	379	432	643	378	0.996	-0.006	0.989283	1	1.682	0.75	0.0896391	1	1.15	0.201	0.652585	1	0.1196
ZGAL_801	966584	967483	-	rsmH	2.1.1.199	Ribosomal RNA small subunit methyltransferase H	2.2.3 : RNA modification,2.2.6 : rRNA, stable RNA	2784	3471	2672	865	592	108	4859	14523	17417	3285	2986	4757	1577	1444	1313	1260	1263	887	8858	9544	17832	1899	2337	3177	4282.56	1445	1137	12078	2471	1.7	0.765	0.0320326	1	8.152	3.027	2.14e-17	8.83e-14	0.793	-0.335	0.351173	1	0.0704
ZGAL_802	967473	967946	-	mraZ		Transcriptional regulator MraZ	3.1.2 : Transcriptional level,3.1.2.3 : Repressor	3035	3320	2521	906	608	41	1253	3739	2604	5915	3239	5899	1719	1381	1239	1319	1297	337	2284	2457	2666	3420	2535	3940	2049.57	1446	984	2469	3298	2.246	1.167	0.00869377	1	1.69	0.757	0.0888603	1	0.692	-0.531	0.235159	1	0.1268
ZGALAM_0815	967994	968116	-			protein of unknown function		0	1	0	0	0	1	0	0	0	0	0	0	0	0	0	0	0	8	0	0	0	0	0	0	0.72	0	3	0	0	0.69	-0.536	0.725998	NA	0.751	-0.413	0.785361	NA	2.434	1.283	0.401372	NA	12
ZGAL_803	968201	968965	+		3.-.-.-	Alpha/beta hydrolase-fold protein		2992	3877	3789	667	419	41	2235	4074	2695	5045	4619	4515	1695	1612	1862	971	894	337	4074	2677	2759	2917	3616	3015	2202.53	1723	734	3170	3183	1.832	0.873	0.0217073	1	1.824	0.867	0.0226691	1	0.437	-1.194	0.00189648	1	0.0748
ZGAL_804	968998	969615	+	engB		GTP-binding protein EngB		487	701	624	99	54	12	56	296	211	415	237	540	276	292	307	144	115	99	102	195	216	240	186	361	210.9	292	119	171	262	0.901	-0.151	0.691569	1	0.594	-0.75	0.0503054	1	0.424	-1.238	0.00203345	1	0.0664
ZGAL_805	969612	969992	-			Conserved hypothetical protein		152	193	161	232	247	237	73	300	193	107	107	289	86	80	79	338	527	1947	133	197	198	62	84	193	326.98	82	937	176	113	1.363	0.447	0.460587	1	2.095	1.067	0.078465	1	10.426	3.382	2.29e-08	0.000100005	0.2944
ZGAL_806	970040	970783	+	ccrA	3.5.2.6	Metallo-beta-lactamase		460	625	458	130	73	25	118	1067	736	900	639	1171	261	260	225	189	156	205	215	701	754	520	500	782	397.37	249	183	557	601	2.378	1.25	0.00481216	1	2.211	1.145	0.00993431	1	0.738	-0.437	0.33813	1	0.1208
ZGAL_807	970813	971526	+			Pirin-like protein		304	476	418	40	24	9	56	194	138	385	224	540	172	198	205	58	51	74	102	127	141	223	175	361	157.37	192	61	123	253	1.314	0.394	0.261572	1	0.65	-0.621	0.0816716	1	0.313	-1.678	2.08e-05	0.0906948	0.0472
ZGAL_808	971535	971867	-	gldC		Gliding motility protein		598	702	717	490	301	100	198	386	213	797	132	177	339	292	352	714	642	821	361	254	218	461	103	118	389.62	328	726	278	227	0.702	-0.511	0.326282	1	0.849	-0.235	0.651845	1	2.166	1.115	0.0328833	1	0.195
ZGAL_809	971869	972828	-	gldB		Gliding motility membrane lipoprotein		1392	1952	1534	1498	632	66	617	2042	1395	1531	656	548	788	812	754	2182	1348	542	1125	1342	1428	885	513	366	1007.17	785	1357	1298	588	0.754	-0.407	0.392642	1	1.637	0.711	0.13487	1	1.719	0.782	0.101194	1	0.1452
ZGAL_810	972809	973711	+	nadE	6.3.1.5	NH(3)-dependent NAD(%2B) synthetase		1416	1837	1728	711	439	50	383	1323	1056	1241	789	1099	802	764	849	1035	937	411	698	869	1081	718	618	734	793.01	805	794	883	690	0.858	-0.221	0.531604	1	1.096	0.132	0.707481	1	1	-0.001	0.99862	1	0.0569
ZGAL_811	973883	974512	+			Two-component system - Response regulator		16296	20007	16232	20578	12756	1416	5176	16638	9833	17061	12332	13380	9231	8321	7979	29967	27217	11632	9435	10934	10067	9865	9653	8936	12769.7	8510	22939	10145	9485	1.113	0.155	0.657353	1	1.19	0.251	0.472028	1	2.667	1.415	4.95e-05	0.215744	0.0498
ZGAL_813	974600	976579	-	dnaG	2.7.7.-	DNA primase		1820	2423	1943	740	438	36	713	3192	2067	1432	674	661	1031	1008	955	1078	935	296	1300	2098	2116	828	528	441	1051.02	998	770	1838	599	0.606	-0.722	0.111428	1	1.821	0.865	0.0563445	1	0.783	-0.353	0.439098	1	0.1327
ZGAL_812	976563	976721	+			Putative protein		0	0	0	0	0	1	0	0	0	2	0	0	0	0	0	0	0	8	0	0	0	1	0	0	0.78	0	3	0	0	1.962	0.973	0.532852	NA	1	0	1	NA	3.579	1.84	0.231318	NA	12
ZGAL_814	976751	977176	+			Conserved hypothetical membrane protein		50	62	52	36	28	3	108	145	62	182	231	326	28	26	26	52	60	25	197	95	63	105	181	218	89.66	27	46	118	168	6.057	2.599	1.4e-07	0.000474605	4.271	2.094	2.53e-05	0.104384	1.808	0.854	0.108183	1	0.1298
ZGAL_815	977290	977853	+			Conserved hypothetical protein		499	539	393	98	104	65	19	227	154	386	548	1151	283	224	193	143	222	534	35	149	158	223	429	769	280.07	233	300	114	474	1.978	0.984	0.112983	1	0.505	-0.987	0.114187	1	1.249	0.321	0.608276	1	0.3202
ZGAL_816	977955	978932	-	ispB	2.5.1.-	Octaprenyl diphosphate synthase		1363	1966	1609	235	165	53	478	2411	1486	1523	746	644	772	818	791	342	352	435	871	1584	1521	881	584	430	781.84	794	376	1325	632	0.798	-0.325	0.356854	1	1.662	0.733	0.03771	1	0.475	-1.074	0.00294139	1	0.0575
ZGAL_817	979112	980152	-			Radical SAM family protein		784	986	806	520	433	64	135	658	271	439	109	156	444	410	396	757	924	526	246	432	277	254	85	104	404.71	417	736	318	148	0.362	-1.465	0.00109481	1	0.77	-0.377	0.400149	1	1.755	0.811	0.0709329	1	0.1235
ZGAL_818	980236	981285	-	queA	5.-.-.-	S-adenosylmethionine:tRNA ribosyltransferase-isomerase		4414	6459	4888	3627	2012	539	1689	6192	3568	3264	1346	1059	2500	2686	2403	5282	4293	4428	3079	4069	3653	1887	1054	707	3003.41	2530	4668	3600	1216	0.485	-1.043	0.00386021	1	1.417	0.503	0.163343	1	1.832	0.873	0.0156835	1	0.0704
ZGAL_819	981457	982686	-	aroA	2.5.1.19	3-Phosphoshikimate 1-carboxyvinyltransferase		5800	7561	6284	745	351	92	3853	6184	4550	7605	2697	3417	3285	3145	3089	1085	749	756	7024	4064	4658	4397	2111	2282	3053.72	3173	863	5249	2930	0.925	-0.113	0.759833	1	1.643	0.716	0.0530795	1	0.278	-1.848	7.79e-07	0.00339736	0.0813
ZGAL_820	982789	983115	-			Nucleotide pyrophosphohydrolase family protein		150	274	215	29	30	0	125	204	79	157	41	78	85	114	106	42	64	0	228	134	81	91	32	52	85.72	102	35	148	58	0.586	-0.771	0.190145	1	1.43	0.516	0.379046	1	0.406	-1.3	0.037063	1	0.2298
ZGAL_821	983081	985141	-			Conserved hypothetical periplasmic protein		1110	1732	1333	62	47	12	909	2252	1417	1044	1265	923	629	720	655	90	100	99	1657	1480	1451	604	990	616	757.62	668	96	1529	737	1.101	0.139	0.618905	1	2.274	1.185	2.29e-05	0.0942114	0.146	-2.772	1.42e-18	6.2e-15	0.0258
ZGAL_822	985171	987081	-			Conserved hypothetical periplasmic protein		729	1122	895	81	37	8	339	1823	960	605	300	428	413	467	440	118	79	66	618	1198	983	350	235	286	437.62	440	88	933	290	0.663	-0.593	0.0845853	1	2.107	1.075	0.0017074	1	0.213	-2.234	2.3e-09	1e-05	0.0527
ZGAL_823	987161	987613	-	dtd	3.1.-.-	D-Tyrosyl-tRNA(Tyr) deacylase		331	468	361	74	41	5	128	375	212	188	104	117	187	195	177	108	87	41	233	246	217	109	81	78	146.75	186	79	232	89	0.483	-1.049	0.000508098	1	1.243	0.314	0.293595	1	0.466	-1.101	0.000903281	1	0.0078
ZGAL_824	987657	988625	-	engC		GTPase engC		690	934	752	174	127	21	340	625	472	357	45	297	391	388	370	253	271	173	620	411	483	206	35	198	316.63	383	232	505	146	0.393	-1.346	0.0107946	1	1.307	0.386	0.463307	1	0.621	-0.688	0.198046	1	0.1997
ZGAL_825	988787	989230	+			Conserved hypothetical periplasmic protein		135	191	195	11	9	1	0	41	16	136	7	108	76	79	96	16	19	8	0	27	16	79	5	72	41.23	84	14	14	52	0.643	-0.638	0.46142	NA	0.203	-2.298	0.00921544	1	0.21	-2.251	0.0141725	1	0.7378
ZGAL_826	989294	990376	-	aroGH	2.5.1.54,5.4.99.5	3-Deoxy-7-phosphoheptulonate synthase / Chorismate mutase	1.5.1.13 : Phenylalanine,1.5.1.14 : Tyrosine	14763	15212	16031	3110	855	295	1571	5621	3436	2724	745	983	8362	6327	7880	4529	1824	2423	2864	3694	3518	1575	583	657	3686.3	7523	2925	3359	938	0.13	-2.944	1.04e-10	3.53e-07	0.454	-1.141	0.0122423	1	0.397	-1.335	0.0034295	1	0.1543
ZGAL_827	990376	991236	-	tyrA	1.3.1.12	Prephenate dehydrogenase	1.5.1.14 : Tyrosine	4074	4322	5630	1611	290	69	6905	6826	5391	1629	1057	751	2308	1797	2767	2346	619	567	12587	4486	5519	942	827	502	2938.95	2291	1177	7531	757	0.342	-1.546	0.0069879	1	3.169	1.664	0.00368379	1	0.527	-0.924	0.107811	1	0.3036
ZGAL_828	991260	992405	-	dapL	2.6.1.83	LL-diaminopimelate aminotransferase	1.5.1.7 : Lysine, diaminopimelate,1.6.7 : Peptidoglycan (murein),1.7.34 : Peptidoglycan (murein) turnover, recycling,6.2 : Peptidoglycan (murein)	6187	6374	8019	1920	512	145	581	2418	1100	1628	638	568	3505	2651	3942	2796	1092	1191	1059	1589	1126	941	499	379	1730.93	3366	1693	1258	606	0.187	-2.421	1.71e-07	0.000581443	0.381	-1.391	0.00267207	1	0.511	-0.967	0.0370538	1	0.1607
ZGAL_829	992402	993229	-	pheA	4.2.1.51	Prephenate dehydratase	1.5.1.13 : Phenylalanine,1.5.1.14 : Tyrosine	4902	5312	6693	1119	194	34	1982	3618	2629	1834	746	457	2777	2209	3290	1630	414	279	3613	2378	2692	1060	584	305	1769.2	2759	774	2894	650	0.248	-2.012	0.000877209	1	1.047	0.067	0.912239	1	0.295	-1.759	0.00373887	1	0.3376
ZGAL_830	993669	994565	+	gldA		Gliding motility ABC transporter, ATPase component		893	1311	1165	242	174	11	179	1199	640	783	447	751	506	545	573	352	371	90	326	788	655	453	350	502	459.28	541	271	590	435	0.807	-0.309	0.510665	1	1.089	0.124	0.792768	1	0.522	-0.937	0.0501885	1	0.1417
ZGAL_831	994623	995090	-			hypothetical protein		111	134	131	87	58	39	6	110	56	102	109	184	63	56	64	127	124	320	11	72	57	59	85	123	96.8	61	190	47	89	1.442	0.528	0.366263	1	0.791	-0.339	0.566966	1	2.921	1.546	0.0088746	1	0.2372
ZGAL_832	995192	996280	-		3.4.21.-	Serine peptidase, family S12		920	1264	1042	345	379	368	1390	2353	1558	1120	581	461	521	526	512	502	809	3023	2534	1546	1595	648	455	308	1081.55	520	1445	1892	470	0.908	-0.14	0.805746	1	3.497	1.806	0.00148703	1	2.676	1.42	0.0126769	1	0.2583
ZGAL_833	996367	997128	-			Conserved hypothetical lipoprotein		595	786	645	48	37	43	835	1211	988	1095	257	341	337	327	317	70	79	353	1522	796	1012	633	201	228	489.55	327	167	1110	354	1.08	0.111	0.854255	1	3.252	1.701	0.00487403	1	0.502	-0.993	0.106385	1	0.3035
ZGAL_834	997203	998297	-			Conserved hypothetical protein		746	1191	955	75	79	62	246	822	440	945	118	233	423	495	469	109	169	509	448	540	450	546	92	156	367.32	462	262	479	265	0.585	-0.772	0.222808	1	1.036	0.051	0.935791	1	0.567	-0.818	0.200448	1	0.3418
ZGAL_835	998370	999323	-	metF	1.5.1.20	5,10-methylenetetrahydrofolate reductase		1544	2175	2007	947	701	180	1031	1224	1115	1677	568	404	875	905	987	1379	1496	1479	1879	804	1142	970	445	270	1052.38	922	1451	1275	562	0.615	-0.7	0.132938	1	1.373	0.457	0.326484	1	1.559	0.641	0.170214	1	0.1516
ZGAL_836	999516	1002254	-	metH	2.1.1.13	Cobalamin-dependent methionine synthase, cobalamin-binding module	1.5.1.9 : Methionine	6199	7957	6578	4079	1928	662	6082	10778	7600	12638	5022	4100	3511	3309	3233	5940	4114	5438	11087	7083	7781	7307	3931	2738	5456.12	3351	5164	8650	4659	1.384	0.469	0.22419	1	2.547	1.349	0.000468501	1	1.531	0.615	0.111276	1	0.0885
ZGAL_837	1002299	1003300	-	metH	2.1.1.13	Cobalamin-dependent methionine synthase, homocysteine-binding module	1.5.1.9 : Methionine	2385	2983	2589	1231	811	325	1678	1930	1386	3616	1612	1139	1351	1241	1273	1793	1730	2670	3059	1268	1419	2091	1262	761	1659.71	1288	2064	1915	1371	1.063	0.089	0.844402	1	1.475	0.56	0.214175	1	1.585	0.665	0.1416	1	0.143
ZGAL_838	1003348	1003623	-			Hypothetical protein		847	1376	972	306	183	40	227	3045	1313	742	681	344	480	572	478	446	390	329	414	2001	1344	429	533	230	637.12	510	388	1253	397	0.784	-0.351	0.489792	1	2.406	1.267	0.0127263	1	0.77	-0.377	0.46276	1	0.186
ZGAL_839	1003669	1004730	-	yumC1	1.18.1.2	Ferredoxin-NADP reductase		3803	6028	4681	5260	4550	2902	3211	7171	6626	4126	4296	1565	2154	2507	2301	7660	9708	23839	5853	4712	6784	2386	3363	1045	6026.08	2321	13736	5783	2265	0.976	-0.035	0.94445	1	2.439	1.286	0.00949257	1	5.675	2.505	4.42e-07	0.00192603	0.1779
ZGAL_840	1004733	1005530	-	cobA1	2.1.1.107	Uroporphyrinogen-III C-methyltransferase		2957	4282	3024	3169	2052	883	2454	4928	3940	5104	6292	2544	1675	1781	1486	4615	4378	7254	4473	3238	4034	2951	4925	1699	3542.51	1647	5416	3915	3192	1.918	0.94	0.0190876	1	2.345	1.23	0.00216077	1	3.225	1.689	2.56e-05	0.111486	0.0946
ZGAL_841	1005533	1007623	-	sirA	1.8.7.1	Sulfite reductase [ferredoxin]		8671	12471	10467	9751	7771	2564	4271	8609	5116	8982	7679	3672	4912	5187	5145	14200	16581	21063	7786	5657	5238	5193	6011	2452	8285.37	5081	17281	6227	4552	0.897	-0.157	0.668664	1	1.222	0.29	0.428796	1	3.348	1.743	1.9e-06	0.00826254	0.0641
ZGAL_842	1007746	1008996	-	cysN	2.7.7.4	Sulfate adenylyltransferase subunit 1		8110	11112	8103	11165	7616	1687	3506	10329	7726	5804	5725	3609	4594	4621	3983	16259	16250	13858	6391	6788	7910	3356	4481	2410	7575.2	4399	15456	7030	3416	0.778	-0.362	0.196282	1	1.592	0.671	0.0166954	1	3.482	1.8	1.41e-10	6.14e-07	0.0296
ZGAL_843	1009054	1009956	-	cysD	2.7.7.4	Sulfate adenylyltransferase subunit 2		10695	14379	10807	15849	8188	2040	28621	56922	62044	18822	38941	21023	6058	5980	5312	23081	17471	16758	52174	37406	63521	10883	30481	14040	23597.1	5783	19103	51034	18468	3.136	1.649	4.9e-05	0.166137	8.53	3.092	2.61e-14	1.08e-10	3.242	1.697	2.94e-05	0.128391	0.107
ZGAL_844	1010023	1010646	-	cysH	1.8.4.8	Phosphoadenosine phosphosulfate reductase		2222	3309	2638	4847	3064	543	3576	9255	9093	2659	3780	2976	1259	1376	1297	7059	6538	4461	6519	6082	9310	1537	2959	1988	4198.53	1311	6019	7304	2161	1.64	0.714	0.0336584	1	5.472	2.452	2.88e-13	1.18e-09	4.524	2.178	9.6e-11	4.18e-07	0.0556
ZGAL_845	1010653	1010916	-			Conserved hypothetical membrane protein		704	1428	1291	1771	1348	190	118	535	281	302	85	170	399	594	635	2579	2876	1561	215	352	288	175	67	114	821.03	543	2339	285	119	0.224	-2.158	2.86e-07	0.000969413	0.532	-0.911	0.0298337	1	4.219	2.077	6.49e-07	0.0028303	0.0968
ZGAL_846	1011096	1011506	-			Rrf2-type transcriptional regulator		143	247	203	26	28	7	1	109	54	90	86	75	81	103	100	38	60	58	2	72	55	52	67	50	61.4	95	52	43	56	0.611	-0.711	0.295715	NA	0.479	-1.061	0.12173	1	0.556	-0.848	0.22804	1	0.3586
ZGAL_847	1011715	1012371	+			Conserved hypothetical membrane protein		25	40	22	5	2	4	0	58	45	89	46	9	14	17	11	7	4	33	0	38	46	51	36	6	21.97	14	15	28	31	2.078	1.055	0.277489	NA	1.91	0.933	0.338948	NA	0.922	-0.117	0.908837	1	0.9076
ZGAL_848	1012508	1013089	+			Crp/Fnr-type transcriptional regulator		206	383	257	60	43	5	359	496	324	269	260	471	117	159	126	87	92	41	654	326	332	156	204	315	217.35	134	73	437	225	1.659	0.73	0.0859019	1	3.187	1.672	8.3e-05	0.341946	0.586	-0.771	0.0895393	1	0.0959
ZGAL_849	1013175	1014065	+		3.-.-.-	Metallo-beta-lactamase superfamily protein		30	39	41	7	4	1	0	36	21	18	0	4	17	16	20	10	9	8	0	24	22	10	0	3	11.55	18	9	15	4	0.293	-1.771	0.0893475	NA	0.877	-0.19	0.853856	NA	0.552	-0.856	0.429309	1	0.8804
ZGAL_850	1014059	1014526	+			Conserved hypothetical lipoprotein		12	18	10	3	0	0	0	59	52	13	0	3	7	7	5	4	0	0	0	39	53	8	0	2	10.42	6	1	31	3	0.568	-0.817	0.501769	NA	3.864	1.95	0.103301	NA	0.412	-1.279	0.331626	NA	1.6676
ZGAL_851	1014824	1017571	+		4.2.2.-	Polysaccharide lyase, family PLnc		22	25	33	5	7	3	0	37	15	294	576	1888	12	10	16	7	15	25	0	24	15	170	451	1261	167.28	13	16	13	627	38.841	5.28	8.34e-12	2.83e-08	1.062	0.087	0.913141	1	1.094	0.13	0.876946	1	0.6073
ZGAL_852	1017568	1018278	+			Fibronectin type-III repeats lipoprotein		9	23	13	2	1	3	0	20	7	52	101	370	5	10	6	3	2	25	0	13	7	30	79	247	35.61	7	10	7	119	13.687	3.775	1.9e-05	NA	1.026	0.038	0.967371	1	1.022	0.032	0.974102	1	0.7336
ZGAL_853	1018352	1019521	-	metZ	2.5.1.-	O-succinylhomoserine sulfhydrylase		1520	1828	1685	1104	441	213	641	1635	1015	1521	648	618	861	760	828	1608	941	1750	1168	1074	1039	879	507	413	985.79	816	1433	1094	600	0.738	-0.439	0.221182	1	1.335	0.417	0.245327	1	1.738	0.797	0.0269232	1	0.0653
ZGAL_854	1019550	1022942	-	metX	2.3.1.31,2.7.2.4,1.1.1.3	Homoserine O-acetyltransferase / Aspartokinase / Homoserine dehydrogenase	1.5.1.7 : Lysine, diaminopimelate,1.5.1.8 : Threonine,1.5.1.9 : Methionine,1.5.1.21 : Homoserine	3163	3730	3107	1420	755	248	1547	4079	3201	2504	854	985	1792	1551	1527	2068	1611	2037	2820	2680	3277	1448	668	658	1844.85	1623	1905	2926	925	0.574	-0.802	0.022327	1	1.79	0.84	0.0165955	1	1.171	0.227	0.518485	1	0.0684
ZGAL_855	1023011	1024285	-	metY	2.5.1.49	O-acetylhomoserine aminocarboxypropyltransferase	1.5.1.9 : Methionine	3305	4077	3218	2104	976	250	2500	5360	3718	3524	1275	1622	1872	1696	1582	3064	2082	2054	4557	3522	3807	2038	998	1083	2362.89	1717	2400	3962	1373	0.802	-0.318	0.354784	1	2.287	1.193	0.000517833	1	1.395	0.481	0.163606	1	0.0642
ZGAL_856	1024600	1025856	-	metK	2.5.1.6	Methionine adenosyltransferase (S-adenosylmethionine synthetase)	1.7.20 : S-adenosyl methionine biosynthesis	3608	4810	3304	849	377	105	1587	7204	4328	3344	512	862	2044	2000	1624	1236	804	863	2893	4734	4431	1934	401	576	1961.64	1889	968	4019	970	0.523	-0.936	0.0721693	1	2.087	1.061	0.04147	1	0.522	-0.938	0.0728295	1	0.2195
ZGAL_857	1026125	1028803	-			TonB-dependent Receptor		252	402	262	1077	974	769	67	406	329	176	376	545	143	167	129	1568	2078	6317	122	267	337	102	294	364	990.7	146	3321	242	253	1.699	0.765	0.197797	1	1.629	0.704	0.2366	1	20.423	4.352	2.14e-13	9.35e-10	0.2758
ZGAL_858	1028858	1029721	-			Conserved hypothetical periplasmic protein		102	147	98	712	817	1478	2	86	57	45	110	95	58	61	48	1037	1743	12141	4	57	58	26	86	63	1281.9	56	4974	40	58	1.046	0.065	0.93725	1	0.737	-0.439	0.598473	1	67.023	6.067	2.15e-13	9.38e-10	0.7379
ZGAL_859	1029830	1030531	+	dgkA1	2.7.1.113	Deoxyguanosine kinase		2710	4061	3887	537	405	55	608	3626	1810	2288	823	1423	1535	1689	1911	782	864	452	1108	2383	1853	1323	644	950	1291.19	1712	699	1781	972	0.573	-0.803	0.0451604	1	1.041	0.058	0.885387	1	0.418	-1.26	0.00185177	1	0.0889
ZGAL_860	1030539	1031546	-			Conserved hypothetical protein		408	571	469	84	70	18	49	170	118	316	111	184	231	237	231	122	149	148	89	112	121	183	87	123	152.75	233	140	107	131	0.566	-0.821	0.0148894	1	0.466	-1.1	0.00131698	1	0.598	-0.742	0.0369924	1	0.0385
ZGAL_861	1031732	1032436	+	tonB1		TonB protein		17	23	16	8	39	268	9	38	5	17	72	15	10	10	8	12	83	2202	16	25	5	10	56	10	203.85	9	766	15	25	2.446	1.29	0.22278	1	1.604	0.681	0.522768	1	51.574	5.689	6.94e-08	0.000302644	1.3627
ZGAL_862	1032495	1034870	-	hpaA	3.6.1.1	Pyrophosphate-energized proton pump		1876	2355	2557	453	460	398	664	931	577	1618	5466	8659	1063	979	1257	660	981	3269	1210	612	591	936	4279	5783	1801.64	1100	1637	804	3666	3.174	1.666	0.0106471	1	0.741	-0.433	0.507283	1	1.459	0.545	0.404486	1	0.3544
ZGAL_863	1034979	1035506	-	ppa	3.6.1.1	Inorganic pyrophosphatase		3425	4374	2946	3750	1559	334	1008	4992	3084	2869	956	570	1940	1819	1448	5461	3326	2744	1838	3280	3157	1659	748	381	2316.81	1736	3844	2758	929	0.544	-0.879	0.0815805	1	1.572	0.652	0.195942	1	2.174	1.121	0.0264639	1	0.1856
ZGAL_864	1035714	1038215	-			Conserved hypothetical membrane protein		1998	2292	1976	1021	690	293	440	2081	1190	2105	1736	1775	1132	953	971	1487	1472	2407	802	1368	1218	1217	1359	1185	1297.64	1019	1789	1129	1254	1.228	0.297	0.336608	1	1.109	0.149	0.629618	1	1.737	0.797	0.0103505	1	0.0417
ZGAL_865	1038430	1039407	-	pdhB	1.2.4.1	Pyruvate dehydrogenase, E1 component subunit beta of pyruvate dehydrogenase complex		3456	4790	4095	1948	1618	440	6839	5399	6061	5728	3329	2580	1958	1992	2013	2837	3452	3615	12467	3548	6205	3312	2606	1723	3810.61	1988	3301	7407	2547	1.276	0.351	0.423701	1	3.638	1.863	2.2e-05	0.0904242	1.645	0.718	0.102529	1	0.1234
ZGAL_866	1039582	1040322	+	etfB		Electron transfer flavoprotein, beta subunit		2437	2790	2345	1105	1010	247	1001	1377	866	7335	4137	4183	1380	1160	1153	1609	2155	2029	1825	905	887	4241	3238	2794	1948	1231	1931	1206	3424	2.749	1.459	3.37e-05	0.114131	0.978	-0.032	0.927324	1	1.559	0.641	0.069858	1	0.0685
ZGAL_867	1040410	1041378	+	etfA		Electron transfer flavoprotein, alpha subunit		1526	1976	1880	745	934	437	820	2185	1986	2293	1795	1930	864	822	924	1085	1993	3590	1495	1436	2033	1326	1405	1289	1521.81	870	2223	1655	1340	1.53	0.613	0.124883	1	1.883	0.913	0.0223893	1	2.506	1.325	0.000945617	1	0.0915
ZGAL_868	1041415	1042092	+			UVR domain Protein		2576	3644	3096	779	637	73	1063	2845	2177	2946	1392	1944	1459	1516	1522	1134	1359	600	1938	1870	2229	1703	1090	1298	1476.44	1499	1031	2012	1364	0.911	-0.135	0.68387	1	1.338	0.42	0.20365	1	0.697	-0.52	0.119226	1	0.0502
ZGAL_869	1042110	1043558	+	nupC		Nucleoside permease NupC		1657	2251	1724	444	291	61	1456	4373	3013	2391	1496	1807	939	936	847	647	621	501	2654	2874	3085	1382	1171	1207	1405.31	907	590	2871	1253	1.38	0.464	0.0237731	1	3.15	1.656	7.22e-16	2.97e-12	0.66	-0.6	0.00511904	1	0.005
ZGAL_870	1043666	1044490	+	thyA	2.1.1.45	Thymidylate synthase		1171	1862	1746	1217	818	86	50	528	300	843	153	286	663	774	858	1772	1745	706	91	347	307	487	120	191	671.96	765	1408	248	266	0.36	-1.472	0.0125093	1	0.338	-1.564	0.00808511	1	1.808	0.855	0.147286	1	0.2833
ZGAL_871	1044561	1045733	+			Conserved hypothetical protein		1192	1529	1455	383	201	45	5415	3302	3852	2507	5310	4651	675	636	715	558	429	370	9871	2170	3944	1450	4156	3106	2339.96	675	452	5328	2904	4.134	2.047	0.000115308	0.391011	7.463	2.9	4.73e-08	0.000194861	0.68	-0.556	0.29928	1	0.209
ZGAL_872	1045777	1046748	+			Conserved hypothetical protein		516	712	659	1663	606	372	64	312	166	271	171	300	292	296	324	2422	1293	3056	117	205	170	157	134	200	722.13	304	2257	164	164	0.543	-0.881	0.0190946	1	0.547	-0.871	0.0214051	1	7.208	2.85	2.58e-14	1.12e-10	0.0717
ZGAL_873	1046816	1047097	+			Conserved hypothetical protein		106	153	104	478	106	147	0	86	44	79	212	107	60	64	51	696	226	1208	0	57	45	46	166	71	224.11	58	710	34	94	1.566	0.648	0.425486	1	0.614	-0.703	0.391534	1	10.362	3.373	3.28e-05	0.14301	0.7316
ZGAL_874	1047195	1047494	-			Carbohydrate binding module, family CBM48		1435	1810	1836	3485	4249	1450	139	342	241	487	622	908	813	753	902	5075	9066	11911	253	225	247	282	487	606	2551.7	823	8684	242	458	0.562	-0.833	0.0304509	1	0.299	-1.743	6.85e-06	0.028226	10.212	3.352	2.48e-18	1.08e-14	0.0825
ZGALAM_0886	1047451	1047612	-			protein of unknown function		113	123	101	175	100	34	0	8	10	66	58	52	64	51	50	255	213	279	0	5	10	38	45	35	87.18	55	249	5	39	0.72	-0.473	0.20573	1	0.113	-3.151	9.45e-11	3.89e-07	4.413	2.142	8.46e-09	3.69e-05	0.0077
ZGAL_875	1047662	1048750	-	cefD	5.1.1.17	Isopenicillin N epimerase		1855	2442	2155	3457	2252	603	423	1853	1204	2008	1550	2334	1051	1016	1059	5034	4805	4954	771	1218	1233	1161	1213	1559	2089.43	1042	4931	1074	1311	1.256	0.329	0.207689	1	1.032	0.046	0.861467	1	4.686	2.228	1.72e-17	7.5e-14	0.0209
ZGAL_876	1048809	1049198	+			Conserved hypothetical membrane protein		221	319	275	206	106	13	2	195	109	106	78	49	125	133	135	300	226	107	4	128	112	61	61	33	118.7	131	211	81	52	0.415	-1.269	0.0842935	1	0.641	-0.643	0.3825	1	1.587	0.666	0.366288	1	0.4969
ZGAL_877	1049195	1049692	+	dfrA	1.5.1.3	Dihydrofolate reductase		360	482	375	221	94	28	608	737	582	395	694	613	204	200	184	322	201	230	1108	484	596	228	543	409	392.55	196	251	729	393	1.981	0.986	0.0208729	1	3.628	1.859	1.33e-05	0.0546605	1.281	0.357	0.413394	1	0.104
ZGAL_878	1049681	1050469	-	murI	5.1.1.3	Glutamate racemase		579	724	678	528	617	154	140	297	219	467	312	341	328	301	333	769	1316	1265	255	195	224	270	244	228	477.45	321	1117	225	247	0.773	-0.372	0.191572	1	0.701	-0.513	0.0741174	1	3.432	1.779	4.67e-10	2.03e-06	0.026
ZGAL_879	1050482	1052143	-	cda1	3.-.-.-	Calcium-dependent ATPase		2081	2807	2558	2942	1945	253	474	2024	1330	2123	1168	1418	1179	1167	1257	4284	4150	2078	864	1330	1362	1228	914	947	1730.07	1201	3504	1185	1030	0.859	-0.22	0.522263	1	0.988	-0.018	0.958682	1	2.891	1.532	8.41e-06	0.0366622	0.0571
ZGAL_880	1052293	1052994	+			ABC transporter, permease component		972	1429	1395	710	506	58	76	878	480	1365	382	748	551	594	686	1034	1080	476	139	577	491	789	299	500	601.28	610	863	402	529	0.871	-0.199	0.709892	1	0.669	-0.581	0.279103	1	1.408	0.494	0.358402	1	0.2157
ZGAL_881	1052994	1053761	+			ABC transporter, ATPase component		1188	1632	1332	657	414	37	402	565	352	1068	742	669	673	679	655	957	883	304	733	371	360	618	581	447	605.01	669	715	488	549	0.823	-0.281	0.523552	1	0.733	-0.449	0.309202	1	1.079	0.11	0.804659	1	0.1119
ZGAL_882	1053798	1055270	-			Conserved hypothetical membrane protein		1325	1736	1414	372	444	139	256	715	331	833	654	606	751	722	695	542	947	1142	467	470	339	482	512	405	622.68	723	877	425	466	0.648	-0.626	0.0508961	1	0.591	-0.758	0.0186054	1	1.199	0.262	0.41806	1	0.0425
ZGAL_883	1055280	1056362	-	manC	2.7.7.22	Mannose-1-phosphate guanylyltransferase [GDP]		2715	3266	3055	1042	871	175	666	1906	1244	1496	1049	1205	1538	1358	1502	1517	1858	1438	1214	1253	1274	865	821	805	1286.87	1466	1604	1247	830	0.568	-0.817	3.14e-05	0.106507	0.851	-0.232	0.236746	1	1.098	0.135	0.495902	1	0.0042
ZGAL_884	1056459	1057070	-			SprT family protein		896	1118	968	682	440	88	1330	2443	1925	998	707	853	508	465	476	993	939	723	2424	1605	1971	577	553	570	983.67	483	885	2000	567	1.173	0.23	0.350939	1	4.107	2.038	1.17e-16	4.84e-13	1.843	0.882	0.000437077	1	0.0156
ZGAL_885	1057168	1057848	-		1.-.-.-	Short-chain dehydrogenase/reductase		642	810	768	376	407	69	339	822	584	576	455	652	364	337	377	548	868	567	618	540	598	333	356	435	495.13	359	661	585	375	1.043	0.061	0.822055	1	1.622	0.698	0.00976253	1	1.842	0.882	0.00132735	1	0.0203
ZGAL_886	1057848	1058900	-		3.4.-.-	Metallopeptidase, family M28		1048	1357	1215	622	502	132	245	599	457	999	627	737	594	564	597	906	1071	1084	447	394	468	578	491	492	640.44	585	1020	436	520	0.89	-0.168	0.417804	1	0.745	-0.424	0.0432872	1	1.733	0.793	0.000176825	0.770958	0.0053
ZGAL_887	1058989	1060617	-	pdhC	2.3.1.12	Dihydrolipoyllysine-residue acetyltransferase E2 component of pyruvate dehydrogenase complex		9022	11727	11874	11379	5779	2177	2340	6107	4024	7216	2870	2981	5111	4877	5836	16571	12331	17884	4266	4013	4120	4172	2247	1991	6951.48	5275	15595	4133	2803	0.535	-0.902	0.00633001	1	0.785	-0.348	0.291983	1	2.923	1.548	2.84e-06	0.0123991	0.0561
ZGAL_888	1060626	1061621	-	pdhA	1.2.4.1	Pyruvate dehydrogenase, E1 component subunit alpha of pyruvate dehydrogenase complex		9208	13350	11032	11532	4442	877	3993	14547	9885	9664	5042	4556	5216	5552	5423	16794	9478	7204	7279	9559	10120	5588	3947	3043	7433.56	5397	11159	8986	4193	0.779	-0.359	0.336491	1	1.654	0.726	0.0522386	1	2.049	1.035	0.00566728	1	0.0811
ZGAL_889	1061774	1062256	-	cdd	3.5.4.5	Cytidine deaminase		127	197	221	30	21	3	27	160	62	68	34	104	72	82	109	44	45	25	49	105	63	39	27	69	60.74	88	38	72	45	0.524	-0.933	0.051472	NA	0.842	-0.249	0.603642	1	0.465	-1.104	0.0335778	1	0.1061
ZGAL_890	1062332	1063483	-			Conserved hypothetical periplasmic protein		3963	4389	4091	337	403	48	1627	3807	3408	6075	23200	17352	2245	1825	2011	491	860	394	2966	2502	3489	3513	18160	11589	4170.34	2027	582	2986	11087	5.246	2.391	2.95e-06	0.00999275	1.459	0.545	0.287168	1	0.298	-1.747	0.000700773	1	0.1941
ZGAL_891	1063946	1065613	+	gldJ		Gliding motility membrane lipoprotein		12261	13328	11585	1293	968	105	730	3872	2445	10274	30175	26070	6945	5543	5694	1883	2065	863	1331	2544	2503	5940	23620	17411	6361.94	6061	1604	2126	15657	2.525	1.336	0.0083553	1	0.36	-1.474	0.00365344	1	0.274	-1.866	0.000239944	1	0.1527
ZGAL_892	1065652	1066959	+	murF1	6.3.2.10	UDP-N-acetylmuramoyl-tripeptide-D-alanyl-D-alanine ligase	1.6.7 : Peptidoglycan (murein),1.7.34 : Peptidoglycan (murein) turnover, recycling,6.2 : Peptidoglycan (murein)	669	964	819	363	285	21	131	683	393	403	437	583	379	401	403	529	608	173	239	449	402	233	342	389	378.84	394	437	363	321	0.819	-0.289	0.513557	1	0.925	-0.112	0.800118	1	1.125	0.169	0.704545	1	0.1159
ZGAL_893	1067024	1067848	-			MscS family protein		1034	1201	983	1096	2103	2304	697	2642	2036	1787	823	716	586	499	483	1596	4487	18927	1271	1736	2084	1033	644	478	2818.78	523	8337	1697	718	1.356	0.439	0.501709	1	3.089	1.627	0.0128097	1	14.223	3.83	4.64e-09	2.02e-05	0.3651
ZGAL_894	1067867	1068052	-			Putative protein		114	132	143	99	242	246	0	12	21	104	0	3	65	55	70	144	516	2021	0	8	22	60	0	2	246.89	63	894	10	21	0.424	-1.238	0.352559	1	0.249	-2.004	0.133842	1	8.964	3.164	0.017385	1	2.0241
ZGAL_896	1068057	1068602	-			RNA polymerase ECF-type sigma factor		1887	2031	1493	1251	2127	1494	222	1005	618	1224	642	380	1069	845	734	1822	4538	12273	405	660	633	708	503	254	2036.86	883	6211	566	488	0.564	-0.826	0.159679	1	0.651	-0.618	0.292582	1	6.599	2.722	3.49e-06	0.0152361	0.2676
ZGAL_895	1068568	1068951	+			Hypothetical protein		38	34	27	25	39	60	13	29	43	46	0	4	22	14	13	36	83	493	24	19	44	27	0	3	64.79	16	204	29	10	0.641	-0.641	0.520484	NA	1.671	0.741	0.455569	1	9.639	3.269	0.000952204	1	1.1354
ZGALAM_0908	1068972	1069148	-			protein of unknown function		2293	2431	1687	1604	1976	1089	143	2409	2265	1156	786	1313	1299	1011	829	2336	4216	8946	261	1583	2319	668	615	877	2080.02	1046	5166	1388	720	0.699	-0.517	0.416607	1	1.312	0.392	0.538331	1	4.637	2.213	0.000508947	1	0.3562
ZGAL_897	1069299	1069505	+			Putative protein		11	20	33	6	8	1	3	13	26	24	0	2	6	8	16	9	17	8	5	9	27	14	0	1	10.05	10	11	14	5	0.545	-0.876	0.396463	NA	1.289	0.366	0.721126	NA	1.116	0.158	0.882106	NA	0.8111
ZGALAM_0909	1069322	1069498	-			exported protein of unknown function		320	645	338	175	80	18	0	441	133	102	47	69	181	268	166	255	171	148	0	290	136	59	37	46	146.41	205	191	142	47	0.259	-1.947	0.0275137	1	0.714	-0.485	0.58205	1	0.939	-0.09	0.918633	1	0.9003
ZGAL_899	1070186	1071556	+			Conserved hypothetical membrane protein		1687	2344	2068	61	47	16	1417	2108	1622	2714	5181	7074	956	975	1016	89	100	131	2583	1385	1661	1569	4055	4724	1603.8	982	107	1876	3449	3.438	1.781	2.89e-05	0.098002	1.888	0.917	0.0314836	1	0.111	-3.167	1.81e-12	7.88e-09	0.1124
ZGAL_900	1071803	1072066	-			Endonuclease		6	11	3	1	0	0	0	4	4	5	0	2	3	5	1	1	0	0	0	3	4	3	0	1	1.82	3	0	2	1	0.53	-0.916	0.486307	NA	0.783	-0.354	0.788851	NA	0.352	-1.506	0.301793	NA	0
ZGALAM_0912	1071849	1072169	-			protein of unknown function		11	35	23	9	6	86	0	11	15	58	43	6	6	15	11	13	13	706	0	7	15	34	34	4	71.52	11	244	7	24	1.981	0.986	NA	NA	0.763	-0.39	NA	NA	15.257	3.931	NA	NA	1.5856
ZGAL_902	1072244	1073428	-	folC	6.3.2.17,6.3.2.12	Folylpolyglutamate synthase / Dihydrofolate synthase		934	1168	926	102	93	19	580	748	624	889	1820	956	529	486	455	149	198	156	1057	492	639	514	1425	638	561.49	490	168	729	859	1.735	0.795	0.0711008	1	1.475	0.561	0.203325	1	0.351	-1.51	0.000906022	1	0.127
ZGAL_903	1073452	1074393	-	tolA		Protein TolA		6772	6683	6071	715	437	71	1691	4475	4368	4676	16774	18369	3836	2779	2984	1041	932	583	3083	2941	4472	2704	13130	12268	4229.44	3200	852	3499	9367	2.851	1.512	0.00304095	1	1.091	0.126	0.80562	1	0.277	-1.854	0.00029913	1	0.1926
ZGAL_904	1074393	1074779	-	tolR		Protein TolR		2490	2972	2042	272	119	16	390	3828	2206	2406	4400	5660	1410	1236	1004	396	254	131	711	2516	2259	1391	3444	3780	1544.34	1217	260	1829	2872	2.305	1.204	0.0264918	1	1.486	0.572	0.292367	1	0.228	-2.133	0.00010632	0.463554	0.2283
ZGAL_905	1074790	1075482	-	tolQ		Protein TolQ		4232	5019	4647	603	474	124	714	2695	1759	4094	6407	7302	2397	2087	2284	878	1011	1019	1302	1771	1801	2367	5015	4877	2234.11	2256	969	1625	4086	1.8	0.848	0.0103239	1	0.723	-0.468	0.157354	1	0.433	-1.208	0.00030397	1	0.0518
ZGAL_906	1075534	1076901	-			Citrate transporter family protein		5238	6880	5659	1151	722	154	3036	3731	2672	8636	6620	6513	2967	2861	2782	1676	1541	1265	5534	2452	2736	4993	5182	4350	3194.88	2870	1494	3574	4842	1.677	0.746	0.0291758	1	1.242	0.312	0.361821	1	0.526	-0.928	0.00707601	1	0.0635
ZGAL_907	1076915	1078147	-		1.4.1.-	NAD(P)-dependent oxidoreductase		1918	2548	2182	496	351	45	791	2482	1529	1782	1095	1338	1086	1060	1073	722	749	370	1442	1631	1565	1030	857	894	1039.92	1073	614	1546	927	0.865	-0.209	0.458507	1	1.438	0.524	0.063397	1	0.586	-0.771	0.00744168	1	0.0181
ZGAL_908	1078432	1079574	+	bcdA	1.3.99.2	Butyryl-CoA dehydrogenase		1838	2568	2106	448	379	50	419	1163	773	1969	941	1168	1041	1068	1035	652	809	411	764	764	791	1138	737	780	832.56	1048	624	773	885	0.846	-0.242	0.424002	1	0.74	-0.435	0.150877	1	0.607	-0.721	0.0191349	1	0.0322
ZGAL_909	1079891	1084399	+	gltA	1.4.1.13	Glutamate synthase [NADPH] large chain	1.5.1.1 : Glutamate	22912	29441	24096	8359	2495	384	10445	22853	16613	22986	11285	8844	12978	12244	11844	12173	5324	3154	19040	15018	17009	13291	8833	5907	11401.3	12355	6884	17022	9344	0.761	-0.395	0.404074	1	1.368	0.452	0.33863	1	0.565	-0.824	0.0814937	1	0.1604
ZGAL_910	1084409	1085875	+	gltB	1.4.1.13	Glutamate synthase [NADPH] small chain	1.5.1.1 : Glutamate	4694	5645	4896	1558	648	188	1852	5888	4377	4402	2413	1362	2659	2348	2407	2269	1383	1544	3376	3869	4481	2545	1889	910	2473.27	2471	1732	3909	1781	0.724	-0.465	0.230059	1	1.572	0.652	0.092466	1	0.706	-0.503	0.196208	1	0.0774
ZGAL_911	1085928	1086842	+			Conserved hypothetical membrane protein		275	345	248	24	9	2	55	183	83	266	35	33	156	143	122	35	19	16	100	120	85	154	27	22	83.37	140	23	102	68	0.498	-1.005	0.121129	NA	0.735	-0.444	0.49394	1	0.192	-2.378	0.000654366	1	0.3315
ZGAL_912	1086930	1088477	-		3.1.6.-	Sulfatase, family S1-28		74	103	90	18	16	10	8	74	36	211	482	679	42	43	44	26	34	82	15	49	37	122	377	453	110.36	43	47	34	317	6.952	2.797	8.18e-07	0.00277522	0.8	-0.323	0.580108	1	1.002	0.003	0.995893	1	0.2215
ZGAL_913	1088539	1089975	-		3.1.6.-	Sulfatase, family S1-23		70	86	61	11	8	4	0	69	34	160	639	734	40	36	30	16	17	33	0	45	35	93	500	490	111.2	35	22	27	361	8.965	3.164	5.83e-05	0.197771	0.792	-0.337	0.673961	1	0.617	-0.697	0.404018	1	0.6396
ZGAL_914	1090188	1091639	-			SusD/RagB family lipoprotein		90	138	100	16	28	15	69	138	79	249	603	1013	51	57	49	23	60	123	126	91	81	144	472	677	162.8	52	69	99	431	7.658	2.937	5.45e-07	0.00184759	1.842	0.881	0.136313	1	1.203	0.267	0.662978	1	0.2581
ZGAL_915	1091657	1095112	-			TonB-dependent Transducer		140	209	189	25	33	21	0	175	135	576	1502	2154	79	87	93	36	70	173	0	115	138	333	1176	1439	311.58	86	93	84	983	9.437	3.238	0.000274846	0.932002	0.984	-0.023	0.979393	1	1.047	0.067	0.941053	1	0.9618
ZGAL_916	1095245	1096381	-			Anti-sigma factor		99	96	113	16	11	15	12	112	69	491	983	1240	56	40	56	23	23	123	22	74	71	284	769	828	197.43	51	56	56	627	11.303	3.499	2.87e-08	9.73e-05	1.105	0.144	0.822285	1	0.998	-0.003	0.996123	1	0.328
ZGAL_917	1096658	1097197	+			RNA polymerase ECF-type sigma factor		174	255	254	7	15	2	0	35	36	65	243	214	99	106	125	10	32	16	0	23	37	38	190	143	68.22	110	19	20	124	1.117	0.159	0.838789	NA	0.207	-2.273	0.00441776	1	0.203	-2.303	0.00564719	1	0.5965
ZGAL_918	1097243	1098364	-			Conserved hypothetical membrane protein		1180	1256	1165	310	305	70	200	309	175	940	1180	1376	668	522	573	451	651	575	365	203	179	544	924	919	547.8	588	559	249	796	1.348	0.431	0.238747	1	0.426	-1.231	0.000846799	1	0.95	-0.074	0.84228	1	0.0686
ZGAL_919	1098391	1099236	-		5.3.1.-	D-tagatose 3-epimerase		848	1074	1042	196	203	41	125	668	426	928	979	1403	480	447	512	285	433	337	228	439	436	537	766	937	486.45	480	352	368	747	1.548	0.63	0.0758483	1	0.772	-0.374	0.294917	1	0.737	-0.44	0.226242	1	0.06
ZGAL_920	1099445	1100326	-			AraC-type transcriptional regulator		179	266	227	100	57	11	24	159	91	565	829	1045	101	111	112	146	122	90	44	104	93	327	649	698	216.34	108	119	80	558	5.036	2.332	1.66e-08	5.65e-05	0.76	-0.396	0.349523	1	1.132	0.179	0.680484	1	0.0869
ZGAL_921	1100664	1103834	+			Conserved cytochrome c-containing protein		844	1077	995	777	717	234	274	417	246	2012	3488	3548	478	448	489	1132	1530	1922	499	274	252	1163	2730	2370	1107.27	472	1528	342	2088	4.324	2.112	2.13e-07	0.00072272	0.726	-0.462	0.259698	1	3.17	1.665	4.71e-05	0.205211	0.0937
ZGAL_922	1104394	1107564	+			TonB-dependent Receptor		456	522	400	52	76	9	73	95	78	246	1379	1678	258	217	197	76	162	74	133	62	80	142	1079	1121	300.13	224	104	92	781	3.33	1.735	0.00538519	1	0.422	-1.244	0.0479497	1	0.485	-1.044	0.102435	1	0.3248
ZGAL_923	1107586	1109094	+			SusD/RagB family lipoprotein		280	329	250	43	50	19	12	153	169	272	1094	1637	159	137	123	63	107	156	22	101	173	157	856	1093	262.17	140	109	99	702	4.679	2.226	0.00129126	1	0.722	-0.47	0.499841	1	0.773	-0.371	0.59844	1	0.4335
ZGALAM_0939	1115262	1115408	-			protein of unknown function		66	58	51	17	15	1	0	32	6	17	0	23	37	24	25	25	32	8	0	21	6	10	0	15	16.99	29	22	9	8	0.334	-1.581	0.120873	NA	0.37	-1.436	0.162409	NA	0.803	-0.317	0.760319	1	1.0108
ZGAL_929	1115299	1115508	+			Putative protein		22	20	11	0	0	0	0	7	0	3	4	16	12	8	5	0	0	0	0	5	0	2	3	11	3.86	8	0	2	5	0.634	-0.657	0.580454	NA	0.258	-1.957	0.116166	NA	0.084	-3.57	0.01402	NA	0.6471
ZGAL_930	1115572	1117572	-			Conserved hypothetical periplasmic protein		1282	1802	1500	1678	1403	81	375	941	554	1281	556	714	726	749	737	2444	2994	665	684	618	567	741	435	477	986.45	737	2034	623	551	0.752	-0.412	0.37956	1	0.847	-0.239	0.61087	1	2.711	1.439	0.00216942	1	0.1475
ZGAL_931	1117822	1118427	+	rnhB	3.1.26.4	Ribonuclease HII		309	525	373	53	27	5	344	183	110	210	144	157	175	218	183	77	58	41	627	120	113	121	113	105	162.63	192	59	287	113	0.598	-0.741	0.210226	1	1.464	0.55	0.351682	1	0.329	-1.606	0.00917898	1	0.2664
ZGALAM_0943	1118484	1118600	-			protein of unknown function		0	0	2	1	0	0	0	0	0	0	0	0	0	0	1	1	0	0	0	0	0	0	0	0	0.2	0	0	0	0	0.5	-1	0.515029	NA	0.545	-0.876	0.564914	NA	1.273	0.349	0.819122	NA	0
ZGAL_932	1118656	1119999	+			OmpA-like periplasmic protein		122	159	99	141	30	8	75	167	58	193	135	236	69	66	49	205	64	66	137	110	59	112	106	158	99.97	61	112	102	125	2.004	1.003	0.0475143	1	1.636	0.71	0.163347	1	1.862	0.897	0.0856011	1	0.1511
ZGAL_933	1120012	1120710	+			Conserved hypothetical periplasmic protein		71	103	62	34	9	2	0	42	29	62	146	224	40	43	30	50	19	16	0	28	30	36	114	150	46.31	38	28	19	100	2.494	1.318	0.0900437	NA	0.542	-0.884	0.265914	1	0.802	-0.318	0.696267	1	0.5357
ZGAL_934	1120745	1122109	+		3.4.21.-	Serine peptidase, family S8		100	116	111	64	13	14	0	15	15	96	132	140	57	48	55	93	28	115	0	10	15	56	103	93	56.08	53	79	8	84	1.557	0.638	0.292461	NA	0.184	-2.444	0.00019473	0.802094	1.41	0.496	0.428223	1	0.2193
ZGAL_935	1122149	1125052	+			TPR repeats protein		548	705	583	92	73	11	98	293	210	501	489	472	310	293	287	134	156	90	179	193	215	290	383	315	237.01	297	127	196	329	1.108	0.148	0.562794	1	0.662	-0.596	0.0224651	1	0.45	-1.151	4.83e-05	0.210544	0.0074
ZGAL_936	1125055	1125792	-			Conserved hypothetical membrane protein		344	389	299	43	26	3	28	418	232	249	360	174	195	162	147	63	55	25	51	275	238	144	282	116	145.96	168	48	188	181	1.073	0.102	0.859255	1	1.12	0.164	0.776257	1	0.313	-1.675	0.00573975	1	0.2433
ZGAL_937	1125795	1126364	-			RNA polymerase ECF-type sigma factor		217	351	268	52	33	4	295	797	728	254	221	191	123	146	132	76	70	33	538	524	745	147	173	128	236.16	134	60	602	149	1.114	0.156	0.605075	1	4.453	2.155	6.3e-13	2.59e-09	0.495	-1.014	0.00324448	1	0.0208
ZGAL_938	1126484	1126702	-			Putative protein		0	2	8	1	0	0	73	23	30	11	0	26	0	1	4	1	0	0	133	15	31	6	0	17	17.4	2	0	60	8	3.76	1.911	0.110907	NA	21.874	4.451	0.000182579	NA	0.736	-0.442	0.747567	1	1.7789
ZGAL_939	1126843	1127151	+			Conserved hypothetical protein		24	41	26	7	5	2	25	65	58	56	23	187	14	17	13	10	11	16	46	43	59	32	18	125	33.64	15	12	49	58	3.803	1.927	0.00359117	NA	3.222	1.688	0.0114018	1	0.823	-0.281	0.709625	1	0.2761
ZGALAM_0951	1127226	1127372	+			protein of unknown function		8	6	2	2	1	2	0	11	6	17	2	9	5	2	1	3	2	16	0	7	6	10	2	6	5.02	3	7	4	6	2.009	1.006	0.338014	NA	1.662	0.733	0.494483	NA	1.821	0.865	0.445376	NA	0.4405
ZGAL_940	1127601	1128341	+			Conserved hypothetical protein		35	29	30	7	3	2	0	10	12	14	52	31	20	12	15	10	6	16	0	7	12	8	41	21	14	16	11	6	23	1.452	0.538	0.492073	NA	0.454	-1.138	0.168171	NA	0.667	-0.584	0.500694	1	0.3109
ZGAL_941	1128418	1128549	+			Putative protein		3	7	8	3	4	1	0	1	0	1	0	7	2	3	4	4	9	8	0	1	0	1	0	5	2.96	3	7	0	2	0.664	-0.591	0.623131	NA	0.208	-2.266	0.0931617	NA	2.028	1.02	0.406419	NA	0.3519
ZGAL_942	1128760	1129056	-			Putative membrane protein		7	14	9	1	1	1	67	3	0	3	0	10	4	6	4	1	2	8	122	2	0	2	0	7	13.21	5	4	41	3	0.668	-0.581	NA	NA	5.985	2.581	NA	NA	0.77	-0.377	NA	NA	2.1773
ZGAL_943	1129062	1130117	+			Hypothetical periplasmic protein		18	28	23	4	2	0	0	3	1	14	22	14	10	12	11	6	4	0	0	2	1	8	17	9	6.74	11	3	1	11	1.036	0.051	0.945363	NA	0.139	-2.851	0.00222	NA	0.419	-1.256	0.166981	NA	0
ZGAL_944	1130200	1131222	+			Kelch repeats protein		14	16	19	6	7	4	0	8	0	13	8	17	8	7	9	9	15	33	0	5	0	8	6	11	9.24	8	19	2	8	1.049	0.069	0.933638	NA	0.311	-1.686	0.0685573	NA	1.957	0.969	0.263176	NA	0.1064
ZGAL_945	1131591	1132145	+			Hypothetical protein		9	8	12	10	6	6	0	14	9	6	23	12	5	3	6	15	13	49	0	9	9	3	18	8	11.57	5	26	6	10	1.936	0.953	0.269341	NA	1.342	0.424	0.634031	NA	4.205	2.072	0.0197834	1	0.3551
ZGAL_946	1132248	1132859	+			Conserved hypothetical protein		41	51	42	4	1	4	0	1	0	25	111	78	23	21	21	6	2	33	0	1	0	14	87	52	21.67	22	14	0	51	2.244	1.166	0.139019	NA	0.036	-4.783	1.2e-05	NA	0.476	-1.07	0.223735	1	0.4153
ZGAL_947	1132975	1133622	+			Conserved hypothetical protein		2	13	9	3	2	9	1	13	5	0	0	0	1	5	4	4	4	74	2	9	5	0	0	0	9.08	3	27	5	0	0.082	-3.61	0.00694573	NA	1.385	0.47	0.673216	NA	5.111	2.354	0.033878	NA	0.9352
ZGAL_948	1133736	1133912	+			Putative protein		0	0	0	0	0	0	0	7	0	0	0	0	0	0	0	0	0	0	0	5	0	0	0	0	0.38	0	0	2	0	1	0	NA	NA	4.982	2.317	NA	NA	1	0	NA	NA	12
ZGAL_949	1134030	1134650	+			Conserved hypothetical protein		24	61	55	11	27	13	1	56	23	37	36	22	14	25	27	16	58	107	2	37	24	21	28	15	31.07	22	60	21	21	0.973	-0.039	0.959612	NA	0.972	-0.041	0.957676	1	2.43	1.281	0.101622	1	0.4398
ZGAL_950	1134687	1135406	-	lipB	2.3.1.-	Lipoyltransferase		1145	1463	1153	2555	2740	443	137	771	465	925	899	1011	649	608	567	3721	5846	3639	250	507	476	535	704	675	1514.69	608	4402	411	638	1.049	0.069	0.841393	1	0.681	-0.554	0.10769	1	7.092	2.826	1.51e-16	6.6e-13	0.0533
ZGAL_951	1135433	1136170	-			Conserved hypothetical lipoprotein		1224	1720	1537	1780	2850	413	2398	5038	6039	1867	4185	3369	693	715	755	2592	6081	3393	4371	3311	6183	1080	3276	2250	2891.69	721	4022	4622	2202	2.983	1.577	0.000605495	1	6.171	2.625	1.13e-08	4.66e-05	5.387	2.429	1.31e-07	0.000570997	0.1382
ZGAL_952	1136202	1136360	+			Conserved hypothetical protein		2	5	7	1	4	0	0	1	5	1	0	3	1	2	3	1	9	0	0	1	5	1	0	2	2.08	2	3	2	1	0.49	-1.029	0.443331	NA	0.913	-0.131	0.922058	NA	1.502	0.587	0.668012	NA	0.5959
ZGAL_953	1136557	1138245	+	lysS	6.1.1.6	Lysyl-tRNA synthetase		3768	4779	3692	862	416	83	1992	5229	3275	4463	1158	1224	2134	1988	1815	1255	888	682	3631	3436	3353	2581	906	817	1957.19	1979	942	3473	1435	0.73	-0.455	0.307496	1	1.737	0.797	0.0738685	1	0.485	-1.045	0.0197712	1	0.1447
ZGAL_954	1138652	1141390	+			Conserved cytochrome c-containing protein		347	445	357	58	39	10	107	87	81	370	652	1435	197	185	175	84	83	82	195	57	83	214	510	958	235.4	186	83	112	561	2.927	1.549	0.00489282	1	0.605	-0.724	0.192322	1	0.461	-1.116	0.0512949	1	0.2242
ZGAL_955	1141394	1142905	+			Conserved hypothetical protein		227	253	231	26	27	4	42	84	47	297	700	1087	129	105	114	38	58	33	77	55	48	172	548	726	175.1	116	43	60	482	4.029	2.01	4.87e-05	0.16504	0.523	-0.934	0.0647991	1	0.392	-1.351	0.0120024	1	0.1579
ZGAL_956	1142936	1143808	+			TIM-barrel fold protein		111	134	122	12	4	4	1	57	24	129	291	318	63	56	60	17	9	33	2	37	25	75	228	212	68	60	20	21	172	2.756	1.463	0.0292122	NA	0.389	-1.364	0.0481892	1	0.316	-1.66	0.0244103	1	0.3542
ZGAL_957	1143818	1145209	+			Conserved hypothetical membrane protein		89	114	127	2	3	2	0	59	17	102	289	257	50	47	62	3	6	16	0	39	17	59	226	172	58.25	53	8	19	152	2.685	1.425	0.0684464	NA	0.387	-1.369	0.0869812	1	0.156	-2.682	0.00265016	1	0.5849
ZGAL_958	1145260	1146690	+	sdcS		Sodium-dependent dicarboxylate transporter sdcS		307	490	359	30	28	7	28	231	131	279	123	223	174	204	176	44	60	58	51	152	134	161	96	149	121.55	185	54	112	135	0.738	-0.438	0.304635	1	0.62	-0.69	0.109529	1	0.293	-1.769	0.000149468	0.651682	0.0875
ZGAL_959	1146775	1147182	-			Conserved hypothetical periplasmic protein		324	385	329	9	3	3	10	9	3	70	105	130	184	160	162	13	6	25	18	6	3	40	82	87	65.52	169	15	9	70	0.423	-1.241	0.0185947	NA	0.054	-4.212	9.41e-13	3.88e-09	0.081	-3.618	1.16e-08	5.08e-05	0.122
ZGAL_960	1147674	1150169	+			Conserved hypothetical periplasmic protein		1920	2309	1933	1355	731	78	566	1498	935	1818	742	1539	1088	960	950	1973	1560	641	1032	984	957	1051	581	1028	1067.08	999	1391	991	887	0.889	-0.17	0.676599	1	0.992	-0.012	0.976923	1	1.394	0.479	0.240574	1	0.096
ZGALAM_0971	1150550	1150705	+			exported protein of unknown function		41	49	46	1	4	0	0	6	3	34	150	297	23	20	23	1	9	0	0	4	3	20	117	198	34.89	22	3	2	112	4.632	2.212	0.00473108	NA	0.145	-2.783	0.00169448	1	0.216	-2.209	0.0200662	1	0.5001
ZGAL_961	1150882	1151325	+			Conserved hypothetical periplasmic protein		374	438	269	5215	6637	34262	98	188	267	189	2238	1802	212	182	132	7595	14161	281456	179	124	273	109	1752	1203	25614.8	175	101071	192	1021	4.859	2.281	NA	NA	1.084	0.116	NA	NA	333.51	8.382	NA	NA	1.0614
ZGAL_962	1151463	1151957	+			Conserved hypothetical protein		87	171	134	222	180	139	0	27	22	71	32	23	49	71	66	323	384	1142	0	18	23	41	25	15	179.77	62	616	14	27	0.455	-1.136	0.0921231	1	0.244	-2.032	0.00348799	1	8.946	3.161	2.17e-06	0.00946907	0.4024
ZGAL_963	1152102	1153382	-	hemL	5.4.3.8	Glutamate-1-semialdehyde 2,1-aminomutase		1715	2196	2201	1618	1176	308	501	929	612	1795	756	861	971	913	1082	2356	2509	2530	913	610	627	1038	592	575	1226.44	989	2465	717	735	0.746	-0.424	0.179379	1	0.726	-0.462	0.143895	1	2.471	1.305	3.69e-05	0.160761	0.0467
ZGAL_964	1153383	1154240	-		3.2.1.-	Endo-beta-N-acetylglucosaminidase, family GH73		1092	1443	1265	997	536	159	973	1699	1504	865	786	533	619	600	622	1452	1144	1306	1774	1116	1540	500	615	356	970.3	614	1301	1477	490	0.801	-0.321	0.282382	1	2.387	1.255	2.45e-05	0.100873	2.107	1.075	0.000337921	1	0.0346
ZGAL_965	1154237	1155148	-	dcyD	4.4.1.15	D-cysteine desulfhydrase		631	906	825	699	357	130	473	770	558	1588	1339	1447	357	377	406	1018	762	1068	862	506	571	918	1048	966	738.3	380	949	646	977	2.554	1.353	1.82e-06	0.00616975	1.69	0.757	0.00787819	1	2.471	1.305	5.59e-06	0.0243661	0.0288
ZGAL_966	1155215	1155544	-			Conserved hypothetical protein		233	336	294	11	6	0	0	125	19	101	500	318	132	140	145	16	13	0	0	82	19	58	391	212	100.73	139	10	34	220	1.534	0.618	0.496647	1	0.279	-1.842	0.0443674	1	0.104	-3.27	0.000738607	1	1.0214
ZGAL_967	1155747	1155908	+			Conserved hypothetical protein		54	82	65	317	223	29	14	5	6	56	0	6	31	34	32	462	476	238	26	3	6	32	0	4	111.97	32	392	12	12	0.415	-1.269	0.164638	1	0.385	-1.379	0.13561	1	10.09	3.335	0.00022119	0.964387	0.9501
ZGAL_968	1155987	1156544	+			Conserved hypothetical periplasmic protein		1392	1757	1385	12392	4367	6418	3640	8561	8309	7376	36041	21592	788	731	681	18046	9318	52723	6635	5626	8507	4265	28211	14420	12496	733	26696	6923	15632	18.794	4.232	4.56e-11	1.55e-07	8.594	3.103	1.38e-06	0.0056869	31.435	4.974	1.01e-14	4.38e-11	0.3446
ZGAL_969	1156665	1158428	+	phhA	1.14.16.1	phenylalanine 4-monooxygenase (Phenylalanine-4-hydroxylase)	1.5.1.14 : Tyrosine	1943	2472	2258	3301	2095	620	1045	1681	1366	2360	3813	3451	1101	1028	1110	4807	4470	5093	1905	1105	1399	1365	2985	2305	2389.26	1080	4790	1470	2218	2.038	1.027	0.00253826	1	1.355	0.439	0.197946	1	4.364	2.126	4.46e-10	1.94e-06	0.0532
ZGAL_970	1158517	1159725	+		3.1.1.-	4-O-methyl-glucuronoyl methylesterase, family CE15		1166	1457	1263	816	467	155	1011	949	949	976	1962	1368	660	606	621	1188	996	1273	1843	624	972	564	1536	914	983.1	629	1152	1146	1005	1.582	0.662	0.145647	1	1.798	0.847	0.0627776	1	1.809	0.855	0.0612071	1	0.1377
ZGAL_971	1159737	1160351	-			Conserved hypothetical membrane protein		135	181	190	46	90	15	2	37	15	64	4	55	76	75	93	67	192	123	4	24	15	37	3	37	62.3	81	127	14	26	0.335	-1.579	0.0313246	NA	0.202	-2.309	0.00209144	1	1.519	0.604	0.412051	1	0.4476
ZGAL_972	1160401	1161363	-			Conserved hypothetical protein		295	323	288	71	47	20	101	230	211	215	319	398	167	134	142	103	100	164	184	151	216	124	250	266	166.84	148	122	184	213	1.437	0.523	0.16053	1	1.24	0.31	0.408529	1	0.8	-0.321	0.415539	1	0.0596
ZGAL_973	1161432	1161737	-			Conserved hypothetical membrane protein		69	82	58	16	16	2	0	34	30	39	123	26	39	34	29	23	34	16	0	22	31	23	96	17	30.4	34	24	18	45	1.31	0.39	0.638963	NA	0.56	-0.837	0.322335	1	0.766	-0.385	0.657073	1	0.5921
ZGAL_974	1161721	1161849	-			Putative protein		7	14	6	1	2	0	0	7	11	0	0	4	4	6	3	1	4	0	0	5	11	0	0	3	3.08	4	2	5	1	0.298	-1.745	0.185726	NA	1.217	0.283	0.825613	NA	0.603	-0.729	0.596117	NA	0.7333
ZGAL_975	1161949	1162503	-			Crp/Fnr-type transcriptional regulator		88	133	94	19	18	3	127	180	92	115	189	241	50	55	46	28	38	25	232	118	94	66	148	161	88.46	50	30	148	125	2.429	1.28	0.00711677	1	2.846	1.509	0.00157775	1	0.629	-0.67	0.208618	1	0.1205
ZGAL_976	1162602	1163276	-			Conserved hypothetical protein		255	364	308	98	76	9	46	440	369	356	379	383	144	151	151	143	162	74	84	289	378	206	297	256	194.59	149	126	250	253	1.675	0.744	0.130562	1	1.666	0.736	0.135652	1	0.875	-0.192	0.705443	1	0.1547
ZGAL_977	1163516	1166131	-	alaS	6.1.1.7	Alanyl-tRNA synthetase		3204	4297	3590	1190	759	134	1303	4115	3734	2495	951	1328	1815	1787	1765	1733	1619	1101	2375	2704	3823	1443	744	887	1816.34	1789	1484	2967	1025	0.577	-0.795	0.0208165	1	1.65	0.722	0.0354955	1	0.835	-0.26	0.451565	1	0.0607
ZGAL_978	1166233	1167210	+		3.4.24.-	Metallopeptidase, family M23		1534	2021	1548	2512	1675	107	765	1075	722	2953	2825	2749	869	841	761	3658	3574	879	1395	706	739	1707	2211	1836	1598.02	824	2704	947	1918	2.285	1.192	0.0144112	1	1.145	0.195	0.688729	1	3.206	1.681	0.000573897	1	0.1672
ZGAL_979	1167210	1167539	+			MerR-type transcriptional regulator		635	956	640	643	356	45	475	1325	1234	295	399	519	360	398	315	936	760	370	866	871	1263	171	312	347	580.58	358	689	1000	277	0.777	-0.365	0.368904	1	2.755	1.462	0.000304744	1	1.929	0.948	0.020311	1	0.0916
ZGAL_980	1167624	1168223	+			LemA family protein		1963	2130	1411	993	601	249	632	952	862	2844	1755	2513	1112	886	694	1446	1282	2045	1152	626	883	1644	1374	1678	1235.16	897	1591	887	1565	1.735	0.795	0.0173553	1	0.987	-0.019	0.955533	1	1.755	0.812	0.0157342	1	0.0531
ZGAL_981	1168230	1168670	+			Conserved hypothetical protein		550	685	503	379	275	100	92	887	594	394	367	492	312	285	247	552	587	821	168	583	608	228	287	329	417.19	281	653	453	281	1	0	0.999811	1	1.601	0.679	0.130299	1	2.274	1.185	0.00859695	1	0.1245
ZGAL_982	1168651	1169442	+			Conserved hypothetical membrane protein		300	274	249	184	163	41	120	152	93	219	107	129	170	114	122	268	348	337	219	100	95	127	84	86	172.44	135	318	138	99	0.735	-0.445	0.271269	1	1.008	0.012	0.977123	1	2.305	1.205	0.00315145	1	0.0784
ZGAL_983	1169561	1170406	+			Hypothetical protein		1382	1908	1435	207	120	25	235	2101	1745	849	409	877	783	794	705	301	256	205	428	1381	1787	491	320	586	669.74	761	254	1199	466	0.619	-0.693	0.141575	1	1.562	0.644	0.171735	1	0.346	-1.533	0.00140529	1	0.149
ZGAL_984	1170403	1173192	-			TonB-dependent Receptor		628	674	570	349	434	92	503	724	479	746	238	698	356	280	280	508	926	756	917	476	490	431	186	466	506.1	305	730	628	361	1.18	0.239	0.583205	1	2.026	1.018	0.0193024	1	2.35	1.233	0.00487406	1	0.1157
ZGAL_985	1173333	1174637	-	engA		GTP-binding protein EngA		2353	3393	2735	505	270	99	1417	3193	2200	1772	842	1470	1333	1411	1344	735	576	813	2583	2098	2252	1025	659	982	1317.69	1363	708	2311	889	0.654	-0.613	0.0211528	1	1.689	0.757	0.00436923	1	0.519	-0.947	0.000482323	1	0.0217
ZGAL_986	1174783	1176318	-			Conserved hypothetical protein		221	254	187	87	63	54	0	154	80	257	63	91	125	106	92	127	134	444	0	101	82	149	49	61	122.44	108	235	61	86	0.816	-0.294	0.732915	1	0.597	-0.743	0.390205	1	2.036	1.025	0.235701	1	0.8343
ZGAL_987	1176426	1177310	-	eraA		GTP-binding protein Era		1753	2392	2022	599	503	160	932	1937	1255	1432	646	1002	993	995	994	872	1073	1314	1699	1273	1285	828	506	669	1041.77	994	1086	1419	668	0.674	-0.569	0.0472269	1	1.423	0.509	0.075941	1	1.085	0.118	0.683699	1	0.0307
ZGAL_988	1177297	1178718	-			Sodium / alanine symporter		609	841	820	177	168	36	142	497	214	538	294	446	345	350	403	258	358	296	259	327	219	311	230	298	304.45	366	304	268	280	0.766	-0.384	0.172942	1	0.736	-0.442	0.119822	1	0.832	-0.265	0.364792	1	0.0225
ZGAL_990	1179039	1180025	-			Transposase, family 12		3	5	6	0	2	1	0	4	0	8	0	0	2	2	3	0	4	8	0	3	0	5	0	0	2.21	2	4	1	2	0.776	-0.367	0.80488	NA	0.574	-0.801	0.595022	NA	1.343	0.426	0.778816	NA	1.9021
ZGAL_991	1180012	1180365	-			Hypothetical protein		0	0	0	0	0	0	0	0	0	0	0	0	0	0	0	0	0	0	0	0	0	0	0	0	0	0	0	0	0	NA	NA	NA	NA	NA	NA	NA	NA	NA	NA	NA	NA	NA
ZGAL_992	1180654	1181049	+			Hypothetical protein		4	6	4	0	1	1	0	3	7	6	0	20	2	2	2	0	2	8	0	2	7	3	0	13	3.59	2	3	3	5	2.116	1.081	0.398971	NA	1.311	0.39	0.765082	NA	1.08	0.111	0.935611	NA	1.1418
ZGALAM_1001	1181493	1181609	-			protein of unknown function		0	0	1	0	0	2	0	0	0	0	0	0	0	0	0	0	0	16	0	0	0	0	0	0	1.41	0	5	0	0	0.735	-0.444	0.779891	NA	0.785	-0.35	0.823882	NA	4.863	2.282	0.152076	NA	12
ZGAL_993	1181867	1182709	+	ugpQ	3.1.4.46	Glycerophosphoryl diester phosphodiesterase		37	40	35	20	11	0	61	68	69	46	1	15	21	17	17	29	23	0	111	45	71	27	1	10	30.94	18	17	76	13	0.708	-0.498	0.544134	NA	3.764	1.912	0.0181764	1	1.085	0.118	0.890325	1	0.5346
ZGAL_994	1182848	1183426	+			RNA polymerase ECF-type sigma factor		10	22	17	6	2	0	0	12	7	17	0	5	6	9	8	9	4	0	0	8	7	10	0	3	5.37	8	4	5	4	0.62	-0.69	0.540053	NA	0.714	-0.485	0.669694	NA	0.709	-0.495	0.678178	NA	0.7007
ZGAL_995	1183544	1184665	+			Anti-sigma factor		31	34	31	8	1	5	30	45	10	27	0	0	18	14	15	12	2	41	55	30	10	16	0	0	17.66	16	18	32	5	0.398	-1.329	0.244683	NA	1.827	0.87	0.442187	NA	1.041	0.058	0.960335	1	1.5161
ZGAL_996	1184895	1188341	+			TonB-dependent Transducer		144	222	152	45	37	16	13	209	115	112	0	153	82	92	75	66	79	131	24	137	118	65	0	102	80.85	83	92	93	56	0.697	-0.521	0.579449	NA	1.113	0.155	0.868998	1	1.086	0.119	0.899686	1	1.0211
ZGAL_997	1188360	1189838	+			Probable SusD/RagB family lipoprotein		51	61	53	9	12	2	1	12	30	45	83	60	29	25	26	13	26	16	2	8	31	26	65	40	25.58	27	18	14	44	1.593	0.672	0.33568	NA	0.535	-0.904	0.211227	1	0.707	-0.5	0.508611	1	0.2888
ZGAL_998	1189855	1191399	+		3.-.-.-	Type I phosphodiesterase		59	100	59	24	16	3	63	125	18	19	33	61	33	42	29	35	34	25	115	82	18	11	26	41	40.89	35	31	72	26	0.753	-0.409	0.529605	NA	1.999	0.999	0.122127	1	0.931	-0.104	0.879623	1	0.2745
ZGAL_999	1191929	1193449	-		3.1.6.-	Sulfatase, family S1-23		201	306	275	143	130	18	93	175	123	273	353	547	114	127	135	208	277	148	170	115	126	158	276	365	184.98	125	211	137	266	2.101	1.071	0.00550773	1	1.084	0.116	0.766275	1	1.704	0.769	0.0532201	1	0.0689
ZGAL_1000	1193491	1195473	-			Conserved hypothetical membrane protein		185	281	172	83	45	12	21	153	87	143	494	576	105	117	85	121	96	99	38	101	89	83	387	385	141.97	102	105	76	285	2.706	1.436	0.00927349	1	0.758	-0.4	0.47375	1	1.035	0.05	0.929971	1	0.2158
ZGAL_1001	1195621	1197276	-	mdsA2	3.1.6.-	Mucin-desulfating sulfatase, family S1-11		144	186	145	109	46	9	0	106	67	160	224	263	82	77	71	159	98	74	0	70	69	93	175	176	95.23	77	110	46	148	1.856	0.892	0.240297	1	0.628	-0.672	0.380716	1	1.425	0.511	0.507438	1	0.5739
ZGAL_1002	1197324	1198787	-		3.1.6.-	Sulfatase, family S1-15		81	123	84	39	37	32	79	111	53	59	110	86	46	51	41	57	79	263	144	73	54	34	86	57	82.15	46	133	90	59	1.271	0.346	0.560376	NA	1.902	0.928	0.118738	1	2.628	1.394	0.0208377	1	0.2422
ZGAL_1003	1198777	1199796	-			Pseudogene of sulfatase		70	81	67	6	15	5	0	50	14	65	61	86	40	34	33	9	32	41	0	33	14	38	48	57	31.5	36	27	16	48	1.322	0.403	0.590187	NA	0.486	-1.04	0.175129	1	0.73	-0.454	0.564952	1	0.4049
ZGAL_1004	1200004	1201665	-			SusD/RagB family lipoprotein		186	290	216	62	37	4	0	113	73	164	306	554	105	121	106	90	79	33	0	74	75	95	240	370	115.63	111	67	50	235	2.02	1.015	0.213814	1	0.479	-1.062	0.196449	1	0.645	-0.633	0.446669	1	0.7229
ZGAL_1005	1201677	1204973	-			TonB-dependent Transducer		403	572	484	104	101	13	160	277	128	447	998	1295	228	238	238	151	216	107	292	182	131	258	781	865	307.26	235	158	202	635	2.646	1.404	0.0036723	1	0.859	-0.219	0.651882	1	0.692	-0.531	0.28519	1	0.1545
ZGAL_1006	1205126	1206289	-			anti-sigma factor		132	196	152	41	38	10	1	147	86	236	178	336	75	82	75	60	81	82	2	97	88	136	139	224	95.05	77	74	62	166	2.085	1.06	0.137111	1	0.826	-0.276	0.70045	1	0.961	-0.058	0.937079	1	0.4542
ZGAL_1007	1206413	1207012	+			RNA polymerase ECF-type sigma factor		327	723	631	31	23	12	2	136	42	141	76	154	185	301	310	45	49	99	4	89	43	82	59	103	114.06	265	64	45	81	0.322	-1.633	0.0151448	1	0.188	-2.409	0.00039073	1	0.248	-2.012	0.00369305	1	0.3847
ZGAL_1008	1207068	1207214	-			Putative protein		6	18	11	6	3	0	0	0	0	6	0	0	3	7	5	9	6	0	0	0	0	3	0	0	2.91	5	5	0	1	0.295	-1.759	0.191645	NA	0.079	-3.67	0.0133036	NA	1.009	0.013	0.992414	NA	0.5034
ZGAL_1009	1207175	1207459	-			Putative membrane protein		0	2	1	0	0	0	0	0	0	0	0	0	0	1	0	0	0	0	0	0	0	0	0	0	0.11	0	0	0	0	0.368	-1.443	0.340133	NA	0.413	-1.277	0.397378	NA	0.53	-0.915	0.542596	NA	0
ZGAL_1010	1207535	1208983	-	lamC	3.2.1.6	Endo-1,3(4)-beta-glucanase, family GH16-CBM6		143	165	138	54	46	39	364	714	806	274	374	264	81	69	68	79	98	320	664	469	825	158	293	176	275	73	166	653	209	2.812	1.492	0.00280438	1	8.549	3.096	5.18e-10	2.13e-06	2.116	1.081	0.0345215	1	0.163
ZGAL_1011	1209120	1210997	-	lamE	3.2.1.39	Endo-1,3-beta-glucanase, family GH64		76	103	86	30	25	22	274	279	602	107	117	87	43	43	42	44	53	181	499	183	616	62	92	58	159.72	43	93	433	71	1.624	0.7	0.207922	1	9.471	3.244	4.22e-09	1.74e-05	1.953	0.965	0.0921307	1	0.212
ZGAL_1012	1211316	1214138	-			Ligand-binding sensor protein		425	418	402	126	187	121	172	346	143	560	871	736	241	174	198	183	399	994	314	227	146	324	682	492	364.43	204	525	229	499	2.383	1.253	0.0223669	1	1.117	0.16	0.771346	1	2.467	1.303	0.0182907	1	0.227
ZGAL_1013	1214830	1215033	-			Transposase (pseudogene), family 25		13	15	9	5	4	1	0	1	0	1	0	28	7	6	4	7	9	8	0	1	0	1	0	19	5.17	6	8	0	7	1.059	0.082	0.945985	NA	0.127	-2.973	0.028167	NA	1.24	0.31	0.805605	NA	1.2114
ZGAL_1014	1215548	1218334	-	lamD	3.2.1.39	Endo-1,3-beta-glucanase, family GH16-CBM42		124	150	128	26	19	16	0	37	48	93	77	61	70	62	63	38	41	131	0	24	49	54	60	41	52.8	65	70	24	52	0.802	-0.319	0.67213	NA	0.406	-1.302	0.0885441	1	1.013	0.019	0.980489	1	0.497
ZGAL_1015	1218790	1220373	-		3.2.1.-	Glycoside hydrolase, family GH18		190	212	176	26	38	44	26	516	579	317	108	176	108	88	87	38	81	361	47	339	593	183	85	118	177.28	94	160	326	129	1.34	0.422	0.586903	1	3.227	1.69	0.02956	1	1.596	0.675	0.389506	1	0.5852
ZGAL_1017	1221397	1222278	+	porB	3.2.1.-	Beta-porphyranase B, family GH16		139	234	208	57	34	5	88	266	184	153	207	84	79	97	102	83	73	41	160	175	188	88	162	56	108.76	93	66	174	102	1.097	0.134	0.752939	1	1.862	0.897	0.0352718	1	0.75	-0.414	0.363414	1	0.0838
ZGAL_1018	1222345	1222611	+			Hypothetical protein		15	15	14	3	2	2	0	0	5	12	80	18	8	6	7	4	4	16	0	0	5	7	63	12	11.12	7	8	2	27	3.319	1.731	0.0824825	NA	0.305	-1.712	0.115985	NA	0.965	-0.052	0.961693	1	0.7605
ZGAL_1019	1222665	1223555	-			Hypothetical lipoprotein		18892	20789	20164	93	16	24	6947	42378	31073	20101	10529	20908	10701	8646	9911	135	34	197	12664	27848	31813	11623	8242	13964	11314.9	9753	122	24108	11276	1.152	0.204	0.693169	1	2.417	1.273	0.0138401	1	0.014	-6.184	4.89e-31	2.13e-27	0.1732
ZGAL_1021	1224179	1225792	-		3.2.1.-	Glycoside hydrolase, family GH16		1515	1853	1517	457	629	506	7878	2311	2438	2567	7048	4538	858	771	746	666	1342	4157	14361	1519	2496	1484	5517	3031	3078.86	792	2055	6125	3344	3.88	1.956	0.0106483	1	6.869	2.78	0.000283094	1	2.447	1.291	0.0921426	1	0.6366
ZGAL_1022	1226008	1226739	-		1.-.-.-	Dioxygenase, PhyH family		102	150	103	45	30	15	0	40	19	163	108	143	58	62	51	66	64	123	0	26	19	94	85	96	61.97	57	84	15	92	1.584	0.663	0.237674	NA	0.299	-1.741	0.00329981	1	1.403	0.488	0.400906	1	0.1179
ZGAL_1023	1226755	1228776	-			Conserved hypothetical periplasmic protein		137	184	164	49	35	17	78	221	89	262	332	676	78	77	81	71	75	140	142	145	91	151	260	451	146.82	79	95	126	287	3.587	1.843	3.56e-05	0.120854	1.597	0.675	0.133983	1	1.152	0.204	0.664811	1	0.1123
ZGAL_1024	1228802	1230172	-			Conserved hypothetical protein, family GHnc		72	104	64	20	15	5	0	71	33	68	136	106	41	43	31	29	32	41	0	47	34	39	106	71	42.89	38	34	27	72	1.812	0.857	0.247249	NA	0.729	-0.456	0.544495	1	0.874	-0.195	0.801698	1	0.4415
ZGAL_1025	1230212	1231570	-		3.1.6.-	Sulfatase, family S1-20		95	105	95	22	16	3	76	218	195	114	181	132	54	44	47	32	34	25	139	143	200	66	142	88	84.35	48	30	161	99	2.027	1.019	0.00921975	1	3.289	1.718	1.17e-05	0.0480908	0.666	-0.587	0.197609	1	0.054
ZGAL_1026	1231605	1233908	-	nahA1	3.2.1.52	Beta-N-acetylhexosaminidase, family GH20		80	127	96	27	23	5	0	57	93	122	220	144	45	53	47	39	49	41	0	37	95	71	172	96	62.2	48	43	44	113	2.21	1.144	0.154111	NA	0.927	-0.109	0.892464	1	0.902	-0.149	0.856594	1	0.6286
ZGAL_1027	1233914	1236157	-	nglA	3.2.1.50	Alpha-N-acetylglucosaminidase, family GH89		80	88	69	25	24	8	0	96	29	113	63	137	45	37	34	36	51	66	0	63	30	65	49	91	47.34	39	51	31	68	1.725	0.786	0.296393	NA	0.831	-0.267	0.726492	1	1.274	0.35	0.652097	1	0.4807
ZGAL_1028	1236191	1236304	-			Putative protein		1	0	0	0	0	0	0	0	0	0	0	0	1	0	0	0	0	0	0	0	0	0	0	0	0.05	0	0	0	0	0.533	-0.907	0.540617	NA	0.602	-0.732	0.621646	NA	0.784	-0.351	0.812666	NA	0
ZGAL_1029	1236314	1237885	-			SusD/RagB family lipoprotein		69	87	57	22	32	43	71	79	51	137	151	249	39	36	28	32	68	353	129	52	52	79	118	166	96.18	34	151	78	121	3.311	1.727	0.0137902	1	2.157	1.109	0.11569	1	3.893	1.961	0.00574844	1	0.4136
ZGAL_1030	1237906	1241163	-			TonB-dependent Receptor		94	133	87	9	11	18	8	52	26	52	12	118	53	55	43	13	23	148	15	34	27	30	9	79	44.12	50	61	25	39	0.795	-0.332	0.68069	NA	0.527	-0.924	0.256562	1	1.103	0.141	0.863767	1	0.5655
ZGAL_1031	1241559	1245806	-		2.7.13.3	One-component system sensor protein		555	853	692	148	109	14	25	803	632	609	404	488	314	355	340	216	233	115	46	528	647	352	316	326	315.58	336	188	407	331	0.986	-0.021	0.974262	1	1.202	0.266	0.679466	1	0.578	-0.79	0.22486	1	0.3555
ZGALAM_1041	1245930	1246046	+			protein of unknown function		0	1	0	0	0	0	0	0	0	0	0	0	0	0	0	0	0	0	0	0	0	0	0	0	0.03	0	0	0	0	0.582	-0.781	0.596815	NA	0.657	-0.605	0.681722	NA	0.856	-0.225	0.878812	NA	0
ZGAL_1032	1245973	1246194	+			Putative protein		0	0	0	0	0	0	0	0	0	0	0	0	0	0	0	0	0	0	0	0	0	0	0	0	0	0	0	0	0	NA	NA	NA	NA	NA	NA	NA	NA	NA	NA	NA	NA	NA
ZGAL_1033	1246243	1246335	+			Putative protein		10	18	23	4	7	0	0	36	21	24	4	14	6	7	11	6	15	0	0	24	22	14	3	9	9.73	8	7	15	9	1.075	0.104	0.914421	NA	1.781	0.833	0.390012	NA	0.986	-0.02	0.984882	NA	0.5779
ZGAL_1034	1246369	1246467	-			Putative protein		2	2	3	0	0	0	0	0	0	0	0	0	1	1	1	0	0	0	0	0	0	0	0	0	0.29	1	0	0	0	0.259	-1.951	0.207295	NA	0.281	-1.832	0.23206	NA	0.352	-1.507	0.319963	NA	0
ZGAL_1035	1246847	1247059	-			Conserved hypothetical protein		8	13	15	3	4	0	0	21	11	14	0	5	5	5	7	4	9	0	0	14	11	8	0	3	5.56	6	4	8	4	0.71	-0.495	0.664416	NA	1.413	0.499	0.660733	NA	0.889	-0.17	0.887519	NA	0.7678
ZGAL_1036	1247366	1248433	-			6-phosphogluconolactonase-like protein		47	78	64	10	7	2	44	30	6	14	0	19	27	32	31	15	15	16	80	20	6	8	0	13	21.94	30	15	35	7	0.264	-1.924	0.0367245	NA	1.138	0.187	0.837007	NA	0.534	-0.906	0.341584	1	0.7145
ZGAL_1037	1248568	1249296	-			Creatinase family protein		128	142	147	7	8	6	4	147	95	54	122	147	73	59	72	10	17	49	7	97	97	31	95	98	58.87	68	25	67	75	1.097	0.133	0.857014	NA	0.996	-0.005	0.994509	1	0.354	-1.497	0.0571726	1	0.466
ZGAL_1038	1249307	1250290	-		1.-.-.-	Aldo/keto reductase related to aryl-alcohol dehydrogenases		96	117	123	9	10	2	0	49	26	53	2	79	54	49	60	13	21	16	0	32	27	31	2	53	29.85	54	17	20	29	0.551	-0.859	0.364354	NA	0.402	-1.315	0.168436	1	0.349	-1.52	0.123414	1	0.9088
ZGAL_1039	1250293	1251078	-		1.-.-.-	Dioxygenase, PhyH family		138	135	181	16	6	6	30	80	83	110	274	129	78	56	89	23	13	49	55	53	85	64	214	86	72.1	74	28	64	121	1.608	0.685	0.204118	NA	0.866	-0.208	0.703369	1	0.349	-1.521	0.0113839	1	0.1758
ZGAL_1040	1251098	1253581	-			Sodium/solute symporter		98	135	117	11	12	3	95	115	51	85	131	80	56	56	58	16	26	25	173	76	52	49	103	53	61.79	57	22	100	68	1.204	0.268	0.604706	NA	1.734	0.794	0.125875	1	0.394	-1.344	0.0222149	1	0.1464
ZGAL_1041	1253770	1254666	-	nanA1	4.1.3.3	N-acetylneuraminate lyase		17	19	28	3	1	2	26	7	3	24	43	32	10	8	14	4	2	16	47	5	3	14	34	21	14.85	11	7	18	23	2.064	1.046	0.24434	NA	1.617	0.693	0.445229	NA	0.612	-0.708	0.480071	1	0.5962
ZGAL_1042	1254752	1255912	-	nanH	3.2.1.18	Sialidase, family GH33		117	102	103	15	18	11	96	172	186	115	72	94	66	42	51	22	38	90	175	113	190	66	56	63	81.17	53	50	159	62	1.164	0.219	0.616597	NA	2.941	1.556	0.000355575	1	0.81	-0.303	0.52834	1	0.0672
ZGAL_1043	1255974	1256912	-	nanA2	4.1.3.3	N-acetylneuraminate lyase		67	100	78	6	4	4	2	77	54	67	177	64	38	42	38	9	9	33	4	51	55	39	139	43	41.46	39	17	37	74	1.801	0.849	0.26244	NA	0.947	-0.079	0.917662	1	0.387	-1.368	0.0972685	1	0.4683
ZGAL_1044	1257128	1258348	-		5.1.3.8	N-acetyl-D-glucosamine 2-epimerase		86	140	110	14	13	1	1	159	81	101	19	121	49	58	54	20	28	8	2	104	83	58	15	81	46.72	54	19	63	51	0.961	-0.058	0.945519	NA	1.171	0.228	0.788292	1	0.405	-1.305	0.14211	1	0.6818
ZGAL_1045	1258422	1259564	-			Conserved hypothetical protein		66	106	119	6	5	7	2	123	121	33	86	80	37	44	58	9	11	58	4	81	124	19	67	53	47.09	46	26	70	46	0.998	-0.003	0.997039	NA	1.455	0.541	0.526076	1	0.509	-0.975	0.273438	1	0.6892
ZGAL_1046	1259564	1260340	-	paaF	4.2.1.17	Enoyl-CoA hydratase		56	86	90	10	5	5	2	48	38	50	83	42	32	36	44	15	11	41	4	32	39	29	65	28	31.17	37	22	25	41	1.085	0.117	0.862677	NA	0.692	-0.532	0.440232	1	0.529	-0.917	0.212297	1	0.281
ZGAL_1047	1260354	1261559	-	frcA	2.8.3.16	Formyl-coenzyme A transferase		85	133	98	9	1	2	0	42	18	81	183	138	48	55	48	13	2	16	0	28	18	47	143	92	42.63	50	10	15	94	1.799	0.848	0.259556	NA	0.339	-1.563	0.0433535	1	0.217	-2.204	0.00899142	1	0.4734
ZGAL_1048	1261622	1262392	-	fabG3	1.1.1.100	3-Oxoacyl-[acyl-carrier-protein] reductase		80	107	85	5	1	0	1	100	67	33	60	122	45	45	42	7	2	0	2	66	69	19	47	81	35.39	44	3	46	49	1.112	0.153	0.856151	NA	1.042	0.06	0.94371	1	0.124	-3.009	0.00212146	1	0.6438
ZGAL_1049	1262513	1263409	-	nanA3	4.1.3.3	N-acetylneuraminate lyase		26	25	33	2	1	4	0	16	19	36	49	68	15	10	16	3	2	33	0	11	19	21	38	45	17.82	14	13	10	35	2.365	1.242	0.151262	NA	0.769	-0.379	0.670048	NA	0.684	-0.548	0.562962	1	0.5315
ZGAL_1050	1263490	1263594	-			Putative protein		7	16	18	0	0	0	0	2	0	2	0	0	4	7	9	0	0	0	0	1	0	1	0	0	1.83	7	0	0	0	0.124	-3.013	0.0417363	NA	0.148	-2.76	0.0655219	NA	0.091	-3.457	0.0276549	NA	0
ZGAL_1051	1263644	1265077	-			SusD/RagB family lipoprotein		171	201	223	12	14	6	0	107	77	104	120	148	97	84	110	17	30	49	0	70	79	60	94	99	65.73	97	32	50	84	0.879	-0.186	0.813881	NA	0.542	-0.885	0.266666	1	0.342	-1.55	0.0601475	1	0.614
ZGAL_1052	1265104	1268442	-			TonB-dependent Receptor		437	591	626	18	17	2	87	224	180	320	379	321	248	246	308	26	36	16	159	147	184	185	297	214	172.17	267	26	163	232	0.869	-0.202	0.521512	1	0.614	-0.703	0.0279408	1	0.111	-3.17	2.1e-15	9.16e-12	0.0265
ZGAL_1053	1268606	1269304	+			GntR-type transcriptional regulator		418	657	578	95	75	14	2	226	92	167	67	83	237	273	284	138	160	115	4	149	94	97	52	55	138.19	265	138	82	68	0.275	-1.86	0.00891398	1	0.332	-1.592	0.0255461	1	0.54	-0.89	0.215486	1	0.4604
ZGAL_1054	1269790	1271394	-	sgsA1	3.10.1.1	N-sulfoglucosamine sulfohydrolase, family S1-8		149	201	169	60	58	66	39	62	34	108	31	96	84	84	83	87	124	542	71	41	35	62	24	64	108.49	84	251	49	50	0.614	-0.704	0.265483	1	0.592	-0.756	0.235129	1	2.785	1.478	0.0196768	1	0.3066
ZGAL_1055	1271452	1273287	-		3.2.1.-	Glycoside hydrolase, family GH36		164	232	157	38	38	33	76	46	27	232	228	194	93	96	77	55	81	271	139	30	28	134	178	130	109.39	89	136	66	147	1.624	0.7	0.284896	1	0.736	-0.443	0.502226	1	1.437	0.523	0.43149	1	0.347
ZGAL_1056	1273514	1275004	-			SusD/RagB family lipoprotein		239	310	266	122	60	35	1	195	164	372	417	510	135	129	131	178	128	288	2	128	168	215	326	341	180.69	132	198	99	294	2.132	1.092	0.154666	1	0.771	-0.375	0.626898	1	1.453	0.539	0.486058	1	0.5947
ZGAL_1057	1275034	1278369	-			TonB-dependent Transducer		317	412	356	106	88	38	81	389	213	328	243	376	180	171	175	154	188	312	148	256	218	190	190	251	202.71	175	218	207	210	1.198	0.26	0.443994	1	1.186	0.246	0.471641	1	1.191	0.252	0.474588	1	0.0384
ZGAL_1058	1278595	1279728	-			Anti-sigma factor		77	128	101	30	41	18	65	108	124	96	108	156	44	53	50	44	87	148	118	71	127	56	85	104	82.18	49	93	105	82	1.648	0.72	0.11757	NA	2.116	1.081	0.0192982	1	1.748	0.806	0.0942811	1	0.0987
ZGAL_1059	1279893	1280471	+			RNA polymerase ECF-type sigma factor		286	447	361	24	15	6	123	359	141	291	319	276	162	186	177	35	32	49	224	236	144	168	250	184	154.03	175	39	201	201	1.144	0.194	0.550941	1	1.148	0.199	0.542336	1	0.213	-2.232	1.27e-08	5.54e-05	0.0309
ZGAL_1060	1280496	1280765	+			Pseudogene		64	131	87	9	8	2	1	127	28	31	0	24	36	54	43	13	17	16	2	83	29	18	0	16	27.33	44	15	38	11	0.294	-1.765	0.0757308	NA	0.875	-0.192	0.845673	1	0.388	-1.366	0.183907	1	1.0264
ZGAL_1061	1280797	1280919	+			Pseudogene		27	48	51	3	5	2	0	14	11	7	3	7	15	20	25	4	11	16	0	9	11	4	2	5	10.28	20	10	7	4	0.205	-2.284	0.00411091	NA	0.383	-1.386	0.0792347	NA	0.468	-1.096	0.194954	NA	0.0566
ZGALAM_1068	1281083	1281214	+			protein of unknown function		4	8	3	0	0	0	0	5	1	7	0	1	2	3	1	0	0	0	0	3	1	4	0	1	1.34	2	0	1	2	0.74	-0.435	0.762409	NA	0.723	-0.468	0.748035	NA	0.233	-2.1	0.179775	NA	0.5864
ZGAL_1062	1281162	1281653	+		1.8.4.-	Thiol-disulfide oxidoreductase		4	9	8	16	2	1	0	0	5	0	0	6	2	4	4	23	4	8	0	0	5	0	0	4	4.57	3	12	2	1	0.501	-0.997	0.457477	NA	0.614	-0.703	0.603817	NA	2.879	1.525	0.254364	NA	1.5943
ZGAL_1063	1281656	1282354	+		1.11.1.15	Peroxiredoxin		18	21	12	62	17	3	1	0	2	1	0	0	10	9	6	90	36	25	2	0	2	1	0	0	15.04	8	50	1	0	0.058	-4.119	0.000181125	NA	0.168	-2.573	0.00869251	NA	5.732	2.519	0.00149769	1	0
ZGAL_1064	1282615	1283190	+			Conserved hypothetical protein		79	130	108	20	15	1	0	44	19	52	30	57	45	54	53	29	32	8	0	29	19	30	23	38	30.1	51	23	16	30	0.617	-0.696	0.313611	NA	0.352	-1.507	0.033365	1	0.514	-0.96	0.190522	1	0.2418
ZGAL_1065	1283254	1283445	-	cspA1		Cold shock protein		1	0	3	2	0	0	0	0	0	0	0	0	1	0	1	3	0	0	0	0	0	0	0	0	0.41	1	1	0	0	0.428	-1.225	0.433155	NA	0.453	-1.144	0.459588	NA	1.241	0.311	0.841199	NA	2.1778
ZGAL_1066	1283472	1284629	-		3.6.1.-	DEAD/DEAH RNA helicase		30	19	15	42	36	30	137	322	599	424	222	47	17	8	7	61	77	246	250	212	613	245	174	31	161.8	11	128	358	150	12.098	3.597	7.61e-07	0.00257942	27.701	4.792	4.33e-11	1.78e-07	10.037	3.327	6.41e-06	0.027941	0.4582
ZGAL_1067	1284639	1285640	-	des6-2	1.14.19.3	Linoleoyl-CoA desaturase		6312	5882	4200	472	230	12	436	2013	1021	6147	5541	2320	3575	2446	2064	687	491	99	795	1323	1045	3554	4337	1549	1830.56	2695	426	1054	3147	1.162	0.217	0.704189	1	0.403	-1.312	0.0216401	1	0.17	-2.557	8.7e-06	0.0379326	0.2646
ZGALAM_1075	1285582	1285773	+			protein of unknown function		18	22	35	2	3	0	3	20	13	20	5	0	10	9	17	3	6	0	5	13	13	12	4	0	7.77	12	3	10	5	0.465	-1.105	0.261431	NA	0.895	-0.16	0.870763	NA	0.359	-1.478	0.177133	NA	0.5122
ZGAL_1068	1285990	1286247	+			Putative membrane protein		2	2	0	0	1	3	0	0	0	0	0	0	1	1	0	0	2	25	0	0	0	0	0	0	2.4	1	9	0	0	0.303	-1.724	0.286232	NA	0.354	-1.498	0.355372	NA	5.529	2.467	0.119135	NA	3.2437
ZGAL_1069	1286459	1286941	+			Hypothetical membrane protein		32	64	46	4	2	2	0	18	9	42	21	12	18	27	23	6	4	16	0	12	9	24	16	8	13.64	23	9	7	16	0.736	-0.443	0.54784	NA	0.358	-1.482	0.055233	NA	0.342	-1.546	0.0689458	1	0.1715
ZGAL_1070	1287191	1288165	+		3.4.21.-	Serine peptidase, family S12		139	165	164	38	28	19	116	42	15	237	427	716	79	69	81	55	60	156	211	28	15	137	334	478	141.92	76	90	85	316	3.838	1.94	0.011527	1	1.097	0.134	0.862377	1	1.143	0.193	0.805424	1	0.5613
ZGALAM_1078	1288128	1288301	-			protein of unknown function		0	1	1	0	0	2	0	1	0	10	0	0	0	0	0	0	0	16	0	1	0	6	0	0	1.98	0	5	0	2	2.661	1.412	0.384387	NA	0.988	-0.017	0.991737	NA	4.27	2.094	0.199129	NA	5.7844
ZGAL_1071	1288370	1289275	+			Ribonuclease BN family protein		6	13	7	4	2	0	0	17	8	6	21	30	3	5	3	6	4	0	0	11	8	3	16	20	6.8	4	3	6	13	2.911	1.541	0.105275	NA	1.585	0.664	0.497207	NA	1.044	0.063	0.953493	NA	0.3855
ZGAL_1072	1289390	1290133	+		1.-.-.-	Short-chain dehydrogenase/reductase		46	44	40	20	3	2	0	15	15	54	116	160	26	18	20	29	6	16	0	10	15	31	91	107	30.84	21	17	8	76	3.356	1.747	0.0164137	NA	0.44	-1.184	0.123123	1	0.846	-0.241	0.759563	1	0.3581
ZGAL_1073	1290183	1290422	+			Conserved hypothetical protein		17	9	10	4	0	0	2	9	19	5	41	19	10	4	5	6	0	0	4	6	19	3	32	13	8.4	6	2	10	16	2.371	1.245	0.209832	NA	1.533	0.616	0.541672	NA	0.515	-0.956	0.40395	NA	0.6499
ZGAL_1074	1290460	1291485	+			Conserved hypothetical membrane protein		22	24	11	5	2	2	30	20	6	10	67	54	12	10	5	7	4	16	55	13	6	6	52	36	18.67	9	9	25	31	3.083	1.624	0.0619907	NA	2.408	1.268	0.148749	NA	0.897	-0.158	0.869307	1	0.5768
ZGAL_1075	1291692	1291991	+			Possible Sigma-54 modulation protein		10	7	9	6	0	3	0	7	4	10	39	30	6	3	4	9	0	25	0	5	4	6	31	20	9.29	4	11	3	19	3.802	1.927	0.0429306	NA	0.768	-0.381	0.707039	NA	1.912	0.935	0.361472	NA	0.4729
ZGAL_1076	1292030	1292191	+			Putative protein		3	4	5	2	3	0	0	0	0	0	0	1	2	2	2	3	6	0	0	0	0	0	0	1	1.32	2	3	0	0	0.227	-2.14	0.148863	NA	0.146	-2.776	0.0731137	NA	1.529	0.613	0.673493	NA	0
ZGAL_1077	1292255	1294063	+			Citrate transporter family protein		34	34	31	19	6	5	0	18	25	26	71	72	19	14	15	28	13	41	0	12	26	15	56	48	23.86	16	27	13	40	2.313	1.21	0.120395	NA	0.809	-0.305	0.703284	1	1.538	0.621	0.447821	1	0.4141
ZGAL_1078	1294075	1294974	+			Small-conductance mechanosensitive channel		17	25	13	7	8	3	38	13	1	9	0	4	10	10	6	10	17	25	69	9	1	5	0	3	13.75	9	17	26	3	0.36	-1.472	0.171615	NA	2.593	1.374	0.189078	NA	1.731	0.791	0.463682	1	1.0021
ZGAL_1079	1295050	1296150	+			Conserved hypothetical membrane protein		20	53	36	10	10	4	23	32	10	32	45	40	11	22	18	15	21	33	42	21	10	19	35	27	22.79	17	23	24	27	1.542	0.624	0.294112	NA	1.373	0.457	0.451177	1	1.215	0.282	0.666493	1	0.1368
ZGAL_1080	1296197	1296382	-			Putative membrane protein		3	7	5	3	1	2	0	22	6	2	0	10	2	3	2	4	2	16	0	14	6	1	0	7	4.87	2	7	7	3	1.093	0.128	0.914662	NA	2.548	1.349	0.256494	NA	2.241	1.164	0.34772	NA	0.8999
ZGAL_1081	1296427	1296573	+			Putative membrane protein		0	1	0	0	0	0	0	0	0	0	0	0	0	0	0	0	0	0	0	0	0	0	0	0	0.03	0	0	0	0	0.582	-0.781	0.596815	NA	0.657	-0.605	0.681722	NA	0.856	-0.225	0.878812	NA	0
ZGAL_1082	1296613	1297683	+	topA2	5.99.1.2	DNA topoisomerase 1B		20	20	18	6	2	1	0	2	5	36	127	15	11	8	9	9	4	8	0	1	5	21	99	10	15.53	9	7	2	43	4.104	2.037	0.0189501	NA	0.285	-1.811	0.0611249	NA	0.758	-0.4	0.680578	1	0.5321
ZGAL_1083	1297882	1298331	+			Conserved hypothetical protein		41	72	42	74	25	39	4	17	21	53	201	110	23	30	21	108	53	320	7	11	22	31	157	73	71.39	25	160	13	87	3.331	1.736	0.0121201	NA	0.57	-0.811	0.260323	1	5.767	2.528	0.000301262	1	0.3793
ZGAL_1084	1298334	1299149	+			Conserved hypothetical protein		12	9	8	7	3	1	0	6	8	17	51	20	7	4	4	10	6	8	0	4	8	10	40	13	9.54	5	8	4	21	3.953	1.983	0.0170424	NA	0.914	-0.13	0.88392	NA	1.67	0.74	0.42297	NA	0.2846
ZGAL_1085	1299314	1299475	+			Putative membrane protein		29	42	34	54	11	13	1	20	31	4	82	4	16	17	17	79	23	107	2	13	32	2	64	3	31.28	17	70	16	23	1.316	0.396	0.694043	NA	0.944	-0.083	0.934562	1	3.502	1.808	0.0746052	1	1.0505
ZGAL_1086	1299504	1299695	+			Conserved hypothetical protein		13	19	23	9	5	14	0	3	8	1	12	0	7	8	11	13	11	115	0	2	8	1	9	0	15.46	9	46	3	3	0.43	-1.216	0.288423	NA	0.46	-1.121	0.334512	NA	3.973	1.99	0.0793311	1	1.3992
ZGALAM_1094	1299733	1299900	+			protein of unknown function		1	0	0	0	0	1	0	0	2	1	0	0	1	0	0	0	0	8	0	0	2	1	0	0	0.95	0	3	1	0	1.033	0.046	0.977244	NA	1.67	0.74	0.649585	NA	2.761	1.465	0.36566	NA	6.0015
ZGAL_1087	1299966	1300529	+			Two-component system - Response regulator, effector domain		328	548	485	54	34	1	2	200	71	249	48	168	186	228	238	79	73	8	4	131	73	144	38	112	109.42	217	53	69	98	0.475	-1.076	0.187754	1	0.346	-1.53	0.0619027	1	0.281	-1.83	0.0282715	1	0.6865
ZGAL_1088	1300539	1300985	+			Two-component system - Response regulator, receiver domain		53	130	84	3	1	0	0	11	8	15	47	13	30	54	41	4	2	0	0	7	8	9	37	9	16.79	42	2	5	18	0.45	-1.152	0.146715	NA	0.151	-2.728	0.0011963	NA	0.091	-3.462	0.00045134	1	0.3643
ZGAL_1089	1300991	1303990	+		2.7.13.3	Two-component system - Sensor histidine kinase		800	1011	845	97	31	10	240	454	296	809	742	890	453	420	415	141	66	82	438	298	303	468	581	594	355.03	429	96	346	548	1.271	0.346	0.292479	1	0.805	-0.312	0.345596	1	0.237	-2.079	6.9e-09	3.01e-05	0.036
ZGALAM_1098	1304211	1304354	+			protein of unknown function		0	4	0	3	0	0	0	2	0	4	0	0	0	2	0	4	0	0	0	1	0	2	0	0	0.8	1	1	0	1	1.14	0.189	0.906998	NA	0.948	-0.076	0.962197	NA	1.584	0.663	0.679059	NA	8.2522
ZGAL_1090	1304290	1304433	+			Putative protein		0	0	0	0	0	0	0	0	0	0	0	0	0	0	0	0	0	0	0	0	0	0	0	0	0	0	0	0	0	NA	NA	NA	NA	NA	NA	NA	NA	NA	NA	NA	NA	NA
ZGAL_1091	1304399	1305427	+			AraC-type transcriptional regulator		163	215	248	340	140	139	71	127	129	459	6789	2050	92	89	122	495	299	1142	129	83	132	265	5314	1369	794.41	101	645	115	2316	19.354	4.275	8.61e-09	2.92e-05	1.127	0.173	0.816918	1	5.72	2.516	0.000730003	1	0.5358
ZGAL_1092	1305693	1306184	-			Conserved hypothetical protein		39	47	44	13	17	4	1	29	32	25	113	43	22	20	22	19	36	33	2	19	33	14	88	29	28.05	21	29	18	44	1.99	0.992	0.196172	NA	0.877	-0.189	0.809536	1	1.341	0.423	0.598468	1	0.4343
ZGAL_1093	1306181	1306375	-			Putative membrane protein		6	5	3	1	3	1	0	1	0	0	0	0	3	2	1	1	6	8	0	1	0	0	0	0	1.97	2	5	0	0	0.094	-3.414	0.0205588	NA	0.22	-2.182	0.12605	NA	1.696	0.762	0.565047	NA	0
ZGAL_1094	1306401	1306901	+	dpsA2	1.16.-.-	DNA protection during starvation protein		28	50	47	40	16	14	1	0	1	17	38	13	16	21	23	58	34	115	2	0	1	10	30	9	26.52	20	69	1	16	0.808	-0.308	0.645765	NA	0.059	-4.082	1.2e-05	0.0492996	3.106	1.635	0.0157615	1	0.2206
ZGAL_1095	1306970	1307407	-			Expression activator-related protein		1278	1789	1197	304	244	32	657	2123	1615	1008	891	1068	724	744	588	443	521	263	1198	1395	1653	583	697	713	793.52	685	409	1415	664	0.97	-0.045	0.879951	1	2.054	1.038	0.000431283	1	0.613	-0.707	0.0199447	1	0.0264
ZGAL_1096	1307523	1307648	+			Putative protein		2	2	3	0	0	1	0	0	0	8	0	4	1	1	1	0	0	8	0	0	0	5	0	3	1.58	1	3	0	3	1.778	0.83	0.574851	NA	0.258	-1.956	0.214884	NA	1.155	0.208	0.893663	NA	0.5516
ZGAL_1097	1307620	1309941	-			Bacterial surface antigen		201	292	225	186	187	144	265	318	257	367	499	315	114	121	111	271	399	1183	483	209	263	212	391	210	330.59	115	618	318	271	2.293	1.197	0.0272071	1	2.676	1.42	0.00889711	1	5.035	2.332	1.84e-05	0.0801716	0.2161
ZGAL_1098	1309944	1314890	-			Conserved hypothetical periplasmic protein		556	760	649	602	457	237	282	656	275	703	583	431	315	316	319	877	975	1947	514	431	282	406	456	288	593.84	317	1266	409	383	1.208	0.272	0.48184	1	1.285	0.362	0.351415	1	3.889	1.959	4.53e-07	0.00197396	0.0847
ZGAL_1099	1315052	1315807	-		3.-.-.-	Alpha/beta hydrolase-fold protein		25	21	23	20	16	4	4	23	13	20	68	49	14	9	11	29	34	33	7	15	13	12	53	33	21.96	11	32	12	33	2.741	1.455	0.0176074	NA	1.078	0.109	0.865842	NA	2.687	1.426	0.0286994	1	0.1618
ZGAL_1100	1315808	1316251	-			Putative protein		27	37	36	23	24	6	3	49	14	46	127	53	15	15	18	33	51	49	5	32	14	27	99	35	32.98	16	44	17	54	3.168	1.664	0.0102107	NA	1.116	0.159	0.812599	1	2.61	1.384	0.0409456	1	0.2497
ZGAL_1101	1316421	1316930	-		1.11.1.15	Peroxiredoxin		35	66	61	48	39	6	1	17	22	64	219	155	20	27	30	70	83	49	2	11	23	37	171	104	52.26	26	67	12	104	3.814	1.931	0.00266578	NA	0.496	-1.01	0.136188	1	2.561	1.356	0.0410029	1	0.2809
ZGAL_1102	1317185	1318003	+	gdhA	1.1.1.47	Glucose 1-dehydrogenase		16	20	23	12	0	3	0	16	2	32	167	70	9	8	11	17	0	25	0	11	2	19	131	47	23.28	9	14	4	66	5.762	2.527	0.00807127	NA	0.525	-0.93	0.35254	1	1.305	0.384	0.703831	1	0.891
ZGAL_1103	1318130	1318948	+		1.-.-.-	Short-chain dehydrogenase/reductase SDR		44	36	29	8	3	2	0	17	3	9	146	98	25	15	14	12	6	16	0	11	3	5	114	65	23.98	18	11	5	61	3.101	1.633	0.0719712	NA	0.325	-1.619	0.0893488	1	0.633	-0.66	0.498329	1	0.738
ZGAL_1104	1318997	1319485	+			Hypothetical protein		105	129	112	20	8	7	0	43	66	45	131	100	59	54	55	29	17	58	0	28	68	26	103	67	46.92	56	35	32	65	1.149	0.2	0.811122	NA	0.6	-0.737	0.382278	1	0.608	-0.719	0.40588	1	0.6773
ZGAL_1105	1319482	1319613	+			Conserved hypothetical protein		13	10	11	4	4	1	167	12	10	23	32	17	7	4	5	6	9	8	304	8	10	13	25	11	34.31	5	8	107	16	2.615	1.387	NA	NA	14.299	3.838	NA	NA	1.306	0.385	NA	NA	0.9341
ZGALAM_1113	1319503	1319688	-			protein of unknown function		5	6	3	0	0	0	0	0	4	5	0	2	3	2	1	0	0	0	0	0	4	3	0	1	1.26	2	0	1	1	0.714	-0.485	0.749986	NA	0.698	-0.518	0.735778	NA	0.258	-1.954	0.221507	NA	0.8632
ZGAL_1106	1320348	1321703	+			Exopolysaccharide production protein		1480	2262	1924	317	209	22	267	868	470	568	123	197	838	941	946	462	446	181	487	570	481	328	96	132	492.31	908	363	513	185	0.212	-2.241	2.89e-06	0.00978823	0.572	-0.807	0.0914456	1	0.414	-1.274	0.00840983	1	0.1604
ZGAL_1107	1321753	1322016	+			Putative protein		114	198	134	35	21	1	62	113	61	58	18	14	65	82	66	51	45	8	113	74	62	34	14	9	51.96	71	35	83	19	0.28	-1.835	0.000956309	NA	1.161	0.215	0.692347	1	0.555	-0.849	0.144636	1	0.1466
ZGAL_1108	1322028	1324304	+	etkA	2.7.10.2	Tyrosine-protein kinase		4694	6328	5198	747	341	10	2219	8185	7655	3364	780	1064	2659	2632	2555	1088	728	82	4045	5379	7837	1945	611	711	2522.55	2615	633	5754	1089	0.432	-1.21	0.0676845	1	2.13	1.091	0.0995293	1	0.259	-1.947	0.00339327	1	0.4025
ZGAL_1109	1324304	1325662	+			O-antigen transporter		1372	1837	1530	205	138	8	398	1301	723	1337	442	315	777	764	752	299	294	66	726	855	740	773	346	210	550.17	764	220	774	443	0.588	-0.765	0.14936	1	1.012	0.017	0.974573	1	0.305	-1.711	0.00150566	1	0.2005
ZGAL_1110	1325659	1326984	+			Conserved hypothetical membrane protein		755	1106	965	162	92	10	130	783	522	548	93	154	428	460	474	236	196	82	237	515	534	317	73	103	304.57	454	171	429	164	0.373	-1.421	0.0117123	1	0.947	-0.079	0.888984	1	0.398	-1.328	0.020404	1	0.2506
ZGAL_1111	1327071	1328003	+		2.3.1.-	O-acetyltransferase		215	451	308	50	16	2	35	235	72	88	0	14	122	188	151	73	34	16	64	154	74	51	0	9	78.03	154	41	97	20	0.156	-2.683	0.00299013	NA	0.658	-0.605	0.500965	1	0.309	-1.694	0.0648475	1	0.9095
ZGAL_1112	1328092	1329243	+		2.3.1.-	Acetyltransferase		442	926	620	108	49	5	1	240	111	69	21	39	250	385	305	157	105	41	2	158	114	40	16	26	133.23	313	101	91	27	0.103	-3.276	6.07e-05	0.205858	0.316	-1.661	0.0411777	1	0.353	-1.503	0.0673211	1	0.6819
ZGAL_1113	1329319	1330473	+		2.4.1.-	Mannosyltransferase, family GT4		878	1311	883	134	72	20	925	2533	1613	797	310	423	497	545	434	195	154	164	1686	1665	1651	461	243	283	664.82	492	171	1667	329	0.671	-0.576	0.0601662	1	3.352	1.745	1.07e-08	4.41e-05	0.354	-1.498	4.05e-06	0.0176389	0.0341
ZGAL_1114	1330547	1331806	+		2.4.1.-	Glycosyltransferase, family GT4		693	862	859	60	63	10	151	478	274	657	126	296	393	358	422	87	134	82	275	314	281	380	99	198	251.94	391	101	290	226	0.583	-0.778	0.0852687	1	0.746	-0.423	0.350606	1	0.271	-1.885	6.78e-05	0.295463	0.1237
ZGAL_1115	1331998	1333326	+			Coenzyme A ligase		1643	1971	1798	716	597	65	649	1053	822	1189	757	652	931	820	884	1043	1274	534	1183	692	842	687	593	435	826.4	878	950	906	572	0.655	-0.61	0.100955	1	1.03	0.042	0.909682	1	1.09	0.125	0.739109	1	0.0705
ZGAL_1116	1333335	1334396	+			Conserved hypothetical protein		862	1179	1131	377	307	31	325	598	386	615	228	418	488	490	556	549	655	255	592	393	395	356	178	279	432.26	511	486	460	271	0.535	-0.901	0.0241003	1	0.9	-0.153	0.70241	1	0.966	-0.05	0.901012	1	0.0856
ZGAL_1117	1334415	1335317	-		2.4.1.-	Glycosyltransferase, family 2		1078	1299	1280	903	866	816	112	2983	1036	491	237	509	611	540	629	1315	1848	6703	204	1960	1061	284	186	340	1306.71	593	3289	1075	270	0.472	-1.082	0.115917	1	1.764	0.819	0.233889	1	5.12	2.356	0.000614898	1	0.4387
ZGAL_1118	1335317	1335862	-	wcaF	2.3.1.-	Colanic acid biosynthesis acetyltransferase		643	883	782	521	312	46	238	524	262	418	182	224	364	367	384	759	666	378	434	344	268	242	142	150	374.86	372	601	349	178	0.483	-1.049	0.00348319	1	0.937	-0.094	0.792582	1	1.626	0.701	0.0522847	1	0.0576
ZGAL_1119	1335855	1336997	-		2.4.1.-	Glycosyltransferase, family GT4		800	1152	1004	520	343	46	325	694	391	605	530	501	453	479	494	757	732	378	592	456	400	350	415	335	486.74	475	622	483	367	0.773	-0.372	0.236313	1	1.014	0.02	0.94888	1	1.327	0.409	0.199502	1	0.0336
ZGAL_1120	1337026	1338006	-		2.4.1.-	Mannosyltransferase, family GT4		653	1296	985	433	297	33	51	666	262	259	180	96	370	539	484	631	634	271	93	438	268	150	141	64	340.17	464	512	266	118	0.265	-1.916	0.000494344	1	0.585	-0.774	0.158879	1	1.107	0.147	0.789431	1	0.2254
ZGAL_1121	1338352	1340541	-			Beta-helix fold protein		1895	3007	2055	1061	723	82	220	1526	860	1142	468	448	1073	1251	1010	1545	1543	674	401	1003	880	660	366	299	892.14	1111	1254	761	442	0.405	-1.303	0.00506588	1	0.691	-0.533	0.25185	1	1.13	0.177	0.70409	1	0.1437
ZGAL_1122	1340538	1341281	-			Conserved hypothetical periplasmic protein		140	183	164	77	90	31	166	120	73	176	282	163	79	76	81	112	192	255	303	79	75	102	221	109	140.2	79	186	152	144	1.792	0.841	0.140609	1	1.878	0.909	0.112455	1	2.266	1.18	0.0417035	1	0.2361
ZGAL_1123	1341286	1342491	-			Hypothetical protein		298	263	207	52	64	34	127	582	326	322	740	756	169	109	102	76	137	279	232	382	334	186	579	505	257.46	127	164	316	423	3.239	1.695	0.00128537	1	2.439	1.286	0.0148307	1	1.237	0.307	0.569623	1	0.191
ZGAL_1124	1342773	1343276	-			Conserved hypothetical periplasmic protein		108	125	89	0	0	0	0	20	21	184	2488	1252	61	52	44	0	0	0	0	13	22	106	1948	836	256.8	52	0	12	963	15.222	3.928	5.72e-06	0.0193812	0.257	-1.962	0.0276237	1	0.027	-5.221	1.37e-05	0.0598495	0.9873
ZGAL_1125	1343494	1344879	+	mutA	5.4.99.2	Methylmalonyl-CoA mutase small subunit		732	947	911	403	194	37	515	726	449	1403	713	1895	415	394	448	587	414	304	939	477	460	811	558	1266	589.3	419	435	625	878	2.072	1.051	0.0127597	1	1.48	0.566	0.180902	1	1.049	0.069	0.871313	1	0.106
ZGAL_1126	1344892	1346982	+	mutB	5.4.99.2	Methylmalonyl-CoA mutase large subunit		863	1047	1050	274	249	33	353	460	277	908	1240	2092	489	435	516	399	531	271	643	302	284	525	971	1397	563.66	480	400	410	964	1.981	0.986	0.0302709	1	0.854	-0.228	0.617773	1	0.845	-0.243	0.598548	1	0.1374
ZGAL_1127	1347246	1348811	+		2.7.13.3	Two-component system - Sensor histidine kinase		640	951	794	134	56	20	39	482	249	693	884	1039	363	396	390	195	119	164	71	317	255	401	692	694	338.05	383	159	214	596	1.54	0.623	0.198463	1	0.57	-0.81	0.0966302	1	0.426	-1.231	0.0135377	1	0.1566
ZGAL_1128	1348816	1349211	+			Two-component system - Response regulator		428	565	498	69	27	15	28	241	108	388	1594	2537	242	235	245	100	58	123	51	158	111	224	1248	1694	374.16	241	94	107	1055	4.162	2.057	0.000790748	1	0.459	-1.122	0.0693722	1	0.398	-1.33	0.0350935	1	0.3123
ZGAL_1130	1349472	1349924	+			Hypothetical protein		306	455	296	89	82	119	84	279	161	175	73	68	173	189	145	130	175	978	153	183	165	101	57	45	207.94	169	428	167	68	0.416	-1.265	0.0457056	1	0.988	-0.018	0.977611	1	2.385	1.254	0.0475186	1	0.327
ZGAL_1131	1349940	1351373	-			Conserved hypothetical membrane protein		27	30	22	9	9	21	0	11	4	18	182	213	15	12	11	13	19	173	0	7	4	10	142	142	45.82	13	68	4	98	6.387	2.675	0.00467508	NA	0.37	-1.434	0.149775	1	4.274	2.096	0.0289665	1	0.9411
ZGAL_1132	1351377	1352837	-			Conserved hypothetical protein		14	23	34	4	16	23	28	14	1	62	385	380	8	10	17	6	34	189	51	9	1	36	301	254	76.28	12	76	20	197	12.692	3.666	0.000323088	NA	1.638	0.712	0.489419	1	5.153	2.365	0.021671	1	1.2111
ZGAL_1133	1352841	1355174	-			Conserved cytochrome c -containing protein		117	116	106	19	29	87	94	94	99	201	896	1155	66	48	52	28	62	715	171	62	101	116	701	771	241.19	55	268	111	529	8.034	3.006	0.0005382	1	1.894	0.921	0.290312	1	4.182	2.064	0.0179964	1	0.8055
ZGAL_1134	1355266	1355364	-			Putative protein		17	42	26	0	2	1	0	1	4	14	0	20	10	17	13	0	4	8	0	1	4	8	0	13	6.55	13	4	2	7	0.584	-0.775	0.502907	NA	0.177	-2.498	0.0402206	NA	0.305	-1.711	0.17262	NA	1.0532
ZGAL_1135	1355372	1356559	-	cpsA1	3.4.17.-	Carboxypeptidase, family M20		838	1069	973	51	67	84	190	435	351	944	863	1178	475	445	478	74	143	690	346	286	359	546	676	787	442.04	466	302	330	670	1.419	0.505	0.401846	1	0.718	-0.478	0.42818	1	0.64	-0.645	0.289045	1	0.2997
ZGAL_1136	1356596	1357138	-			YceI family protein		798	949	887	80	49	34	4321	1367	1926	2239	5942	3472	452	395	436	117	105	279	7877	898	1972	1295	4651	2319	1732.89	428	167	3582	2755	5.927	2.567	0.000162234	0.550134	7.619	2.93	1.68e-05	0.0692302	0.402	-1.315	0.0565237	1	0.456
ZGAL_1137	1357200	1358246	-	Sumf1	1.8.99.-	Sulfatase-modifying factor 1		1614	2210	2038	240	159	87	766	1131	798	3030	2495	2833	914	919	1002	350	339	715	1396	743	817	1752	1953	1892	1066.01	945	468	985	1866	1.957	0.969	0.00795387	1	1.041	0.058	0.874661	1	0.489	-1.032	0.00552739	1	0.0668
ZGAL_1138	1358453	1359145	+			Conserved hypothetical periplasmic protein		412	629	470	71	65	15	55	487	288	408	157	249	233	262	231	103	139	123	100	320	295	236	123	166	194.3	242	122	238	175	0.728	-0.458	0.303793	1	0.99	-0.014	0.975164	1	0.509	-0.974	0.0351871	1	0.1137
ZGAL_1139	1359148	1359282	-			Conserved hypothetical protein		12	13	15	3	1	4	0	2	1	8	11	16	7	5	7	4	2	33	0	1	1	5	9	11	7.1	6	13	1	8	1.202	0.265	0.757118	NA	0.191	-2.391	0.0211694	NA	1.352	0.435	0.639643	NA	0.0606
ZGAL_1140	1359341	1360360	-		1.1.-.-	NAD(P)-dependent oxidoreductase		181	230	200	48	58	137	111	180	144	281	336	384	103	96	98	70	124	1125	202	118	147	162	263	256	230.46	99	440	156	227	2.199	1.137	0.121144	1	1.538	0.621	0.398311	1	4.039	2.014	0.00621132	1	0.5034
ZGAL_1141	1360430	1361794	-			Outer membrane efflux protein		1135	1296	1191	439	302	73	697	870	322	2073	889	1408	643	539	585	639	644	600	1271	572	330	1199	696	940	721.46	589	628	724	945	1.59	0.669	0.136872	1	1.222	0.289	0.521191	1	1.065	0.091	0.840122	1	0.1317
ZGAL_1142	1361791	1365102	-			Multidrug efflux transporter		1573	1975	1811	1033	763	264	704	1831	976	2076	1081	1663	891	821	890	1504	1628	2169	1283	1203	999	1200	846	1111	1212.22	867	1767	1162	1052	1.212	0.277	0.283088	1	1.336	0.418	0.106	1	2.017	1.012	0.000101682	0.443335	0.0208
ZGAL_1143	1365102	1366238	-			Membrane fusion protein		617	919	799	1012	947	214	127	417	206	553	192	336	349	382	393	1474	2021	1758	232	274	211	320	150	224	648.97	375	1751	239	231	0.621	-0.686	0.033914	1	0.641	-0.642	0.0487518	1	4.599	2.201	9.34e-12	4.07e-08	0.0408
ZGAL_1144	1366413	1367285	-		2.7.11.1	Receptor-like protein kinase		2918	2717	2574	1486	588	511	593	1871	2136	2931	17929	9841	1653	1130	1265	2164	1255	4198	1081	1230	2187	1695	14034	6572	3205.25	1349	2539	1499	7434	5.162	2.368	0.000174177	0.590634	1.107	0.146	0.816937	1	1.833	0.874	0.166333	1	0.3123
ZGAL_1145	1367460	1369370	-			ABC transporter, ATPase component		1161	1717	1326	120	82	26	868	1565	805	1289	663	418	658	714	652	175	175	214	1582	1028	824	745	519	279	630.43	675	188	1145	514	0.766	-0.385	0.33357	1	1.683	0.751	0.0589382	1	0.282	-1.829	9.06e-06	0.0395192	0.0889
ZGAL_1146	1369508	1369924	+			Conserved hypothetical membrane protein		484	604	565	56	32	1	49	83	21	429	44	116	274	251	278	82	68	8	89	55	22	248	34	77	123.87	268	53	55	120	0.466	-1.101	0.12188	1	0.221	-2.176	0.0024165	1	0.227	-2.141	0.00351346	1	0.4577
ZGAL_1147	1369902	1370954	-		1.-.-.-	FAD dependent oxidoreductase		1004	1309	1133	523	451	93	134	1029	697	776	584	848	569	544	557	762	962	764	244	676	714	449	457	566	605.35	557	829	545	491	0.883	-0.179	0.644251	1	0.982	-0.027	0.944921	1	1.483	0.569	0.145842	1	0.0813
ZGAL_1148	1371046	1371948	-	gldN		Gliding motility protein		18102	15339	13981	2153	2576	1734	731	4335	2799	11788	37499	30924	10254	6379	6872	3135	5496	14244	1333	2849	2866	6816	29353	20653	9187.49	7835	7625	2349	18941	2.345	1.23	0.0415343	1	0.313	-1.676	0.00549719	1	0.973	-0.039	0.948479	1	0.2902
ZGAL_1149	1372008	1373567	-	gldM		Gliding motility protein		23323	20134	17160	1078	1080	172	1619	6114	4300	20933	135704	101271	13211	8374	8435	1570	2304	1413	2951	4018	4402	12104	106224	67634	19386.6	10007	1762	3790	61987	5.851	2.549	1.16e-05	0.0391994	0.391	-1.355	0.0197888	1	0.187	-2.421	3.21e-05	0.140108	0.2786
ZGAL_1150	1373624	1374280	-	gldL		Gliding motility membrane protein		22416	18641	16168	1264	1248	180	2977	4488	2914	22945	174480	130563	12698	7753	7947	1841	2663	1479	5427	2949	2983	13267	136576	87197	23564.9	9466	1994	3786	79013	7.74	2.952	1.88e-06	0.00636385	0.414	-1.272	0.0400114	1	0.224	-2.16	0.000497337	1	0.2341
ZGAL_1151	1374420	1375775	-	gldK		Gliding motility membrane lipoprotein		9927	9778	8212	947	864	67	815	2764	1539	9120	35230	27561	5623	4067	4036	1379	1844	550	1486	1816	1576	5273	27577	18407	6136.12	4575	1258	1626	17086	3.597	1.847	0.000816467	1	0.366	-1.449	0.00869812	1	0.287	-1.802	0.00112593	1	0.2382
ZGAL_1152	1375899	1377056	-			Conserved hypothetical protein		2251	2504	2134	594	528	106	1503	2676	1888	2586	3177	2933	1275	1041	1049	865	1127	871	2740	1759	1933	1495	2487	1959	1550	1122	954	2144	1980	1.756	0.813	0.0075649	1	1.899	0.925	0.00237397	1	0.854	-0.228	0.45935	1	0.0391
ZGAL_1153	1377169	1379661	-	topA1	5.99.1.2	DNA topoisomerase IA		6985	8721	7405	2249	1814	365	3899	9584	7109	8037	5516	6107	3957	3627	3640	3275	3871	2998	7108	6298	7278	4647	4318	4079	4591.23	3741	3381	6895	4348	1.162	0.216	0.275486	1	1.839	0.879	9.24e-06	0.0380432	0.906	-0.142	0.476783	1	0.0071
ZGAL_1154	1379783	1381057	-			Hypothetical lipoprotein		421	581	481	17	120	30	21	204	134	152	361	270	238	242	236	25	256	246	38	134	137	88	283	180	175.34	239	176	103	184	0.778	-0.362	0.603203	1	0.452	-1.146	0.101731	1	0.736	-0.441	0.531034	1	0.4343
ZGAL_1155	1381171	1381902	-			Hypothetical membrane protein		99	171	168	9	10	9	179	829	735	103	109	141	56	71	83	13	21	74	326	545	753	60	85	94	181.73	70	36	541	80	1.135	0.183	0.709221	1	7.406	2.889	2.71e-09	1.12e-05	0.426	-1.231	0.0243282	1	0.1353
ZGAL_1156	1382045	1383490	+			MiaB-like tRNA modifying protein		987	1543	1304	3431	1691	340	739	2056	1426	1172	329	505	559	642	641	4997	3608	2793	1347	1351	1460	678	258	337	1555.83	614	3799	1386	424	0.695	-0.525	0.17755	1	2.232	1.158	0.00288079	1	6.039	2.594	2.5e-11	1.09e-07	0.0909
ZGAL_1157	1383520	1384788	+			Sigma-54-dependent transcriptional regulator		1586	1971	1464	3538	1436	262	1253	2750	2159	2186	1011	935	898	820	720	5152	3064	2152	2284	1807	2210	1264	791	624	1815.65	813	3456	2100	893	1.098	0.135	0.728801	1	2.55	1.35	0.000516141	1	4.176	2.062	1.19e-07	0.000518137	0.0896
ZGAL_1158	1384835	1385353	+			Conserved hypothetical lipoprotein		444	619	487	468	213	49	320	475	357	864	305	559	252	257	239	682	454	403	583	312	366	500	239	373	388.29	249	513	420	371	1.478	0.564	0.141492	1	1.668	0.738	0.0547676	1	2.052	1.037	0.00755375	1	0.0773
ZGAL_1159	1385409	1386329	+			Conserved hypothetical protein		822	1019	881	803	320	46	290	748	448	927	421	686	466	424	433	1169	683	378	529	492	459	536	330	458	529.59	441	743	493	441	1.001	0.002	0.996207	1	1.116	0.159	0.68546	1	1.694	0.761	0.0533643	1	0.085
ZGAL_1160	1386337	1386699	+	secG		Protein-export membrane protein secG		503	805	499	99	63	25	128	346	222	97	10	41	285	335	245	144	134	205	233	227	227	56	8	27	177.35	288	161	229	30	0.113	-3.147	1.76e-09	5.96e-06	0.8	-0.323	0.52932	1	0.559	-0.84	0.109006	1	0.1714
ZGAL_1161	1386845	1387123	+	groS		10 kDa chaperonin		3299	5392	3502	10461	6841	21185	695	3423	1857	2164	155	373	1869	2242	1721	15234	14597	174031	1267	2249	1901	1251	121	249	18061.1	1944	67954	1806	540	0.307	-1.704	NA	NA	0.934	-0.098	NA	NA	27.655	4.789	NA	NA	0.8072
ZGAL_1162	1387230	1388861	+	groL		60 kDa chaperonin		9683	13338	11865	32911	26804	71495	2954	8954	4817	10712	1047	2728	5485	5547	5832	47928	57191	587318	5385	5884	4932	6194	820	1822	61194.7	5621	230812	5400	2945	0.547	-0.87	NA	NA	0.963	-0.054	NA	NA	32.934	5.042	NA	NA	0.6848
ZGAL_1163	1388951	1389151	+			Putative protein		2	6	1	14	11	11	0	3	0	5	0	5	1	2	0	20	23	90	0	2	0	3	0	3	12.21	1	44	1	2	1.438	0.524	0.62378	NA	0.709	-0.496	0.672588	NA	21.226	4.408	1.89e-05	0.0825026	0.6121
ZGAL_1164	1389280	1389636	-			Metal transport-related protein		249	317	319	1136	979	1703	142	113	82	189	235	354	141	132	157	1654	2089	13990	259	74	84	109	184	236	1592.45	143	5911	139	176	1.219	0.286	0.686233	1	0.968	-0.047	0.947738	1	34.602	5.113	4.87e-13	2.12e-09	0.4726
ZGAL_1165	1389661	1391898	-			TonB-dependent Receptor		160	247	220	892	497	289	226	188	72	299	447	332	91	103	108	1299	1060	2374	412	124	74	173	350	222	532.4	101	1578	203	248	2.397	1.261	0.0277394	1	1.963	0.973	0.0903121	1	14.365	3.845	1.96e-11	8.53e-08	0.2572
ZGAL_1166	1391916	1394411	-	actP	3.6.3.4	Copper-transporting P-type ATPase		188	222	196	1105	982	608	144	242	213	560	214	273	106	92	96	1609	2095	4995	263	159	218	324	168	182	858.96	98	2900	213	225	2.245	1.167	0.0115472	1	2.127	1.089	0.0188257	1	27.459	4.779	3.43e-25	1.49e-21	0.1376
ZGAL_1167	1394485	1395003	-			AraC-type transcriptional regulator		181	212	121	321	214	56	36	87	61	281	38	111	103	88	59	467	457	460	66	57	62	162	30	74	173.82	83	461	62	89	1.066	0.093	0.856757	1	0.746	-0.423	0.414792	1	5.304	2.407	2.74e-06	0.0119291	0.171
ZGAL_1168	1395149	1395562	-			Conserved hypothetical periplasmic protein		1040	1148	942	1845	1475	199	216	688	285	1056	534	552	589	477	463	2687	3147	1635	394	452	292	611	418	369	961.1	510	2490	379	466	0.915	-0.128	0.712689	1	0.747	-0.421	0.229086	1	4.811	2.266	8.2e-11	3.57e-07	0.0564
ZGAL_1169	1395800	1396876	+			Hypothetical lipoprotein		3422	3258	2921	58	20	7	95	243	156	2342	7663	7195	1938	1355	1436	84	43	58	173	160	160	1354	5998	4805	1463.67	1576	62	164	4052	2.518	1.332	0.00664231	1	0.11	-3.188	1.2e-10	4.96e-07	0.043	-4.531	4.26e-18	1.86e-14	0.1706
ZGAL_1170	1396978	1397436	+			Conserved hypothetical protein		300	510	440	47	24	6	474	1674	1739	420	624	353	170	212	216	68	51	49	864	1100	1780	243	488	236	456.57	199	56	1248	322	1.603	0.68	0.0972049	1	6.083	2.605	1.97e-10	8.11e-07	0.298	-1.747	0.000101403	0.442118	0.089
ZGAL_1171	1397610	1399139	+	purH	3.5.4.10,2.1.2.3	Bifunctional purine biosynthesis protein PurH		7637	9594	8108	1633	1117	64	9731	16234	11860	14567	3631	5207	4326	3990	3985	2378	2383	526	17739	10668	12142	8423	2842	3478	6073.37	4100	1762	13516	4914	1.192	0.254	0.644838	1	3.186	1.672	0.00238046	1	0.442	-1.177	0.0327646	1	0.2081
ZGAL_1172	1399207	1400235	+	mreB		Rod shape-determining protein MreB		4061	5022	4254	780	661	47	2577	2557	1784	5380	13548	10072	2300	2089	2091	1136	1410	386	4698	1680	1826	3111	10605	6727	3171.58	2160	977	2735	6814	3.047	1.607	0.00450821	1	1.257	0.329	0.560533	1	0.466	-1.101	0.0526053	1	0.246
ZGAL_1173	1400322	1401143	+	mreC		Rod shape-determining protein MreC		1796	2066	1418	265	136	21	1284	1887	1159	1848	1489	1827	1017	859	697	386	290	173	2341	1240	1187	1069	1166	1220	970.31	858	283	1589	1152	1.337	0.419	0.265973	1	1.836	0.876	0.0200292	1	0.343	-1.543	6.65e-05	0.290119	0.0733
ZGAL_1174	1401133	1401642	+	mreD		Possible rod shape-determining protein MreD		687	1062	781	361	292	38	4	251	118	234	197	159	389	442	384	526	623	312	7	165	121	135	154	106	280.36	405	487	98	132	0.342	-1.55	0.018837	1	0.259	-1.951	0.00324677	1	1.198	0.261	0.693542	1	0.3862
ZGAL_1175	1401689	1403557	+	mrdA		Penicillin-binding protein 2, Family transpeptidase		2170	2365	1982	1022	1007	318	1184	3777	3441	2343	4002	3310	1229	984	974	1488	2149	2612	2158	2482	3523	1355	3133	2211	2024.79	1062	2083	2721	2233	2.08	1.057	0.005575	1	2.529	1.339	0.000447686	1	1.938	0.955	0.0125954	1	0.079
ZGAL_1176	1403547	1404830	+	mrdB		Rod shape-determining protein RodA		609	869	918	404	387	189	190	435	287	367	381	437	345	361	451	588	826	1553	346	286	294	212	298	292	487.72	386	989	309	267	0.696	-0.522	0.165549	1	0.801	-0.319	0.397911	1	2.501	1.322	0.000467956	1	0.0721
ZGAL_1177	1404876	1405682	-		3.1.30.-	DNA/RNA non-specific endonuclease		171	309	219	69	42	14	299	488	354	299	434	396	97	129	108	100	90	115	545	321	362	173	340	264	220.28	111	102	409	259	2.306	1.205	0.000807967	1	3.617	1.855	2.58e-07	0.00106181	0.903	-0.147	0.703882	1	0.0559
ZGAL_1178	1405944	1406402	+	msrB2	1.8.4.12	Peptide methionine sulfoxide reductase msrB		132	218	157	586	241	251	23	114	50	94	0	32	75	91	77	853	514	2062	42	75	51	54	0	21	326.32	81	1143	56	25	0.342	-1.547	0.064265	1	0.714	-0.487	0.559858	1	11.881	3.571	1.69e-05	0.0736411	0.7955
ZGAL_1179	1406399	1406956	+	msrA1	1.8.4.11	Peptide methionine sulfoxide reductase msrA		279	376	386	1210	762	743	4	153	77	233	156	168	158	156	190	1762	1626	6104	7	101	79	135	122	112	879.28	168	3164	62	123	0.742	-0.43	0.51704	1	0.393	-1.349	0.0437491	1	16.671	4.059	8.68e-10	3.79e-06	0.4014
ZGAL_1180	1407063	1407476	+			Conserved hypothetical membrane protein		6	17	15	15	10	10	0	4	0	0	19	3	3	7	7	22	21	82	0	3	0	0	15	2	13.56	6	42	1	6	0.94	-0.089	0.935388	NA	0.256	-1.965	0.0993539	NA	5.296	2.405	0.0292176	1	1.1957
ZGAL_1181	1407602	1408090	+	msrA2	1.8.4.11	Peptide methionine sulfoxide reductase msrA		6	11	2	35	27	22	0	0	0	5	0	7	3	5	1	51	58	181	0	0	0	3	0	5	25.49	3	97	0	3	0.872	-0.198	0.830578	NA	0.12	-3.062	0.0164036	1	24.679	4.625	1.02e-07	0.000446758	0.5145
ZGAL_1182	1408423	1409763	+	alyA1	4.2.2.3	Alginate lyase, family PL7_3		203	188	178	40	40	68	35	33	44	148	198	295	115	78	87	58	85	559	64	22	45	86	155	197	129.25	93	234	44	146	1.526	0.61	0.387173	1	0.48	-1.059	0.137558	1	2.318	1.213	0.0876552	1	0.4361
ZGAL_1183	1409904	1412027	-		3.4.21.102	Carboxy-terminal processing peptidase, family S41		5884	6727	5430	29782	10973	11515	6408	8817	6649	10523	62685	36982	3333	2798	2669	43371	23413	94594	11681	5794	6807	6084	49067	24699	22859.2	2933	53793	8094	26617	8.304	3.054	1.75e-06	0.00594654	2.647	1.404	0.0279838	1	16.339	4.03	2.83e-10	1.23e-06	0.3216
ZGALAM_1189	1412033	1412155	-			protein of unknown function		98	129	113	6	0	2	0	9	1	193	1049	303	56	54	56	9	0	16	0	6	1	112	821	202	110.99	55	8	2	378	6.187	2.629	0.000881058	1	0.065	-3.94	8.72e-06	0.0358971	0.152	-2.72	0.00255062	1	0.7042
ZGAL_1184	1412227	1413006	+	surE	3.1.3.5,3.1.3.6	Stationary-phase survival protein surE		843	1103	920	181	83	19	449	923	630	800	310	355	478	459	452	264	177	156	818	607	645	463	243	237	416.46	463	199	690	314	0.682	-0.551	0.119957	1	1.482	0.568	0.108856	1	0.444	-1.172	0.0014712	1	0.0575
ZGAL_1185	1413071	1413355	+			Conserved hypothetical membrane protein		218	332	284	13	12	6	58	217	142	166	84	100	123	138	140	19	26	49	106	143	145	96	66	67	93.1	134	31	131	76	0.574	-0.801	0.0180096	1	0.986	-0.02	0.95282	1	0.203	-2.303	4.13e-08	0.000180188	0.017
ZGAL_1186	1413448	1414560	+	lpxB	2.4.1.182	Lipid-A-disaccharide synthase, family GT19		578	702	624	43	19	6	113	332	196	658	690	723	327	292	307	63	41	49	206	218	201	380	540	483	258.9	309	51	208	468	1.511	0.595	0.0259681	1	0.677	-0.563	0.0389281	1	0.172	-2.542	7.17e-15	3.13e-11	0.012
ZGAL_1187	1414553	1415161	+	sprA	3.4.-.-	Peptidase spr, family C40		281	408	336	106	99	36	2	143	69	150	213	165	159	170	165	154	211	296	4	94	71	87	167	110	140.61	165	220	56	121	0.745	-0.424	0.519715	1	0.362	-1.464	0.027723	1	1.309	0.388	0.558844	1	0.3707
ZGAL_1188	1415172	1417190	+			Competence protein		156	239	196	59	67	23	121	76	76	136	77	59	88	99	96	86	143	189	221	50	78	79	60	39	102.38	94	139	116	59	0.637	-0.652	0.232797	1	1.205	0.269	0.622053	1	1.421	0.507	0.361367	1	0.1955
ZGAL_1189	1417212	1418582	-	dtpT		Di-/tripeptide transporter		868	1074	1120	429	339	148	339	1030	515	670	406	1089	492	447	551	625	723	1216	618	677	527	387	318	727	608.94	497	855	607	477	0.963	-0.055	0.8882	1	1.221	0.287	0.459885	1	1.693	0.76	0.0521873	1	0.0819
ZGAL_1190	1418710	1420890	-	dppA1	3.4.14.5	Dipeptidyl-peptidase IV, family S9		1189	1525	1301	591	425	69	507	1078	708	1220	1449	1771	674	634	639	861	907	567	924	708	725	705	1134	1183	805.12	649	778	786	1007	1.546	0.629	0.0390778	1	1.207	0.272	0.373416	1	1.208	0.273	0.376814	1	0.0352
ZGAL_1191	1421044	1422366	+	mvaA	1.1.1.88	3-Hydroxy-3-methylglutaryl-coenzyme A reductase		1265	1749	1569	232	133	32	730	1063	752	1318	465	822	717	727	771	338	284	263	1331	699	770	762	364	549	631.16	738	295	933	558	0.759	-0.398	0.277907	1	1.258	0.331	0.366247	1	0.407	-1.296	0.000570187	1	0.0681
ZGAL_1192	1422363	1423277	+			GHMP kinase family protein		330	506	443	66	39	7	279	556	467	202	7	56	187	210	218	96	83	58	509	365	478	117	5	37	196.98	205	79	451	53	0.277	-1.852	0.00655865	1	2.124	1.087	0.108569	1	0.409	-1.288	0.063641	1	0.4058
ZGAL_1193	1423338	1425455	-			Peptidyl-prolyl isomerase family protein		6054	8793	6939	1926	820	147	2042	9904	5806	3765	1171	1568	3429	3657	3411	2805	1750	1208	3722	6508	5944	2177	917	1047	3047.9	3499	1921	5391	1380	0.401	-1.318	0.00229265	1	1.53	0.613	0.155867	1	0.557	-0.846	0.051033	1	0.1261
ZGAL_1194	1425525	1426814	-			CBS family protein		1212	1702	1202	814	319	94	8759	11657	11203	802	1967	594	687	708	591	1185	681	772	15967	7660	11470	464	1540	397	3510.06	662	879	11699	800	1.203	0.266	0.604131	1	16.464	4.041	3.48e-15	1.43e-11	1.322	0.403	0.435146	1	0.2164
ZGAL_1195	1426817	1427020	-			Conserved hypothetical membrane protein		62	150	108	44	25	5	2	29	29	17	0	0	35	62	53	64	53	41	4	19	30	10	0	0	30.94	50	53	18	3	0.088	-3.502	0.000252282	NA	0.385	-1.376	0.140135	1	1.053	0.074	0.936601	1	0.9058
ZGAL_1196	1427013	1427621	-			Conserved hypothetical protein		1410	1961	1389	882	331	36	668	2866	1456	1231	816	894	799	816	683	1284	706	296	1218	1883	1491	712	639	597	926.9	766	762	1531	649	0.851	-0.234	0.596847	1	1.974	0.981	0.0262007	1	1.007	0.01	0.981638	1	0.1206
ZGAL_1197	1427626	1428999	-			TPR repeats protein		6080	9195	7784	5607	2405	1290	1061	5456	3213	4002	1835	1551	3444	3824	3826	8165	5132	10597	1934	3585	3290	2314	1436	1036	4048.62	3698	7965	2936	1595	0.437	-1.194	0.0031568	1	0.797	-0.327	0.418535	1	2.127	1.089	0.0071062	1	0.0944
ZGAL_1198	1429241	1430527	-			Conserved hypothetical periplasmic protein		2285	3412	2615	1787	1092	184	758	2300	1295	1664	755	827	1294	1419	1285	2602	2330	1512	1382	1511	1326	962	591	552	1397.26	1333	2148	1406	702	0.53	-0.916	0.00365045	1	1.055	0.077	0.807401	1	1.611	0.688	0.0296211	1	0.0441
ZGAL_1199	1430527	1431315	-	coaX	2.7.1.33	Type III pantothenate kinase		411	677	612	580	427	54	28	130	82	233	97	107	233	282	301	845	911	444	51	85	84	135	76	71	293.09	272	733	73	94	0.352	-1.505	0.000155553	0.527481	0.279	-1.843	5.26e-06	0.0216561	2.682	1.424	0.00033101	1	0.0757
ZGALAM_1206	1431497	1432471	+			conserved protein of unknown function		678	1041	1027	179	122	17	88	684	292	479	248	400	384	433	505	261	260	140	160	449	299	277	194	267	302.46	441	220	303	246	0.564	-0.827	0.0441861	1	0.695	-0.525	0.201942	1	0.517	-0.952	0.0238491	1	0.0899
ZGAL_1201	1432468	1433772	+			Conserved hypothetical membrane protein		661	904	827	169	65	10	156	617	358	740	374	689	374	376	406	246	139	82	284	405	367	428	293	460	321.75	385	156	352	394	1.021	0.03	0.936511	1	0.916	-0.127	0.733232	1	0.429	-1.221	0.00163463	1	0.0582
ZGAL_1202	1433840	1434337	+	glpE4	2.8.1.1	Thiosulfate sulfurtransferase		368	479	392	1183	890	65	67	128	54	357	209	623	208	199	193	1723	1899	534	122	84	55	206	164	416	483.64	200	1385	87	262	1.301	0.379	0.460609	1	0.443	-1.174	0.0240737	1	6.628	2.729	1.12e-07	0.00048938	0.1881
ZGAL_1203	1434398	1435075	+			Conserved hypothetical protein		470	582	434	1452	810	127	571	696	297	913	1367	1866	266	242	213	2115	1728	1043	1041	457	304	528	1070	1246	854.51	240	1629	601	948	3.816	1.932	9.71e-05	0.329287	2.439	1.286	0.00955865	1	6.49	2.698	5.58e-08	0.000243146	0.1716
ZGAL_1204	1435072	1435887	+	punA	2.4.2.1	Purine nucleoside phosphorylase		653	869	861	1584	1293	217	56	184	104	386	280	547	370	361	423	2307	2759	1783	102	121	106	223	219	365	761.66	385	2283	110	269	0.702	-0.511	0.0957761	1	0.29	-1.786	1.41e-08	5.83e-05	5.857	2.55	7.34e-17	3.2e-13	0.0357
ZGAL_1205	1435977	1436747	+			Conserved hypothetical lipoprotein		781	928	833	2100	1270	422	247	466	266	446	514	794	442	386	409	3058	2710	3467	450	306	272	258	402	530	1057.64	412	3078	343	397	0.962	-0.056	0.86768	1	0.83	-0.268	0.426339	1	7.298	2.868	1.16e-17	5.05e-14	0.0504
ZGAL_1206	1436734	1437438	+		2.4.1.-	Glycosyltransferase, family GT2		121	187	163	464	251	109	29	118	153	73	56	90	69	78	80	676	536	895	53	78	157	42	44	60	230.53	76	702	96	49	0.651	-0.62	0.142766	1	1.271	0.346	0.412065	1	8.914	3.156	3.83e-14	1.67e-10	0.0868
ZGAL_1207	1437435	1438508	-		3.5.1.28	N-Acetylmuramoyl-L-alanine amidase		1170	1677	1399	1584	1116	120	347	2128	1340	1504	856	991	663	697	688	2307	2381	986	633	1398	1372	870	670	662	1110.5	683	1891	1134	734	1.074	0.103	0.803338	1	1.65	0.722	0.0803011	1	2.737	1.452	0.000448148	1	0.101
ZGAL_1208	1438699	1439580	-			AraC-type transcriptional regulator		73	170	127	216	162	86	0	68	28	37	30	32	41	71	62	315	346	706	0	45	29	21	23	21	140.06	58	456	25	22	0.397	-1.333	0.0485833	1	0.453	-1.142	0.0938428	1	7.13	2.834	2.17e-05	0.0945527	0.3961
ZGAL_1209	1439644	1440681	-		1.4.-.-	FAD-dependent amine oxidoreductase		219	301	293	99	54	11	142	288	227	459	35	280	124	125	144	144	115	90	259	189	232	265	27	187	158.61	131	116	227	160	1.213	0.279	0.639486	1	1.697	0.763	0.200256	1	0.905	-0.143	0.813628	1	0.2712
ZGAL_1210	1440684	1440986	-			Carboxymuconolactone decarboxylase family protein		27	39	26	14	3	3	0	25	3	18	0	12	15	16	13	20	6	25	0	16	3	10	0	8	11.14	15	17	6	6	0.464	-1.108	0.289688	NA	0.509	-0.974	0.357038	NA	1.093	0.128	0.904744	1	0.9039
ZGAL_1211	1441082	1441828	-	hdhA	1.1.1.159	7-Alpha-hydroxysteroid dehydrogenase		22	38	31	21	12	7	0	34	38	23	10	28	12	16	15	31	26	58	0	22	39	13	8	19	21.52	14	38	20	13	0.922	-0.117	0.882795	NA	1.409	0.494	0.532511	NA	2.34	1.227	0.128759	1	0.3874
ZGAL_1212	1441980	1442612	+			Conserved hypothetical protein		191	318	256	79	57	6	10	208	95	256	147	207	108	132	126	115	122	49	18	137	97	148	115	138	108.81	122	95	84	134	1.093	0.128	0.819594	1	0.705	-0.504	0.373235	1	0.813	-0.298	0.605798	1	0.2152
ZGAL_1213	1442621	1443424	+			Conserved hypothetical membrane protein		500	585	492	272	157	71	245	474	239	728	498	753	283	243	242	396	335	583	447	311	245	421	390	503	366.6	256	438	334	438	1.701	0.766	0.0184151	1	1.297	0.375	0.251094	1	1.671	0.741	0.0257293	1	0.0402
ZGAL_1214	1443527	1444057	+	defB	3.5.1.88	Formylmethionine deformylase		157	219	197	64	62	40	8	93	29	94	143	115	89	91	97	93	132	329	15	61	30	54	112	77	98.28	92	185	35	81	0.88	-0.184	0.743564	1	0.402	-1.313	0.022106	1	1.889	0.918	0.106639	1	0.2114
ZGAL_1215	1444058	1445323	-			Conserved hypothetical periplasmic protein		117	166	166	18	24	17	0	42	20	67	22	96	66	69	82	26	51	140	0	28	20	39	17	64	50.18	72	72	16	40	0.574	-0.802	0.302123	NA	0.252	-1.986	0.0122901	1	0.948	-0.078	0.921755	1	0.5391
ZGAL_1216	1445405	1446124	-			Conserved hypothetical lipoprotein		194	225	219	44	35	19	10880	3006	6519	453	5357	1108	110	94	108	64	75	156	19833	1975	6674	262	4193	740	2857.01	104	98	9494	1732	13.763	3.783	3.74e-06	0.0126863	68.184	6.091	9.42e-14	3.88e-10	0.942	-0.087	0.916731	1	0.681
ZGAL_1217	1446126	1447127	-		3.2.1.-	Glycoside hydrolase, family GH113		173	216	235	27	21	5	0	73	77	170	156	144	98	90	116	39	45	41	0	48	79	98	122	96	72.66	101	42	42	105	1.041	0.058	0.937023	NA	0.444	-1.171	0.11499	1	0.435	-1.202	0.115416	1	0.4986
ZGAL_1218	1447174	1448058	-			Conserved hypothetical periplasmic protein		39	46	54	20	12	5	0	3	1	18	1	15	22	19	27	29	26	41	0	2	1	10	1	10	15.65	23	32	1	7	0.336	-1.572	0.0334673	NA	0.073	-3.775	3.36e-05	NA	1.328	0.41	0.584238	1	0
ZGAL_1219	1448092	1448811	-			Conserved hypothetical periplasmic protein		17	22	18	17	8	8	0	7	6	17	0	4	10	9	9	25	17	66	0	5	6	10	0	3	13.2	9	36	4	4	0.498	-1.005	0.286612	NA	0.458	-1.127	0.245755	NA	3.241	1.696	0.0700351	1	0.5407
ZGAL_1220	1449045	1450418	+			FAD-dependent pyridine nucleotide-disulfide oxidoreductase		262	398	356	62	45	35	0	57	35	292	272	357	148	166	175	90	96	288	0	37	36	169	213	238	138.02	163	158	24	207	1.255	0.328	0.631501	1	0.169	-2.561	0.000249517	1	0.943	-0.085	0.902465	1	0.4375
ZGAL_1221	1450499	1452079	+			(2[4Fe-4S])-containing oxidoreductase		176	249	214	37	40	53	1	67	22	103	123	179	100	104	105	54	85	435	2	44	23	60	96	120	102.23	103	191	23	92	0.898	-0.155	0.841554	1	0.25	-1.997	0.0110372	1	1.744	0.802	0.302295	1	0.5733
ZGAL_1222	1452173	1452655	+			Conserved hypothetical protein		59	96	68	411	285	167	3	35	21	12	33	24	33	40	33	599	608	1372	5	23	22	7	26	16	232	35	860	17	16	0.465	-1.105	0.0480133	1	0.501	-0.996	0.0809738	1	22.019	4.461	1.28e-16	5.56e-13	0.1961
ZGAL_1223	1452652	1455051	+	rhaB	3.2.1.40	Alpha-L-rhamnosidase, family GH78		295	417	307	1108	514	188	181	218	178	287	289	290	167	173	151	1614	1097	1544	330	143	182	166	226	194	498.95	164	1418	218	195	1.189	0.25	0.486178	1	1.318	0.399	0.268371	1	8.427	3.075	8.35e-18	3.64e-14	0.0616
ZGAL_1224	1455061	1455756	+		2.4.1.-	Glycosyltransferase, family GT2		169	275	215	602	496	122	23	101	103	78	50	125	96	114	106	877	1058	1002	42	66	105	45	39	83	302.87	105	979	71	56	0.537	-0.897	0.026301	1	0.688	-0.539	0.185019	1	8.992	3.169	1.56e-15	6.81e-12	0.0742
ZGAL_1225	1455758	1457242	+		2.4.1.-	Glycosyltransferase, family GT2		1306	1882	1563	1876	976	293	477	1612	747	993	3805	3152	740	783	768	2732	2082	2407	870	1059	765	574	2978	2105	1488.62	764	2407	898	1886	2.421	1.275	0.0079476	1	1.172	0.229	0.634338	1	3.074	1.62	0.00076418	1	0.1608
ZGAL_1226	1457310	1458671	+			Conserved hypothetical membrane protein		287	498	422	97	77	62	3	93	66	116	67	144	163	207	207	141	164	509	5	61	68	67	52	96	145.15	192	271	45	72	0.39	-1.359	0.0400455	1	0.252	-1.99	0.00291275	1	1.363	0.447	0.501022	1	0.3712
ZGAL_1227	1458890	1459510	+	argA	2.3.1.1	Possible Amino-acid N-acetyltransferase (N-acetylglutamate synthase)	1.5.1.9 : Methionine,1.5.1.22 : Ornithine	2618	3335	2347	546	157	49	3852	3121	2306	8697	4660	3579	1483	1387	1154	795	335	403	7022	2051	2361	5029	3648	2390	2338.05	1341	511	3811	3689	2.68	1.422	0.00633057	1	2.765	1.467	0.00485049	1	0.393	-1.347	0.0102944	1	0.2274
ZGAL_1228	1459565	1460755	+	argG	6.3.4.5	Argininosuccinate synthase	1.5.1.3 : Arginine	2859	3661	3356	864	369	139	2848	4164	2885	7108	2497	3205	1619	1523	1650	1258	787	1142	5192	2736	2954	4110	1955	2140	2255.48	1597	1062	3627	2735	1.699	0.765	0.0512998	1	2.243	1.166	0.00297871	1	0.669	-0.58	0.142001	1	0.0957
ZGAL_1229	1460748	1461722	+	argC	1.2.1.38	N-acetyl-gamma-glutamyl-phosphate reductase	1.5.1.3 : Arginine	2336	2828	2110	772	341	99	4000	6915	5304	5685	2505	2492	1323	1176	1037	1124	728	813	7292	4544	5430	3287	1961	1664	2531.66	1179	888	5755	2304	1.94	0.956	0.00662505	1	4.793	2.261	1.32e-10	5.45e-07	0.758	-0.399	0.262037	1	0.0665
ZGAL_1230	1461794	1462594	+	proC2	1.5.1.2	Pyrroline-5-carboxylate reductase	1.5.1.4 : Proline	985	1440	1209	333	122	40	467	1585	1119	1224	337	471	558	599	594	485	260	329	851	1042	1146	708	264	315	595.8	584	358	1013	429	0.739	-0.437	0.292036	1	1.72	0.783	0.0590384	1	0.621	-0.686	0.103642	1	0.1007
ZGAL_1231	1462649	1463773	+	argD1	2.6.1.11	Acetylornithine aminotransferase	1.5.1.3 : Arginine,1.5.1.22 : Ornithine	1848	2457	2106	729	472	1156	1109	1147	781	1654	505	885	1047	1022	1035	1062	1007	9496	2022	754	800	956	395	591	1682.21	1035	3855	1192	647	0.641	-0.64	NA	NA	1.143	0.193	NA	NA	3.482	1.8	NA	NA	0.5396
ZGAL_1232	1463773	1464972	+	proA2	1.2.1.41	Glutamate-5-semialdehyde dehydrogenase (Gamma-glutamyl phosphate reductase)	1.5.1.4 : Proline	2125	2730	2160	545	227	107	2891	3933	3569	2614	1034	1202	1204	1135	1062	794	484	879	5270	2585	3654	1511	809	803	1682.5	1134	719	3836	1041	0.92	-0.121	0.758534	1	3.324	1.733	9.86e-06	0.040622	0.636	-0.654	0.0990453	1	0.0898
ZGAL_1233	1465036	1465824	+	proB2	2.7.2.11	Glutamate 5-kinase (Gamma-glutamyl kinase)	1.5.1.4 : Proline	1078	1396	1072	230	114	42	1979	2848	2097	1918	1192	810	611	581	527	335	243	345	3608	1872	2147	1109	933	541	1070.87	573	308	2542	861	1.496	0.581	0.118169	1	4.352	2.122	1.11e-08	4.56e-05	0.539	-0.891	0.0194866	1	0.0694
ZGAL_1234	1465873	1466808	+	argF'	2.1.3.9	N-acetylornithine carbamoyltransferase	1.5.1.3 : Arginine	1135	1392	1171	208	106	69	404	895	566	1047	173	178	643	579	576	303	226	567	736	588	579	605	135	119	471.42	599	365	634	286	0.49	-1.029	0.0728381	1	1.057	0.08	0.888964	1	0.612	-0.708	0.220969	1	0.2602
ZGAL_1235	1466813	1467586	+	argB	2.7.2.8	Acetylglutamate kinase	1.5.1.3 : Arginine,1.5.1.22 : Ornithine	548	691	550	133	51	21	78	506	465	410	49	127	310	287	270	194	109	173	142	333	476	237	38	85	221.18	289	159	317	120	0.429	-1.222	0.042056	1	1.094	0.129	0.829863	1	0.558	-0.842	0.16744	1	0.2861
ZGAL_1236	1467589	1468659	+	argE	3.5.1.16	Acetylornithine deacetylase, family M20A	1.5.1.3 : Arginine,1.5.1.22 : Ornithine	708	1100	856	180	93	27	3259	1813	1937	1002	682	422	401	457	421	262	198	222	5941	1191	1983	579	534	282	1039.34	426	227	3038	465	1.088	0.122	0.817469	1	6.767	2.758	1.6e-07	0.000658071	0.544	-0.877	0.10132	1	0.2077
ZGAL_1237	1468736	1470016	+	argH	4.3.2.1	Argininosuccinate lyase	1.5.1.3 : Arginine	1940	2692	2002	429	228	82	12395	11070	18913	3126	2012	1882	1099	1120	984	625	486	674	22595	7275	19363	1807	1575	1257	4904.98	1068	595	16411	1546	1.44	0.526	0.19231	1	14.747	3.882	6.44e-22	2.65e-18	0.561	-0.834	0.0412939	1	0.0969
ZGAL_1238	1470048	1471652	+		3.4.11.-	Aminopeptidase, family M1		1200	1727	1370	316	165	73	170	710	514	826	234	457	680	718	673	460	352	600	310	467	526	478	183	305	479.33	690	471	434	322	0.472	-1.083	0.00623414	1	0.634	-0.657	0.097544	1	0.679	-0.558	0.163831	1	0.0837
ZGAL_1239	1471852	1472556	-	rluB	5.4.99.-	Ribosomal large subunit pseudouridine synthase B		1378	1763	1465	1205	736	113	469	890	609	840	464	439	781	733	720	1755	1570	928	855	585	624	486	363	293	807.73	745	1418	688	381	0.515	-0.957	0.00403953	1	0.923	-0.115	0.728714	1	1.903	0.928	0.0054348	1	0.0492
ZGAL_1240	1472723	1473673	-	nitA	3.5.5.1	Nitrilase		564	672	611	398	207	77	351	818	565	824	1156	1143	319	279	300	580	442	633	640	538	578	476	905	763	537.8	299	552	585	715	2.366	1.243	4.6e-05	0.155908	1.94	0.956	0.00178975	1	1.817	0.862	0.0056223	1	0.0357
ZGAL_1241	1473673	1474578	-			Prenyltransferase family protein		191	294	277	156	90	38	8	60	33	110	68	44	108	122	136	227	192	312	15	39	34	64	53	29	111	122	244	29	49	0.405	-1.303	0.00208038	1	0.254	-1.976	7.13e-06	0.0293819	1.938	0.954	0.024606	1	0.0686
ZGAL_1242	1474591	1475529	-	mvkA	2.7.1.36	Mevalonate kinase		2393	3149	2779	1890	1426	490	452	1264	617	1910	1195	1509	1356	1310	1366	2752	3043	4025	824	831	632	1104	935	1008	1598.77	1344	3273	762	1016	0.757	-0.401	0.0987838	1	0.569	-0.814	0.000856875	1	2.416	1.272	1.78e-07	0.000775395	0.0165
ZGAL_1243	1475812	1476897	-	mvdA	4.1.1.33	Mevalonate diphosphate decarboxylase		522	834	679	47	27	19	177	525	267	480	140	115	296	347	334	68	58	156	323	345	273	278	110	77	221.95	326	94	314	155	0.484	-1.047	0.0348726	1	0.965	-0.052	0.916407	1	0.281	-1.834	0.000396035	1	0.1608
ZGAL_1244	1476990	1477463	+	crtK		Protein CrtK		99	167	162	75	84	27	1	26	8	124	105	103	56	69	80	109	179	222	2	17	8	72	82	69	80.43	68	170	9	74	1.083	0.115	0.800364	NA	0.156	-2.68	1.79e-07	0.000738615	2.381	1.252	0.00675848	1	0.0636
ZGAL_1245	1477471	1478010	-			Conserved hypothetical protein		144	171	142	37	50	15	9	42	34	49	133	52	82	71	70	54	107	123	16	28	35	28	104	35	62.69	74	95	26	56	0.755	-0.405	0.462605	NA	0.371	-1.43	0.0118335	1	1.23	0.299	0.59764	1	0.1818
ZGAL_1246	1478007	1479293	-			Flavoprotein		641	865	807	111	111	54	411	685	616	665	539	748	363	360	397	162	237	444	749	450	631	385	422	500	424.8	373	281	610	436	1.164	0.219	0.557906	1	1.622	0.698	0.0625242	1	0.727	-0.459	0.2322	1	0.0665
ZGAL_1247	1479293	1480042	-	glpQ	3.1.4.46	Glycerophosphoryl diester phosphodiesterase		424	520	510	78	79	31	328	1471	1608	722	1272	1193	240	216	251	114	169	255	598	967	1646	417	996	797	555.39	236	179	1070	737	3.053	1.61	0.00051151	1	4.406	2.14	3.92e-06	0.0161331	0.745	-0.426	0.371996	1	0.1378
ZGAL_1248	1480049	1481827	-		3.2.1.-	Glycoside hydrolase, family GH13_38		1004	1201	1122	212	205	68	159	680	409	763	737	690	569	499	552	309	437	559	290	447	419	441	577	461	463.23	540	435	385	493	0.914	-0.13	0.668651	1	0.718	-0.478	0.118433	1	0.792	-0.336	0.282047	1	0.0322
ZGAL_1249	1481831	1484134	-	mapA	2.4.1.8	Maltose phosphorylase, family GH65		2444	3076	2854	686	616	233	350	574	402	1644	1021	1048	1384	1279	1403	999	1314	1914	638	377	412	951	799	700	1014.2	1355	1409	476	817	0.606	-0.724	0.0288871	1	0.354	-1.499	6.6e-06	0.0272009	1.032	0.046	0.891137	1	0.0494
ZGAL_1250	1484170	1484832	-	pgmB	5.4.2.6,2.7.1.41	Beta-phosphoglucomutase		1063	1589	1584	327	324	71	6	256	164	838	521	713	602	661	779	476	691	583	11	168	168	485	408	476	459	681	583	116	456	0.68	-0.556	0.367424	1	0.183	-2.449	8.02e-05	0.330279	0.862	-0.214	0.729203	1	0.3252
ZGAL_1251	1484906	1485940	-			LacI-type transcriptional regulator		1296	1790	1721	511	368	75	1000	3663	2287	1548	1401	1935	734	744	846	744	785	616	1823	2407	2341	895	1097	1292	1193.79	775	715	2190	1095	1.41	0.495	0.0489854	1	2.811	1.491	3.05e-09	1.26e-05	0.93	-0.104	0.686347	1	0.0174
ZGALAM_1258	1485961	1486149	+			protein of unknown function		56	68	77	2	4	0	0	4	5	26	12	12	32	28	38	3	9	0	0	3	5	15	9	8	12.46	33	4	3	11	0.347	-1.527	0.0214859	NA	0.1	-3.319	1.68e-05	NA	0.16	-2.646	0.0015118	1	0.0186
ZGAL_1252	1486287	1489412	+			TonB-dependent Receptor		46309	55155	49636	330	216	71	3703	7318	5654	23070	10524	13830	26232	22938	24398	481	461	583	6750	4809	5789	13339	8238	9236	10271.2	24523	508	5783	10271	0.421	-1.247	6.19e-06	0.020991	0.238	-2.07	6.38e-14	2.63e-10	0.021	-5.562	3.15e-85	1.37e-81	0.0288
ZGAL_1253	1489423	1490997	+			SusD/RagB family lipoprotein		32847	40788	32792	349	243	161	6027	14546	10281	15718	13062	17671	18606	16963	16118	508	518	1323	10987	9559	10526	9088	10224	11802	9685.25	17229	783	10357	10371	0.606	-0.723	0.0538558	1	0.605	-0.725	0.0532228	1	0.047	-4.422	1.84e-31	8.04e-28	0.0953
ZGAL_1254	1491104	1492255	-			Conserved hypothetical membrane protein		103	157	149	14	15	11	35	111	97	121	101	111	58	65	73	20	32	90	64	73	99	70	79	74	66.57	65	47	79	74	1.13	0.177	0.671627	NA	1.199	0.262	0.53386	1	0.6	-0.738	0.114101	1	0.0233
ZGAL_1255	1492467	1495313	+	bgaD	3.2.1.23	Beta-galactosidase, family GH2		109	145	128	24	16	4	33	131	114	105	48	146	62	60	63	35	34	33	60	86	117	61	38	98	62.14	62	34	88	66	1.059	0.083	0.850273	NA	1.421	0.507	0.249851	1	0.564	-0.826	0.0928953	1	0.0766
ZGAL_1256	1495590	1498568	+	dnaE2	2.7.7.7	DNA polymerase III, alpha chain		63	135	126	119	103	10	2	62	42	96	36	94	36	56	62	173	220	82	4	41	43	56	28	63	71.9	51	158	29	49	0.955	-0.066	0.916579	NA	0.597	-0.745	0.247668	1	3.008	1.589	0.0128426	1	0.2871
ZGAL_1257	1498561	1499778	+	dinB2		DNA polymerase IV		45	46	47	40	52	14	64	49	74	47	77	13	25	19	23	58	111	115	117	32	76	27	60	9	56.06	22	95	75	32	1.395	0.48	0.463612	NA	3.131	1.647	0.0116894	1	3.892	1.961	0.00314684	1	0.2987
ZGAL_1258	1499894	1501546	-			Sodium/solute symporter		2830	4229	4207	1021	972	1088	1455	2572	1777	3918	2419	3162	1603	1759	2068	1487	2074	8938	2652	1690	1819	2265	1893	2112	2530.06	1810	4166	2054	2090	1.15	0.202	0.717437	1	1.13	0.177	0.751026	1	2.24	1.164	0.0367926	1	0.269
ZGAL_1259	1501719	1505042	+			Similar to ASPIC and UnbV protein containing FG-GAP repeats		736	934	860	387	293	40	258	470	212	693	308	325	417	388	423	564	625	329	470	309	217	401	241	217	383.37	409	506	332	286	0.703	-0.507	0.201007	1	0.811	-0.302	0.448393	1	1.245	0.316	0.430085	1	0.088
ZGAL_1260	1505044	1508403	+			Similar to ASPIC and UnbV protein containing FG-GAP repeats		1289	1510	1367	544	422	70	489	1093	733	1443	791	1005	730	628	672	792	900	575	891	718	750	834	619	671	731.88	677	756	786	708	1.047	0.066	0.799739	1	1.16	0.214	0.410295	1	1.129	0.175	0.50837	1	0.017
ZGAL_1261	1508404	1511709	+			Similar to ASPIC and UnbV protein containing FG-GAP repeats		1694	2094	1984	657	390	44	1474	1733	1354	3546	3523	3698	960	871	975	957	832	361	2687	1139	1386	2050	2758	2470	1453.82	935	717	1737	2426	2.553	1.352	0.00138972	1	1.837	0.877	0.0381838	1	0.778	-0.362	0.396341	1	0.1102
ZGAL_1262	1511717	1513069	+		1.11.1.-	Vanadium-dependent haloperoxidase		1068	1274	1261	509	527	65	330	370	188	1406	588	762	605	530	620	741	1124	534	602	243	192	813	460	509	581.13	585	800	346	594	1.016	0.022	0.962108	1	0.595	-0.748	0.111915	1	1.365	0.449	0.341225	1	0.1461
ZGAL_1263	1513076	1513975	+			Conserved hypothetical membrane protein		358	434	362	79	70	15	341	378	343	429	168	281	203	180	178	115	149	123	622	248	351	248	132	188	228.1	187	129	407	189	1.012	0.017	0.967069	1	2.142	1.099	0.00622708	1	0.698	-0.52	0.216772	1	0.084
ZGAL_1264	1514014	1514880	+			Conserved hypothetical lipoprotein		815	1165	941	622	369	30	623	956	776	829	303	380	462	485	463	906	787	246	1136	628	794	479	237	254	573.08	470	646	853	323	0.695	-0.526	0.267378	1	1.792	0.841	0.0755686	1	1.383	0.468	0.32625	1	0.1488
ZGAL_1265	1514888	1518640	-			Conserved hypothetical lipoprotein		1212	1706	1371	1009	749	344	412	1318	901	1495	882	885	687	710	674	1469	1598	2826	751	866	922	864	690	591	1054.07	690	1964	846	715	1.036	0.052	0.86985	1	1.225	0.293	0.353575	1	2.801	1.486	2.67e-06	0.0116246	0.0419
ZGAL_1266	1518653	1519855	+			Conserved hypothetical membrane protein		1100	1652	1550	583	372	25	50	564	312	660	446	493	623	687	762	849	794	205	91	371	319	382	349	329	480.11	691	616	260	353	0.521	-0.94	0.0849277	1	0.389	-1.362	0.0127521	1	0.903	-0.147	0.788611	1	0.2254
ZGAL_1267	1519852	1522233	-			Conserved hypothetical protein		3771	5103	4236	24429	23867	5784	778	2476	1738	2717	1127	1580	2136	2122	2082	35575	50925	47514	1418	1627	1779	1571	882	1055	12390.7	2113	44671	1608	1169	0.556	-0.847	0.00355741	1	0.763	-0.39	0.17902	1	20.637	4.367	2.69e-51	1.17e-47	0.0341
ZGAL_1268	1522347	1523249	+			Conserved hypothetical protein		353	524	491	39	31	10	1	95	47	120	193	205	200	218	241	57	66	82	2	62	48	69	151	137	111.17	220	68	37	119	0.555	-0.849	0.191197	1	0.188	-2.413	0.000256587	1	0.322	-1.636	0.0146574	1	0.3494
ZGAL_1269	1523295	1523945	+			Hypothetical lipoprotein		465	701	599	52	49	6	162	423	296	420	81	218	263	292	294	76	105	49	295	278	303	243	63	146	200.59	283	77	292	151	0.539	-0.891	0.0496195	1	1.031	0.044	0.923264	1	0.289	-1.792	0.00018575	0.809871	0.1194
ZGAL_1270	1524139	1525566	+			Conserved hypothetical periplasmic protein		466	631	453	11	15	4	151	599	424	425	271	424	264	262	223	16	32	33	275	394	434	246	212	283	222.83	250	27	368	247	0.99	-0.015	0.962387	1	1.471	0.557	0.0813133	1	0.104	-3.268	2.1e-15	9.15e-12	0.0249
ZGAL_1271	1525688	1526092	+			OsmC-like protein		71	109	107	1	0	0	54	39	54	112	109	148	40	45	53	1	0	0	98	26	55	65	85	99	47.32	46	0	60	83	1.772	0.825	0.12927	NA	1.265	0.339	0.537717	1	0.038	-4.72	1.78e-06	0.00776545	0
ZGAL_1272	1526163	1527041	+		3.2.1.-	Glycoside hydrolase, family GH114		151	196	129	198	42	55	66	143	113	188	543	213	86	82	63	288	90	452	120	94	116	109	425	142	172.18	77	277	110	225	2.826	1.499	0.0115053	1	1.413	0.498	0.403711	1	3.39	1.761	0.00326213	1	0.2694
ZGAL_1273	1527113	1527892	+			Conserved hypothetical protein		285	466	439	127	75	20	341	296	286	419	506	924	161	194	216	185	160	164	622	195	293	242	396	617	287.06	190	170	370	418	2.161	1.112	0.0188981	1	1.907	0.931	0.0497546	1	0.897	-0.157	0.747559	1	0.1428
ZGAL_1274	1527882	1528268	+			Conserved hypothetical protein		125	155	132	44	19	4	100	304	167	226	308	321	71	64	65	64	41	33	182	200	171	131	241	214	123.07	67	46	184	195	2.891	1.532	1.07e-05	0.0363476	2.734	1.451	3.49e-05	0.143593	0.742	-0.43	0.280452	1	0.0357
ZGAL_1275	1528570	1529703	+		2.7.3.-	Two-component system - Sensor histidine kinase		1002	1461	1234	374	182	29	135	441	303	401	971	974	568	608	607	545	388	238	246	290	310	232	760	650	453.46	594	390	282	547	0.923	-0.116	0.79544	1	0.482	-1.053	0.0190573	1	0.671	-0.575	0.204517	1	0.1249
ZGAL_1276	1529783	1530418	+			Crp/Fnr-type transcriptional regulator		227	351	284	111	76	10	1	97	44	119	155	132	129	146	140	162	162	82	2	64	45	69	121	88	100.75	138	135	37	93	0.682	-0.551	0.397656	1	0.289	-1.789	0.00683948	1	0.995	-0.007	0.992081	1	0.3462
ZGAL_1277	1530485	1531414	+			Pirin-like protein		176	226	205	149	107	34	70	110	131	126	34	125	100	94	101	217	228	279	128	72	134	73	27	83	128	98	241	111	61	0.629	-0.669	0.129459	1	1.126	0.172	0.697112	1	2.398	1.262	0.00454677	1	0.0969
ZGAL_1278	1531420	1531623	+			Conserved hypothetical protein		5	12	20	4	6	0	1	0	0	7	0	0	3	5	10	6	13	0	2	0	0	4	0	0	3.51	6	6	1	1	0.319	-1.648	0.222204	NA	0.17	-2.56	0.0699336	NA	1.105	0.145	0.915734	NA	1.1684
ZGAL_1279	1531848	1532249	+			Conserved hypothetical protein		93	178	169	36	20	1	0	47	10	63	28	13	53	74	83	52	43	8	0	31	10	36	22	9	35.1	70	34	14	22	0.345	-1.537	0.0607446	NA	0.229	-2.13	0.0106546	1	0.546	-0.874	0.298611	1	0.5875
ZGAL_1280	1532356	1533672	+	gntT2		High-affinity gluconate transporter		547	785	703	52	29	9	27	333	172	389	144	375	310	326	346	76	62	74	49	219	176	225	113	250	185.47	327	71	148	196	0.606	-0.721	0.149112	1	0.465	-1.106	0.0277972	1	0.224	-2.16	4.17e-05	0.181746	0.1635
ZGAL_1281	1533688	1534443	+		3.1.-.-	GDSL-like Lipase		408	582	523	37	52	13	77	135	81	307	367	250	231	242	257	54	111	107	140	89	83	178	287	167	162.13	243	91	104	211	0.866	-0.207	0.591285	1	0.429	-1.222	0.00187078	1	0.366	-1.449	0.000467635	1	0.0648
ZGAL_1282	1534505	1535158	+			Conserved hypothetical periplasmic protein		556	668	618	1072	736	295	21	227	182	293	764	571	315	278	304	1561	1570	2423	38	149	186	169	598	381	664.5	299	1851	124	383	1.272	0.347	0.526163	1	0.431	-1.214	0.0276043	1	5.876	2.555	3.06e-06	0.0133295	0.2289
ZGAL_1283	1535161	1537341	-		3.5.1.93	Glutaryl-7-aminocephalosporanic-acid acylase, family S45		681	887	839	362	310	178	308	384	220	584	813	1161	386	369	412	527	661	1462	561	252	225	338	636	775	550.53	389	883	346	583	1.485	0.57	0.251592	1	0.89	-0.168	0.736629	1	2.209	1.143	0.0220196	1	0.1731
ZGAL_1284	1537387	1538430	-			Conserved hypothetical membrane protein		71	109	93	23	23	32	52	156	91	62	139	134	40	45	46	33	49	263	95	103	93	36	109	89	83.44	44	115	97	78	1.739	0.798	0.218479	NA	2.142	1.099	0.0910729	1	2.358	1.238	0.0610075	1	0.3218
ZGAL_1285	1538558	1540294	+			ABC-1 type exporter, ATP-binding/permease protein		485	604	515	252	271	79	255	673	387	691	556	533	275	251	253	367	578	649	465	442	396	400	435	356	405.61	260	531	434	397	1.524	0.608	0.0263954	1	1.666	0.736	0.00738513	1	2.004	1.003	0.000343199	1	0.0199
ZGAL_1286	1540291	1540620	-	fdxA1		2Fe-2S ferredoxin		353	566	596	656	566	114	292	301	230	161	91	100	200	235	293	955	1208	936	532	198	235	93	71	67	418.7	243	1033	322	77	0.324	-1.627	7.39e-05	0.250551	1.313	0.392	0.334577	1	4.166	2.059	4.18e-07	0.00182328	0.0909
ZGAL_1287	1540672	1541016	-			Conserved hypothetical protein		463	839	580	1188	713	66	89	293	167	103	9	37	262	349	285	1730	1521	542	162	193	171	60	7	25	442.24	299	1264	175	31	0.111	-3.167	1.27e-07	0.000431216	0.598	-0.743	0.209802	1	4.053	2.019	0.000631104	1	0.2829
ZGAL_1288	1541066	1542124	-	yumC2	1.18.1.2	Ferredoxin-NADP reductase		1926	3208	2631	5862	2624	317	757	2820	2154	1303	402	631	1091	1334	1293	8537	5599	2604	1380	1853	2205	753	315	421	2282.16	1239	5580	1813	496	0.408	-1.292	0.00521738	1	1.452	0.538	0.24461	1	4.374	2.129	4.1e-06	0.017863	0.1382
ZGAL_1289	1542196	1542435	-			NifU family protein		925	1108	999	2579	1383	235	43	192	108	413	174	113	524	461	491	3756	2951	1930	78	126	111	239	136	75	906.54	492	2879	105	150	0.312	-1.68	0.000110576	0.374964	0.221	-2.177	7.06e-07	0.00290761	5.686	2.507	6.56e-09	2.86e-05	0.1083
ZGAL_1290	1542437	1543576	-	mrpA		Protein mrp		3044	3877	3308	12053	6358	849	1703	2504	2161	4256	2604	2076	1724	1612	1626	17553	13566	6974	3104	1645	2212	2461	2038	1386	4658.63	1654	12698	2320	1962	1.183	0.242	0.546215	1	1.395	0.48	0.231813	1	7.448	2.897	5.46e-13	2.38e-09	0.0881
ZGAL_1291	1543833	1544177	-	atl1		Alkyltransferase-like protein 1		66	90	68	22	22	8	0	16	1	64	100	39	37	37	33	32	47	66	0	11	1	37	78	26	33.82	36	48	4	47	1.288	0.365	0.588895	NA	0.143	-2.808	0.000195904	0.806928	1.266	0.34	0.627916	1	0.2702
ZGAL_1292	1544177	1544806	-			Conserved hypothetical protein		307	416	463	205	150	42	126	103	45	391	227	192	174	173	228	299	320	345	230	68	46	226	178	128	201.13	192	321	115	177	0.928	-0.108	0.836947	1	0.599	-0.74	0.160128	1	1.65	0.723	0.171115	1	0.1887
ZGAL_1293	1544809	1545477	-	trmB	2.1.1.33	tRNA (guanine-N(7)-)-methyltransferase		357	530	402	190	127	20	66	201	124	102	27	134	202	220	198	277	271	164	120	132	127	59	21	89	156.76	207	237	126	56	0.281	-1.829	6.45e-05	0.218769	0.618	-0.694	0.127817	1	1.161	0.216	0.639077	1	0.1127
ZGAL_1294	1545488	1546564	-		2.7.13.3	Two-component system - Sensor histidine kinase		704	914	673	373	232	9	656	1399	724	571	246	236	399	380	331	543	495	74	1196	919	741	330	193	158	479.88	370	371	952	227	0.622	-0.685	0.21079	1	2.505	1.325	0.0152887	1	1.021	0.029	0.957522	1	0.2265
ZGAL_1295	1546702	1547388	-			Two-component system - Response regulator		849	1190	1049	896	591	26	659	2302	1400	1739	1316	1749	481	495	516	1305	1261	214	1201	1513	1433	1005	1030	1168	968.5	497	927	1382	1068	2.109	1.077	0.0313752	1	2.714	1.44	0.00398934	1	1.852	0.889	0.0767497	1	0.1778
ZGAL_1296	1547594	1549996	+			Conserved hypothetical lipoprotein		326	438	295	810	119	112	18	365	179	191	262	278	185	182	145	1180	254	920	33	240	183	110	205	186	318.54	171	785	152	167	0.98	-0.03	0.963139	1	0.9	-0.152	0.812121	1	4.329	2.114	0.000937974	1	0.3461
ZGAL_1297	1550102	1552918	+			TonB-dependent receptor		154	245	179	432	69	47	104	278	110	168	159	115	87	102	88	629	147	386	190	183	113	97	124	77	185.24	92	387	162	99	1.074	0.103	0.831674	1	1.726	0.787	0.105604	1	4.069	2.025	3.38e-05	0.147456	0.147
ZGAL_1298	1553206	1553514	+			Conserved hypothetical periplasmic protein		1059	1394	1292	877	792	168	9	350	168	191	127	138	600	580	635	1277	1690	1380	16	230	172	110	99	92	573.52	605	1449	139	100	0.177	-2.496	3.1e-05	0.105064	0.244	-2.032	0.000705984	1	2.327	1.218	0.0413853	1	0.2956
ZGAL_1299	1553735	1554058	+			Conserved hypothetical periplasmic protein		271	323	239	68	44	58	37	308	173	117	122	142	154	134	117	99	94	476	67	202	177	68	95	95	148.3	135	223	149	86	0.647	-0.629	0.295679	1	1.104	0.143	0.812729	1	1.563	0.644	0.288384	1	0.2767
ZGAL_1300	1554157	1554588	-	fkpB	5.2.1.8	FKBP-type peptidyl-prolyl cis-trans isomerase 2		1699	2557	2077	382	197	24	1250	3928	2547	2909	1579	2162	962	1063	1021	556	420	197	2279	2581	2608	1682	1236	1444	1337.5	1015	391	2489	1454	1.426	0.512	0.126234	1	2.428	1.28	0.000133327	0.549175	0.4	-1.32	0.000120843	0.526876	0.0423
ZGAL_1301	1554859	1555836	+			Hypothetical protein		574	848	822	410	248	118	195	866	465	421	71	231	325	353	404	597	529	969	355	569	476	243	56	154	419.28	361	698	467	151	0.428	-1.225	0.0111494	1	1.289	0.366	0.447129	1	1.896	0.923	0.0561347	1	0.1545
ZGAL_1302	1555833	1556363	-			Conserved hypothetical protein		279	279	240	17	23	5	2	80	39	98	242	79	158	116	118	25	49	41	4	53	40	57	189	53	75.16	131	38	32	100	0.771	-0.376	0.587447	NA	0.268	-1.899	0.00691581	1	0.308	-1.698	0.0191938	1	0.3969
ZGAL_1303	1556449	1557744	-	tyrS	6.1.1.1	Tyrosyl-tRNA synthetase		1592	2569	2179	2083	1314	1008	448	1158	652	989	210	277	902	1068	1071	3033	2804	8281	817	761	668	572	164	185	1693.77	1014	4706	749	307	0.313	-1.674	0.00172632	1	0.744	-0.426	0.4249	1	4.448	2.153	5.44e-05	0.237232	0.2167
ZGAL_1304	1557849	1558856	+			NAD-dependent epimerase/dehydratase family		627	884	908	804	805	191	130	462	348	554	257	263	355	368	446	1171	1718	1569	237	304	356	320	201	176	601.72	390	1486	299	232	0.6	-0.737	0.0255245	1	0.771	-0.375	0.256913	1	3.756	1.909	7.03e-09	3.06e-05	0.0466
ZGAL_1305	1558837	1559235	-			Conserved hypothetical protein		772	922	657	719	479	90	159	999	714	626	215	450	437	383	323	1047	1022	739	290	656	731	362	168	301	538.35	381	936	559	277	0.731	-0.452	0.280165	1	1.46	0.546	0.191855	1	2.428	1.28	0.00232459	1	0.1023
ZGAL_1306	1559261	1560595	-	pyrC2	3.5.2.3	Dihydroorotase		1287	1656	1428	1490	987	120	418	1343	1037	1218	597	793	729	689	702	2170	2106	986	762	883	1062	704	467	530	982.39	707	1754	902	567	0.805	-0.313	0.367101	1	1.274	0.349	0.314835	1	2.471	1.305	0.000178752	0.779358	0.0532
ZGAL_1307	1560597	1561325	-		2.4.1.54	Undecaprenyl-phosphate mannosyltransferase, family GT2		716	1094	948	1005	723	107	1635	2720	2077	1123	1109	1071	406	455	466	1464	1543	879	2980	1787	2126	649	868	715	1194.9	442	1295	2298	744	1.674	0.744	0.0190042	1	5.114	2.354	1.04e-13	4.27e-10	2.918	1.545	1.29e-06	0.00564281	0.0427
ZGAL_1308	1561488	1563155	+		2.4.-.-	Glycosyltransferase, family GTnc		690	955	909	1345	862	67	146	430	252	635	690	697	391	397	447	1959	1839	550	266	283	258	367	540	465	646.89	412	1449	269	457	1.109	0.15	0.723385	1	0.658	-0.603	0.15651	1	3.47	1.795	2.34e-05	0.102081	0.1061
ZGAL_1309	1563156	1563812	+			Conserved hypothetical membrane protein		354	525	368	429	310	18	89	489	236	351	465	629	201	218	181	625	661	148	162	321	242	203	364	420	312.17	200	478	242	329	1.625	0.701	0.16702	1	1.207	0.271	0.594227	1	2.374	1.247	0.014598	1	0.1767
ZGALAM_1317	1563222	1563344	-			protein of unknown function		1	2	7	0	3	0	0	2	1	0	0	0	1	1	3	0	6	0	0	1	1	0	0	0	1.13	2	2	1	0	0.171	-2.546	0.108249	NA	0.63	-0.666	0.668102	NA	1.25	0.322	0.837163	NA	0.8126
ZGAL_1310	1563819	1564565	+	hemD	4.2.1.75	Uroporphyrinogen-III synthase		2459	3491	2648	1087	508	91	732	1282	928	1637	569	767	1393	1452	1302	1583	1084	748	1334	842	950	947	445	512	1049.32	1382	1138	1042	635	0.465	-1.106	0.00497159	1	0.757	-0.402	0.30682	1	0.83	-0.268	0.498036	1	0.0946
ZGAL_1311	1564648	1566246	-	pckA2	4.1.1.49	Phosphoenolpyruvate carboxykinase [ATP]		457	636	653	2064	2079	754	14	135	156	372	286	488	259	265	321	3006	4436	6194	26	89	160	215	224	326	1293.24	282	4545	92	255	0.908	-0.139	0.787058	1	0.338	-1.567	0.00258835	1	15.072	3.914	2.42e-14	1.06e-10	0.1918
ZGAL_1312	1566332	1566718	-			Conserved hypothetical membrane protein		133	203	213	134	174	156	55	37	20	58	37	61	75	84	105	195	371	1282	100	24	20	34	29	41	196.72	88	616	48	35	0.408	-1.293	0.0573367	1	0.554	-0.851	0.212229	1	6.358	2.669	7.72e-05	0.336631	0.3937
ZGAL_1313	1566800	1568179	+	lys9	1.5.1.10	Saccharopine dehydrogenase (NADP(%2B), L-glutamate-forming) (Saccharopine reductase)	1.5.1.7 : Lysine, diaminopimelate	118	161	147	39	35	19	19	239	147	182	254	499	67	67	72	57	75	156	35	157	151	105	199	333	122.76	69	96	114	212	2.979	1.575	0.00739581	1	1.644	0.717	0.225179	1	1.32	0.401	0.508474	1	0.2544
ZGAL_1314	1568275	1568745	+	asnC2		Transcriptional regulator AsnC		231	366	281	77	30	8	0	166	99	194	144	176	131	152	138	112	64	66	0	109	101	112	113	118	101.33	140	81	70	114	0.823	-0.281	0.722723	1	0.526	-0.927	0.243232	1	0.6	-0.737	0.359564	1	0.6498
ZGAL_1315	1568777	1569112	+			Hypothetical protein		899	1227	905	1999	960	144	191	1096	617	867	254	196	509	510	445	2911	2048	1183	348	720	632	501	199	131	844.82	488	2047	567	277	0.576	-0.795	0.123645	1	1.158	0.212	0.682045	1	4.055	2.02	9.14e-05	0.398654	0.1991
ZGAL_1316	1569220	1569732	+	ftnA	1.16.3.1	Ferritin		2699	3366	2654	1850	1134	735	1958	2922	2482	6095	10720	10316	1529	1400	1305	2694	2420	6038	3569	1920	2541	3524	8391	6890	3518.36	1411	3717	2677	6268	4.317	2.11	2.79e-06	0.00947249	1.873	0.905	0.0444725	1	2.579	1.367	0.00243508	1	0.1382
ZGAL_1317	1569807	1570502	-			Conserved hypothetical membrane protein		1303	1684	1619	10867	7590	23248	463	784	505	912	733	807	738	700	796	15825	16195	190978	844	515	517	527	574	539	19062.4	745	74333	625	547	0.746	-0.422	NA	NA	0.847	-0.239	NA	NA	80.156	6.325	NA	NA	0.4844
ZGAL_1318	1570713	1570967	-			Conserved hypothetical membrane protein		38	39	39	10	10	5	27	66	23	47	15	4	22	16	19	15	21	41	49	43	24	27	12	3	24.3	19	26	39	14	0.748	-0.42	0.548586	NA	1.969	0.977	0.158535	1	1.214	0.28	0.703739	1	0.2745
ZGAL_1319	1570995	1573931	-	leuS	6.1.1.4	Leucyl-tRNA synthetase		3357	4251	3681	868	485	173	5711	8630	8352	3872	2391	2286	1902	1768	1809	1264	1035	1421	10411	5671	8551	2239	1872	1527	3289.07	1826	1240	8211	1879	1.029	0.041	0.892326	1	4.438	2.15	9.66e-13	3.98e-09	0.679	-0.558	0.0668855	1	0.0359
ZGAL_1320	1574012	1574890	+	ftsX		Cell division protein, permease component		1141	1735	1436	211	143	12	522	2042	1261	983	486	757	646	722	706	307	305	99	952	1342	1291	568	380	506	651.96	691	237	1195	485	0.705	-0.505	0.173718	1	1.717	0.78	0.0353801	1	0.362	-1.466	0.00012699	0.553675	0.0574
ZGAL_1321	1574979	1575248	+			Conserved hypothetical membrane protein		864	1325	1302	412	338	28	255	1617	817	658	327	483	489	551	640	600	721	230	465	1063	836	380	256	323	546.21	560	517	788	320	0.577	-0.794	0.0717616	1	1.4	0.485	0.270711	1	0.937	-0.093	0.833618	1	0.1185
ZGAL_1322	1575250	1576044	+	uppP	3.6.1.27	Undecaprenyl-diphosphatase		1240	1833	1704	459	352	84	397	795	612	1169	1014	748	702	762	838	668	751	690	724	522	627	676	794	500	687.81	767	703	624	657	0.856	-0.224	0.399776	1	0.813	-0.299	0.264074	1	0.917	-0.125	0.64667	1	0.0221
ZGAL_1323	1576087	1576800	+	truB	5.4.99.-	tRNA pseudouridine synthase B		1178	1475	1178	210	123	26	416	1311	742	1120	580	535	667	613	579	306	262	214	758	862	760	648	454	357	540	620	261	793	486	0.786	-0.347	0.235887	1	1.278	0.353	0.227203	1	0.431	-1.213	7.31e-05	0.318824	0.0303
ZGAL_1324	1576870	1577601	+			Conserved hypothetical periplasmic protein		936	1064	817	132	66	30	79	547	247	530	3776	2262	530	443	402	192	141	246	144	359	253	306	2956	1511	623.58	458	193	252	1591	3.322	1.732	0.00490193	1	0.564	-0.826	0.180865	1	0.433	-1.209	0.0528989	1	0.3202
ZGAL_1325	1577578	1578204	-			Conserved hypothetical protein		132	212	227	609	514	119	1	108	59	85	41	42	75	88	112	887	1097	978	2	71	60	49	32	28	289.85	92	987	44	36	0.414	-1.271	0.0490053	1	0.51	-0.97	0.134617	1	9.851	3.3	2.45e-07	0.00106964	0.3632
ZGAL_1326	1578523	1579086	+	tag	3.2.2.20	DNA-3-methyladenine glycosylase		354	556	505	20	19	14	140	194	108	290	163	209	201	231	248	29	41	115	255	127	111	168	128	140	149.4	227	62	164	145	0.645	-0.632	0.172839	1	0.725	-0.463	0.319167	1	0.245	-2.028	4.96e-05	0.216432	0.1156
ZGAL_1327	1579120	1579710	+			Conserved hypothetical periplasmic protein		433	568	531	29	28	11	45	155	73	135	25	57	245	236	261	42	60	90	82	102	75	78	20	38	110.76	247	64	86	45	0.191	-2.392	6.28e-07	0.00213023	0.357	-1.486	0.00192096	1	0.252	-1.988	8.5e-05	0.370679	0.1243
ZGAL_1328	1579691	1580377	+			Conserved hypothetical lipoprotein		233	338	267	22	11	9	42	227	174	195	85	62	132	141	131	32	23	74	77	149	178	113	67	41	96.48	135	43	135	74	0.555	-0.85	0.0842882	1	1.005	0.007	0.988739	1	0.294	-1.765	0.0010029	1	0.1334
ZGAL_1329	1580348	1581028	-	aatA	2.3.2.6	Leucyl/phenylalanyl-tRNA--protein transferase		230	326	264	258	211	16	91	307	172	223	0	95	130	136	130	376	450	131	166	202	176	129	0	63	174.09	132	319	181	64	0.518	-0.95	0.289274	1	1.34	0.422	0.637518	1	2.267	1.181	0.18823	1	0.9501
ZGAL_1330	1581136	1581513	-			Conserved hypothetical protein		2473	3381	2453	5767	2768	2228	575	1669	1191	1815	342	236	1401	1406	1206	8398	5906	18303	1048	1097	1219	1049	268	158	3454.9	1338	10869	1121	492	0.381	-1.391	0.0217273	1	0.844	-0.245	0.685898	1	7.557	2.918	1.45e-06	0.00632578	0.3375
ZGAL_1331	1581615	1582280	-			Conserved hypothetical membrane protein		342	371	327	96	80	66	48	138	97	305	222	190	194	154	161	140	171	542	88	91	99	176	174	127	176.33	170	284	93	159	0.939	-0.091	0.846421	1	0.553	-0.854	0.0714573	1	1.593	0.672	0.156963	1	0.1303
ZGAL_1332	1582368	1583252	-			Possible flavoredoxin		1156	1472	1512	728	621	130	444	607	985	1234	1091	1022	655	612	743	1060	1325	1068	809	399	1008	714	854	683	827.51	670	1151	739	750	1.118	0.161	0.649547	1	1.1	0.138	0.697192	1	1.709	0.773	0.029798	1	0.062
ZGAL_1333	1583391	1584545	+		2.7.13.3	Two-component system - Sensor histidine kinase		659	1017	692	129	64	10	638	1906	1403	451	475	258	373	423	340	188	137	82	1163	1253	1436	261	372	172	516.65	379	136	1284	268	0.711	-0.492	0.175005	1	3.34	1.74	1.5e-06	0.00616104	0.38	-1.397	0.000255611	1	0.0589
ZGAL_1334	1584631	1584978	+			Hypothetical membrane protein		399	558	458	59	46	8	2	128	51	305	142	188	226	232	225	86	98	66	4	84	52	176	111	126	123.84	228	83	47	138	0.616	-0.699	0.261565	1	0.222	-2.169	0.000590082	1	0.385	-1.378	0.0314331	1	0.3076
ZGAL_1335	1584975	1585367	-			HIT family protein		774	1074	836	203	151	44	275	1980	1642	614	353	590	438	447	411	296	322	361	501	1301	1681	355	276	394	565.35	432	326	1161	342	0.794	-0.332	0.418612	1	2.649	1.406	0.000607811	1	0.756	-0.404	0.333435	1	0.0973
ZGAL_1336	1585382	1585858	-	greA		Transcription elongation factor GreA		1829	2693	1823	379	211	38	590	3276	1876	1497	307	774	1036	1120	896	552	450	312	1076	2153	1921	866	240	517	928.18	1017	438	1717	541	0.539	-0.892	0.0551648	1	1.67	0.74	0.111435	1	0.442	-1.178	0.0122109	1	0.1444
ZGAL_1337	1586005	1586442	+			Hypothetical lipoprotein		380	530	390	1316	800	89	305	219	138	800	861	1231	215	220	192	1916	1707	731	556	144	141	463	674	822	648.48	209	1451	280	653	3.02	1.595	0.00368238	1	1.323	0.404	0.463247	1	6.584	2.719	7.67e-07	0.00334539	0.231
ZGAL_1338	1586448	1587131	-			Conserved hypothetical protein		227	238	282	120	128	43	66	115	70	222	152	269	129	99	139	175	273	353	120	76	72	128	119	180	155.15	122	267	89	142	1.165	0.22	0.556758	1	0.727	-0.461	0.226489	1	2.115	1.08	0.00468478	1	0.0566
ZGAL_1339	1587164	1588141	-		1.1.-.-	NAD(P)-dependent oxidoreductase		380	506	513	307	392	64	157	196	121	370	174	310	215	210	252	447	836	526	286	129	124	214	136	207	298.59	226	603	180	186	0.825	-0.277	0.505282	1	0.792	-0.337	0.420985	1	2.632	1.396	0.00084507	1	0.0954
ZGAL_1340	1588275	1590407	-			TonB-dependent Receptor		63	90	67	13	18	9	48	140	118	107	69	88	36	37	33	19	38	74	88	92	121	62	54	59	59.36	35	44	100	58	1.635	0.71	0.0730718	NA	2.793	1.482	0.000181323	0.746869	1.042	0.059	0.895587	1	0.0102
ZGAL_1341	1590530	1590664	-			Putative protein		50	112	96	7	11	5	414	907	531	111	98	54	28	47	47	10	23	41	755	596	544	64	77	36	189.01	41	25	632	59	1.435	0.522	0.230905	1	14.779	3.885	1.15e-19	4.75e-16	0.522	-0.939	0.0690049	1	0.0803
ZGAL_1342	1590796	1593276	+		2.7.13.3	Two-component system hybrid - Sensor histidine kinase/Response regulator, receiver domain		429	560	497	320	252	41	3	230	193	310	198	359	243	233	244	466	538	337	5	151	198	179	155	240	249.08	240	447	118	191	0.806	-0.312	0.656836	1	0.512	-0.965	0.170076	1	1.812	0.857	0.222864	1	0.4588
ZGAL_1343	1593251	1594633	-			Sigma-54 dependent two-component system - Response regulator		1317	1797	1521	1782	1326	308	258	636	326	1302	752	759	746	747	748	2595	2829	2530	470	418	334	753	589	507	1105.49	747	2651	407	616	0.826	-0.276	0.265906	1	0.546	-0.872	0.000492005	1	3.526	1.818	2.52e-13	1.1e-09	0.0162
ZGAL_1344	1594812	1595117	-			Conserved hypothetical periplasmic protein		49	88	61	17	47	145	0	31	45	14	0	6	28	37	30	25	100	1191	0	20	46	8	0	4	124.09	32	439	22	4	0.181	-2.47	0.027555	1	0.745	-0.425	0.701589	1	10.226	3.354	0.00235035	1	1.7952
ZGAL_1345	1595191	1595496	-			Conserved hypothetical periplasmic protein		39	71	37	11	25	99	37	42	59	23	0	10	22	30	18	16	53	813	67	28	60	13	0	7	93.99	23	294	52	7	0.339	-1.559	0.129027	1	2.035	1.025	0.312305	1	9.651	3.271	0.00124832	1	1.2582
ZGAL_1346	1596002	1596307	-			Conserved hypothetical periplasmic protein		21	39	28	1	10	40	0	2	4	5	0	0	12	16	14	1	21	329	0	1	4	3	0	0	33.46	14	117	2	1	0.123	-3.024	0.0137016	NA	0.198	-2.335	0.0573111	1	6.218	2.637	0.024936	1	2.026
ZGAL_1347	1596640	1596948	-			Conserved hypothetical periplasmic protein		105	299	208	19	40	85	0	62	16	65	0	11	59	124	102	28	85	698	0	41	16	38	0	7	99.95	95	270	19	15	0.208	-2.265	0.048296	1	0.257	-1.963	0.087723	1	2.46	1.299	0.256408	1	1.9834
ZGAL_1348	1597183	1598721	-			Conserved hypothetical protein		3512	4088	3294	1237	838	412	1023	4391	2678	3123	1607	2352	1989	1700	1619	1801	1788	3385	1865	2886	2742	1806	1258	1571	2034.1	1769	2325	2498	1545	0.874	-0.194	0.571465	1	1.407	0.492	0.150335	1	1.304	0.382	0.265299	1	0.0614
ZGAL_1349	1598718	1599191	-			Conserved hypothetical protein		502	642	498	103	64	31	1970	3659	4229	832	1391	1021	284	267	245	150	137	255	3591	2404	4330	481	1089	682	1159.54	265	181	3442	751	2.785	1.478	0.000156884	0.531992	12.503	3.644	1.04e-20	4.27e-17	0.663	-0.593	0.144859	1	0.0833
ZGAL_1350	1599239	1599877	-	pnuC1		Nicotinamide mononucleotide transporter		558	826	619	153	96	30	16	328	290	283	136	316	316	344	304	223	205	246	29	216	297	164	106	211	221.72	321	225	181	160	0.511	-0.968	0.101675	1	0.576	-0.797	0.178825	1	0.706	-0.503	0.400282	1	0.2747
ZGAL_1351	1599861	1600121	-			Conserved hypothetical protein		581	970	704	169	110	17	121	276	165	292	33	377	329	403	346	246	235	140	221	181	169	169	26	252	226.36	359	207	190	149	0.427	-1.229	0.0377274	1	0.54	-0.889	0.133472	1	0.592	-0.755	0.206653	1	0.2742
ZGAL_1352	1600223	1600855	-		2.-.-.-	4'-Phosphopantetheinyl transferase family protein		1505	2185	1765	668	526	37	278	1164	725	1631	1095	1923	853	909	868	973	1122	304	507	765	742	943	857	1284	843.86	877	800	671	1028	1.17	0.227	0.598318	1	0.77	-0.376	0.382473	1	0.924	-0.114	0.79254	1	0.1119
ZGAL_1353	1600938	1602254	+	ahcY	3.3.1.1	Adenosylhomocysteinase (Adenosylhomocysteine hydrolase)	1.1.3.13 : Methionine degradation	4676	5849	5162	6206	2751	697	933	2197	1274	2366	1048	1224	2649	2433	2537	9038	5870	5726	1701	1444	1304	1368	820	817	2975.54	2540	6878	1483	1002	0.398	-1.329	2.51e-05	0.0849798	0.587	-0.769	0.0147279	1	2.686	1.425	6.14e-06	0.0267878	0.0478
ZGAL_1354	1602451	1603467	-	phyC	3.1.3.8	3-Phytase		33	26	28	10	11	4	0	29	12	11	43	34	19	11	14	15	23	33	0	19	12	6	34	23	17.35	15	24	10	21	1.413	0.498	0.534739	NA	0.78	-0.359	0.66339	NA	1.505	0.59	0.483451	1	0.3939
ZGAL_1355	1603526	1606390	-			TonB-dependent Receptor		62	105	88	47	41	7	0	73	53	88	8	61	35	44	43	68	87	58	0	48	54	51	6	41	44.63	41	71	34	33	0.817	-0.291	0.734719	NA	0.86	-0.218	0.801039	1	1.687	0.755	0.385661	1	0.7214
ZGAL_1356	1606546	1607874	-			TPR repeats protein		58	78	65	39	26	5	59	155	106	99	0	46	33	32	32	57	55	41	108	102	109	57	0	31	54.71	32	51	106	29	0.915	-0.129	0.876171	NA	3.021	1.595	0.052782	1	1.545	0.628	0.455782	1	0.6583
ZGAL_1357	1607907	1608035	-			Putative protein		32	49	40	21	8	0	23	63	41	44	0	19	18	20	20	31	17	0	42	41	42	25	0	13	22.44	19	16	42	13	0.684	-0.549	0.537684	NA	2.029	1.021	0.248288	NA	0.933	-0.1	0.914174	1	0.6641
ZGAL_1358	1608188	1608448	-	rpmA		Ribosomal protein L27		2609	4857	4220	1483	560	370	748	2780	1545	2144	381	383	1478	2020	2074	2160	1195	3039	1364	1827	1582	1240	298	256	1544.34	1857	2131	1591	598	0.333	-1.585	0.00491925	1	0.861	-0.217	0.700506	1	1.141	0.19	0.736087	1	0.2531
ZGAL_1359	1608531	1609175	-	rplU		Ribosomal protein L21		11731	16984	11562	4476	1779	696	11336	26715	20441	11208	2967	2125	6645	7064	5683	6518	3796	5718	20665	17556	20928	6481	2322	1419	8732.79	6464	5344	19716	3407	0.535	-0.902	0.0648355	1	2.975	1.573	0.00128962	1	0.83	-0.268	0.583242	1	0.1791
ZGAL_1360	1609361	1609825	-			Conserved hypothetical membrane protein		46	79	73	892	366	149	1	11	14	29	65	79	26	33	36	1299	781	1224	2	7	14	17	51	53	295.21	32	1101	8	40	1.257	0.33	0.517673	1	0.277	-1.852	0.00117373	1	32.061	5.003	2.5e-23	1.09e-19	0.1537
ZGAL_1361	1609996	1611318	+		3.4.24.-	Metallopeptidase, family M16		3662	4604	4423	1437	1154	276	649	2053	1386	2618	433	1171	2074	1915	2174	2093	2462	2267	1183	1349	1419	1514	339	782	1630.94	2054	2274	1317	878	0.435	-1.202	0.00720836	1	0.647	-0.629	0.159831	1	1.105	0.144	0.748499	1	0.1178
ZGAL_1362	1611380	1613449	+			Family M16 non-peptidase protein		5170	5968	5764	1808	1600	316	1912	3156	1801	5228	2077	2854	2929	2482	2833	2633	3414	2596	3485	2074	1844	3023	1626	1906	2570.37	2748	2881	2468	2185	0.797	-0.327	0.353598	1	0.899	-0.154	0.661836	1	1.049	0.068	0.846583	1	0.0635
ZGAL_1363	1613610	1614725	-	irpA1		Iron-regulated protein A		35	48	36	1491	547	30	56	41	70	66	0	15	20	20	18	2171	1167	246	102	27	72	38	0	10	324.27	19	1195	67	16	0.859	-0.22	0.807492	1	3.121	1.642	0.0672515	1	45.524	5.509	7.06e-10	3.08e-06	0.953
ZGAL_1364	1614730	1616154	-			Cytochrome c-containing protein		51	50	41	2673	945	67	15	115	154	134	39	16	29	21	20	3893	2016	550	27	76	158	77	31	11	575.71	23	2153	87	40	1.65	0.722	0.336557	1	3.469	1.794	0.0168158	1	72.943	6.189	1.13e-16	4.93e-13	0.5345
ZGAL_1365	1616224	1617399	-	irpA2		Iron-regulated protein A		105	139	125	14739	9189	4551	54	404	361	376	163	61	59	58	61	21464	19606	37386	98	265	370	217	128	41	6646.18	59	26152	244	129	2.103	1.072	0.0643218	1	3.922	1.971	0.000666894	1	363.427	8.506	3.5e-49	1.53e-45	0.2683
ZGAL_1366	1617560	1618435	-			Conserved hypothetical membrane protein		257	439	335	82	65	30	1	174	153	196	72	25	146	183	165	119	139	246	2	114	157	113	56	17	121.38	165	168	91	62	0.406	-1.3	0.124592	1	0.58	-0.785	0.353929	1	1.012	0.017	0.984196	1	0.7515
ZGALAM_1374	1618480	1618695	+			protein of unknown function		0	0	0	0	0	1	0	1	0	0	0	0	0	0	0	0	0	8	0	1	0	0	0	0	0.74	0	3	0	0	1	0	1	NA	1.78	0.832	0.585332	NA	3.649	1.868	0.219442	NA	12
ZGAL_1367	1618637	1619047	+			Conserved hypothetical membrane protein		588	979	796	286	179	27	297	728	426	607	150	224	333	407	391	416	382	222	541	478	436	351	117	150	352.14	377	340	485	206	0.553	-0.855	0.0476584	1	1.28	0.356	0.408476	1	0.916	-0.127	0.771827	1	0.1091
ZGAL_1368	1619150	1619578	+			Conserved hypothetical periplasmic protein		1163	1768	1349	196	122	17	422	1354	1017	735	296	420	659	735	663	285	260	140	769	890	1041	425	232	280	531.67	686	228	900	312	0.46	-1.121	0.000893119	1	1.309	0.389	0.247988	1	0.349	-1.521	1.38e-05	0.0602613	0.0451
ZGAL_1369	1619610	1620164	-	gldD		Gliding motility membrane lipoprotein		586	713	518	128	84	20	140	332	127	321	514	952	332	297	255	186	179	164	255	218	130	186	402	636	270.01	295	176	201	408	1.377	0.462	0.301636	1	0.687	-0.541	0.228606	1	0.609	-0.715	0.120296	1	0.1215
ZGAL_1370	1620151	1621470	-	gldE		Gliding motility membrane protein		1965	2310	1852	744	365	120	918	2237	1453	2834	7917	5417	1113	961	910	1083	779	986	1673	1470	1488	1639	6197	3618	1826.39	995	949	1544	3818	3.751	1.907	7.14e-06	0.0242238	1.54	0.623	0.142949	1	0.955	-0.066	0.87687	1	0.1124
ZGAL_1371	1621641	1622105	-	ssb1		Single-stranded DNA-binding protein		2061	2698	1927	963	432	61	299	2023	1365	1813	646	1009	1167	1122	947	1402	922	501	545	1329	1398	1048	506	674	963.48	1079	942	1091	743	0.694	-0.527	0.264999	1	1.012	0.017	0.972147	1	0.881	-0.183	0.700201	1	0.1519
ZGAL_1372	1622238	1623284	-	mutY	3.2.2.-	A/G-specific adenine glycosylase		304	444	392	95	69	21	193	278	143	326	137	196	172	185	193	138	147	173	352	183	146	188	107	131	176.26	183	153	227	142	0.78	-0.358	0.361072	1	1.227	0.295	0.452003	1	0.826	-0.276	0.497521	1	0.0753
ZGAL_1373	1623297	1623428	-			Putative protein		4	4	3	1	2	0	0	1	0	1	0	1	2	2	1	1	4	0	0	1	0	1	0	1	1.09	2	2	0	1	0.344	-1.54	0.277278	NA	0.286	-1.804	0.220659	NA	1.121	0.165	0.908793	NA	0
ZGALAM_1381	1623313	1623447	+			protein of unknown function		6	9	9	5	1	2	0	7	13	9	0	0	3	4	4	7	2	16	0	5	13	5	0	0	5.04	4	8	6	2	0.54	-0.888	0.479283	NA	1.464	0.55	0.657875	NA	1.738	0.797	0.531718	NA	1.1758
ZGAL_1374	1623464	1623754	+	hupA		DNA-binding protein HU		3349	5200	3007	852	284	37	514	8305	4921	2078	551	486	1897	2163	1478	1241	606	304	937	5458	5038	1202	431	325	1756.54	1846	717	3811	653	0.37	-1.435	0.0310388	1	2.003	1.002	0.131807	1	0.407	-1.298	0.0517508	1	0.402
ZGAL_1375	1624053	1625600	+	rngA	3.1.26.-	Ribonuclease G		16524	22527	16110	1432	773	80	4488	15083	9506	15907	4958	5214	9360	9369	7919	2085	1649	657	8181	9912	9732	9198	3881	3482	6285.44	8883	1464	9275	5520	0.628	-0.672	0.152919	1	1.043	0.061	0.896518	1	0.172	-2.539	7.37e-08	0.000321349	0.1505
ZGALAM_1384	1625542	1625703	+			protein of unknown function		6	4	6	1	1	1	9	44	58	21	0	2	3	2	3	1	2	8	16	29	59	12	0	1	11.5	3	4	35	4	1.615	0.692	0.50297	NA	10.185	3.348	0.000922525	NA	1.128	0.174	0.880182	1	0.7434
ZGAL_1376	1625734	1626207	+			RecX-type transcriptional regulator		145	207	186	28	10	4	8	236	218	185	165	197	82	86	91	41	21	33	15	155	223	107	129	132	92.93	86	32	131	123	1.396	0.481	0.462532	1	1.495	0.581	0.376255	1	0.386	-1.372	0.0485774	1	0.3432
ZGAL_1377	1626221	1626718	-			Conserved hypothetical periplasmic protein		846	1179	1100	1143	784	101	514	2680	1550	475	182	479	479	490	541	1665	1673	830	937	1761	1587	275	142	320	891.61	503	1389	1428	246	0.494	-1.017	0.0139621	1	2.792	1.481	0.00032626	1	2.727	1.447	0.000469383	1	0.0998
ZGAL_1378	1626756	1627616	-			Conserved hypothetical protein		934	1474	1205	1524	692	69	798	3402	2719	1065	525	464	529	613	592	2219	1477	567	1455	2236	2784	616	411	310	1150.65	578	1421	2158	446	0.775	-0.367	0.439549	1	3.63	1.86	8.9e-05	0.366771	2.423	1.277	0.00731424	1	0.1538
ZGAL_1379	1627693	1628787	-	bioB	2.8.1.6	Biotin synthase		2144	2680	2223	779	523	57	1646	2003	1463	2723	2080	1910	1214	1115	1093	1134	1116	468	3001	1316	1498	1574	1628	1276	1369.43	1141	906	1938	1493	1.303	0.382	0.358791	1	1.683	0.751	0.0710203	1	0.804	-0.314	0.453124	1	0.1044
ZGAL_1380	1628928	1630364	-			Band 7 family protein		4051	4334	4134	2493	1949	326	560	1624	1158	3408	11103	12362	2295	1802	2032	3631	4159	2678	1021	1067	1186	1971	8691	8256	3232.28	2043	3489	1091	6306	3.014	1.592	0.000764485	1	0.541	-0.885	0.0616321	1	1.69	0.757	0.110061	1	0.1548
ZGAL_1381	1630369	1630947	-			Conserved hypothetical membrane protein		601	714	594	1035	936	108	341	521	220	779	2957	2573	340	297	292	1507	1997	887	622	342	225	450	2315	1718	916.13	310	1464	396	1494	4.601	2.202	8.35e-05	0.283234	1.268	0.343	0.541427	1	4.519	2.176	0.000104776	0.456824	0.2463
ZGAL_1382	1631020	1632207	-	fabB1	2.3.1.41	3-oxoacyl-[acyl-carrier-protein] synthase		1042	1256	1080	860	1271	142	297	1285	824	1254	2582	2552	590	522	531	1252	2712	1167	541	844	844	725	2021	1704	1121.19	548	1710	743	1483	2.655	1.409	0.00195155	1	1.349	0.432	0.342582	1	3.059	1.613	0.000405257	1	0.1296
ZGAL_1383	1632217	1633518	-	bioA	2.6.1.62	Adenosylmethionine-8-amino-7-oxononanoate aminotransferase		1604	2243	2236	1232	805	106	350	805	504	919	248	508	909	933	1099	1794	1718	871	638	529	516	531	194	339	839.23	980	1461	561	355	0.368	-1.441	0.000445639	1	0.577	-0.793	0.0533879	1	1.488	0.573	0.163286	1	0.0916
ZGAL_1384	1633594	1635219	+		2.4.-.-	Glycosyltransferase, family GTnc		322	581	523	60	42	3	87	351	233	418	117	316	182	242	257	87	90	25	159	231	239	242	92	211	171.24	227	67	210	182	0.803	-0.316	0.484425	1	0.925	-0.112	0.804122	1	0.328	-1.609	0.000818139	1	0.1102
ZGAL_1385	1635226	1635843	-	bioD	6.3.3.3	Dethiobiotin synthetase		1585	1966	1636	273	146	36	637	1131	543	2021	1368	1154	898	818	804	398	312	296	1161	743	556	1169	1071	771	749.57	840	335	820	1004	1.192	0.254	0.45027	1	0.975	-0.036	0.913853	1	0.406	-1.299	0.000175422	0.764842	0.0516
ZGAL_1386	1635845	1636228	-			Conserved hypothetical protein		87	103	96	22	29	4	31	51	39	72	93	98	49	43	47	32	62	33	57	34	40	42	73	65	47.99	46	42	44	60	1.284	0.36	0.388618	NA	0.919	-0.122	0.777165	1	0.938	-0.092	0.842619	1	0.0428
ZGAL_1387	1636230	1637381	-	bioF	2.3.1.47	8-amino-7-oxononanoate synthase		268	363	368	92	86	31	1	158	66	183	69	96	152	151	181	134	183	255	2	104	68	106	54	64	121.08	161	191	58	75	0.482	-1.054	0.142191	1	0.383	-1.386	0.0548634	1	1.162	0.216	0.765	1	0.4748
ZGAL_1388	1637525	1639336	+		3.4.-.-	Metallopeptidase, family M61		674	728	664	314	278	70	456	394	243	1139	847	1295	382	303	326	457	593	575	831	259	249	659	663	865	513.48	337	542	446	729	2.13	1.091	0.0168514	1	1.312	0.392	0.391881	1	1.59	0.669	0.146521	1	0.1343
ZGALAM_1398	1639333	1639869	+			GCN5-related N-acetyltransferase		232	213	172	53	32	27	138	128	60	245	423	495	131	89	85	77	68	222	252	84	61	142	331	331	156.02	102	122	132	268	2.551	1.351	0.0248561	1	1.283	0.359	0.552539	1	1.147	0.198	0.747422	1	0.2812
ZGAL_1389	1639802	1640053	-			Putative membrane protein		20	29	19	8	4	5	1	11	3	6	0	9	11	12	9	12	9	41	2	7	3	3	0	6	9.63	11	21	4	3	0.327	-1.615	0.0722769	NA	0.427	-1.227	0.178166	NA	1.534	0.618	0.492966	NA	0.2473
ZGAL_1390	1640144	1640353	+			Putative membrane protein		140	197	177	17	5	3	25	65	52	181	1053	574	79	82	87	25	11	25	46	43	53	105	824	383	146.84	83	20	47	437	5	2.322	0.000101953	0.345723	0.582	-0.781	0.199316	1	0.253	-1.981	0.0029597	1	0.2734
ZGAL_1391	1640515	1640592	+			Putative protein		8	14	14	0	0	1	0	2	0	1	0	6	5	6	7	0	0	8	0	1	0	1	0	4	2.61	6	3	0	2	0.345	-1.533	0.260771	NA	0.172	-2.536	0.0758866	NA	0.334	-1.581	0.277246	NA	0.4893
ZGAL_1392	1640592	1641110	+			Hypothetical membrane protein		47	82	59	2	3	2	0	31	0	8	48	16	27	34	29	3	6	16	0	20	0	5	38	11	15.73	30	8	7	18	0.624	-0.681	0.526285	NA	0.287	-1.803	0.099448	NA	0.299	-1.744	0.125216	1	1.2215
ZGAL_1393	1641113	1641535	+			Hypothetical lipoprotein		88	129	88	16	6	0	41	18	18	104	74	130	50	54	43	23	13	0	75	12	18	60	58	87	41.06	49	12	35	68	1.377	0.462	0.480991	NA	0.704	-0.506	0.447186	1	0.32	-1.644	0.0247523	1	0.2843
ZGAL_1394	1642497	1642721	+			Putative membrane protein		39	58	58	1	3	1	0	0	3	4	109	16	22	24	29	1	6	8	0	0	3	2	85	11	16.02	25	5	1	33	1.275	0.351	0.737768	NA	0.073	-3.769	0.00112194	NA	0.236	-2.08	0.0694178	1	1.1093
ZGAL_1395	1642847	1643029	+			Putative protein		69	78	62	5	3	0	0	10	12	34	129	90	39	32	30	7	6	0	0	7	12	20	101	60	26.27	34	4	6	60	1.721	0.783	0.280766	NA	0.217	-2.206	0.00458493	1	0.195	-2.356	0.00654305	1	0.3314
ZGALAM_1405	1643005	1643139	+			protein of unknown function		3	7	3	0	0	0	0	0	0	0	1	0	2	3	1	0	0	0	0	0	0	0	1	0	0.57	2	0	0	0	0.288	-1.796	0.273184	NA	0.176	-2.505	0.123132	NA	0.235	-2.091	0.19413	NA	0
ZGAL_1396	1643126	1643368	+			Putative membrane protein		12	36	28	1	4	0	0	4	4	2	0	4	7	15	14	1	9	0	0	3	4	1	0	3	4.67	12	3	2	1	0.145	-2.781	0.0116393	NA	0.244	-2.036	0.0643325	NA	0.366	-1.45	0.208614	NA	0.1826
ZGAL_1397	1643365	1643649	+			Putative exported protein		12	28	30	3	0	0	0	6	0	6	2	28	7	12	15	4	0	0	0	4	0	3	2	19	5.44	11	1	1	8	0.747	-0.421	0.719289	NA	0.194	-2.368	0.0558387	NA	0.245	-2.031	0.119289	NA	0.9831
ZGAL_1398	1643992	1646424	+			Conserved hypothetical protein		1933	2538	2138	8	4	5	1136	1197	878	1211	5086	1860	1095	1056	1051	12	9	41	2071	787	899	700	3981	1242	1078.54	1067	21	1252	1974	1.81	0.856	0.170097	1	1.166	0.221	0.722792	1	0.02	-5.646	3.07e-16	1.34e-12	0.3409
ZGAL_1399	1646475	1651856	+			Hypothetical protein		4263	4849	4173	72	50	31	1060	2135	1343	3309	5333	3052	2415	2017	2051	105	107	255	1932	1403	1375	1913	4174	2038	1648.76	2161	156	1570	2708	1.249	0.321	0.444801	1	0.73	-0.454	0.279886	1	0.072	-3.801	3.29e-18	1.43e-14	0.1045
ZGAL_1400	1651838	1652146	+			Hypothetical protein		201	319	216	10	2	0	22	81	34	152	149	121	114	133	106	15	4	0	40	53	35	88	117	81	65.42	118	6	43	95	0.81	-0.304	0.434757	NA	0.372	-1.428	0.000414336	1	0.082	-3.616	1.38e-10	6.02e-07	0.0237
ZGAL_1401	1652468	1657480	+			Conserved hypothetical periplasmic protein		4752	5438	4663	89	46	30	3117	6065	4823	4465	13292	5688	2692	2262	2292	130	98	246	5682	3986	4938	2582	10404	3799	3259.16	2415	158	4869	5595	2.271	1.183	0.0185619	1	1.982	0.987	0.049534	1	0.068	-3.871	6.58e-14	2.87e-10	0.21
ZGAL_1402	1657584	1659545	+			Fibronectin type-III repeats protein		1755	2008	1590	42	20	3	442	1246	966	1726	3270	1427	994	835	782	61	43	25	806	819	989	998	2560	953	821.95	870	43	871	1504	1.711	0.775	0.0719394	1	1.001	0.002	0.996999	1	0.057	-4.133	4.1e-18	1.79e-14	0.112
ZGAL_1403	1659550	1664535	+			Conserved hypothetical membrane protein		3804	4346	3623	84	63	20	1121	2070	1447	3400	6541	3175	2155	1807	1781	122	134	164	2044	1360	1481	1966	5120	2120	1687.98	1914	140	1628	3069	1.591	0.67	0.0967461	1	0.852	-0.23	0.568387	1	0.076	-3.725	1.25e-18	5.47e-15	0.1021
ZGAL_1404	1664745	1665023	-	atpC1	3.6.3.14	ATP synthase, F1 sector epsilon subunit		1040	1343	1001	1079	410	223	260	1856	826	686	151	114	589	559	492	1571	875	1832	474	1220	846	397	118	76	754	547	1426	847	197	0.373	-1.423	0.0129597	1	1.529	0.612	0.284178	1	2.528	1.338	0.0194353	1	0.2728
ZGAL_1405	1665093	1666601	-	atpD1	3.6.3.14	ATP synthase, F1 sector beta subunit		10567	15316	12572	12178	4821	2127	2828	8148	4774	6245	1259	1021	5986	6370	6180	17735	10286	17473	5155	5354	4888	3611	985	682	7058.72	6179	15165	5132	1759	0.295	-1.763	0.000857111	1	0.835	-0.26	0.622316	1	2.397	1.261	0.0170675	1	0.2293
ZGAL_1406	1666783	1668426	-			Conserved hypothetical protein		2028	2573	2383	113	127	207	195	406	261	1919	4921	5136	1149	1070	1171	165	271	1700	355	267	267	1110	3852	3430	1233.94	1130	712	296	2797	2.376	1.249	0.0700954	1	0.279	-1.839	0.00776581	1	0.637	-0.65	0.346986	1	0.4382
ZGAL_1407	1668447	1671233	-			TonB-dependent Receptor		5507	7735	7326	200	209	259	893	2008	1598	7288	15644	16577	3119	3217	3601	291	446	2128	1628	1320	1636	4214	12245	11071	3743.01	3312	955	1528	9177	2.67	1.417	0.0225028	1	0.475	-1.075	0.0836486	1	0.3	-1.738	0.00525281	1	0.3444
ZGAL_1408	1671433	1673280	-	glmS	2.6.1.16	Glucosamine- -fructose-6-phosphate aminotransferase		7169	9936	7148	3585	1312	1082	3598	12017	6875	10792	15286	11464	4061	4132	3513	5221	2799	8888	6559	7897	7039	6240	11965	7656	6330.94	3902	5636	7165	8620	2.18	1.124	0.00730525	1	1.818	0.862	0.039745	1	1.433	0.519	0.215887	1	0.1077
ZGAL_1409	1673468	1675303	-			Conserved hypothetical lipoprotein		5216	7007	5500	3992	1882	197	1316	5557	3067	4639	1799	1789	2955	2914	2703	5813	4016	1618	2399	3652	3140	2682	1408	1195	2874.63	2857	3816	3064	1762	0.623	-0.683	0.142987	1	1.071	0.099	0.832431	1	1.33	0.412	0.377966	1	0.1387
ZGAL_1410	1675309	1676118	-		2.4.1.-	Glycosyltransferase, family GT5		2438	3562	2932	2051	998	91	180	1285	631	819	383	223	1381	1481	1441	2987	2129	748	328	844	646	474	300	149	1075.69	1434	1955	606	308	0.224	-2.158	7.66e-05	0.259619	0.434	-1.206	0.0270921	1	1.355	0.438	0.422134	1	0.2295
ZGAL_1411	1676223	1677065	+	panC	6.3.2.1	Pantoate-beta-alanine ligase		423	810	554	318	209	101	29	540	334	285	59	68	240	337	272	463	446	830	53	355	342	165	46	45	299.47	283	580	250	85	0.318	-1.652	0.0111962	1	0.89	-0.168	0.796464	1	1.98	0.986	0.130154	1	0.3635
ZGAL_1412	1677083	1677433	+	panD	4.1.1.11	Aspartate 1-decarboxylase	1.5.1.25 : Alanine biosynthesis III,1.5.3.5 : Coenzyme A,1.5.3.23 : Pantothenate biosynthesis I	549	968	670	1137	668	277	196	395	324	766	610	833	311	403	329	1656	1425	2276	357	260	332	443	477	556	735.4	348	1786	316	492	1.412	0.497	0.0778319	1	0.907	-0.14	0.622619	1	5.045	2.335	1.62e-16	7.04e-13	0.0267
ZGAL_1413	1677436	1678401	+			Conserved hypothetical membrane protein		288	410	341	155	129	26	6	213	96	209	207	137	163	171	168	226	275	214	11	140	98	121	162	91	153.28	167	238	83	125	0.754	-0.407	0.494978	1	0.516	-0.955	0.111939	1	1.411	0.497	0.409236	1	0.2731
ZGAL_1414	1678429	1679571	+		3.1.-.-	Esterase		1132	1246	1129	52	53	13	13	181	109	800	3026	3269	641	518	555	76	113	107	24	119	112	463	2369	2183	606.55	571	99	85	1672	2.82	1.496	0.0136796	1	0.16	-2.639	1.65e-05	0.067975	0.183	-2.447	8.73e-05	0.380669	0.309
ZGAL_1415	1679641	1681002	+	radA		DNA repair protein		681	832	770	119	115	23	271	585	250	664	1238	1102	386	346	378	173	245	189	494	384	256	384	969	736	411.77	370	202	378	696	1.863	0.898	0.0237682	1	1.02	0.028	0.943708	1	0.555	-0.85	0.0383864	1	0.0865
ZGAL_1416	1681131	1682171	-	tasA	1.-.-.-	Aldo/keto reductase related to aryl-alcohol dehydrogenases		1487	1988	1698	356	194	27	877	887	539	1347	434	669	842	827	835	518	414	222	1599	583	552	779	340	447	663.06	835	385	911	522	0.632	-0.661	0.183126	1	1.088	0.122	0.806627	1	0.475	-1.074	0.0324912	1	0.1737
ZGALAM_1427	1682108	1682230	-			protein of unknown function		25	34	19	6	6	2	0	20	0	11	0	3	14	14	9	9	13	16	0	13	0	6	0	2	8.09	12	13	4	3	0.284	-1.816	0.119974	NA	0.432	-1.212	0.300744	NA	0.964	-0.053	0.964021	NA	1.1932
ZGAL_1417	1682302	1683069	-	xthA2	3.1.11.2	Exodeoxyribonuclease III		389	583	501	104	70	27	89	230	168	343	226	365	220	242	246	151	149	222	162	151	172	198	177	244	194.67	236	174	162	206	0.874	-0.194	0.4562	1	0.685	-0.545	0.0403665	1	0.708	-0.499	0.0762588	1	0.0082
ZGAL_1418	1683050	1683142	-			Putative protein		0	0	1	0	0	0	0	0	1	0	0	0	0	0	0	0	0	0	0	0	1	0	0	0	0.13	0	0	0	0	0.623	-0.682	0.651898	NA	1.336	0.418	0.784256	NA	0.88	-0.184	0.901951	NA	0
ZGAL_1419	1683156	1685237	+			TonB-dependent Receptor		279	392	300	60	56	22	125	522	215	439	336	269	158	163	147	87	119	181	228	343	220	254	263	180	195.3	156	129	264	232	1.48	0.566	0.0954746	1	1.684	0.752	0.027314	1	0.784	-0.351	0.332846	1	0.0391
ZGAL_1420	1685234	1686784	-	glyQS	6.1.1.14	Glycyl-tRNA synthetase		4135	5627	4534	1167	547	39	1503	4020	2284	3045	1087	1151	2342	2340	2229	1699	1167	320	2740	2642	2338	1761	851	769	1766.52	2304	1062	2573	1127	0.498	-1.006	0.0495316	1	1.114	0.156	0.761123	1	0.473	-1.079	0.035843	1	0.1931
ZGAL_1421	1686822	1687718	-			Conserved hypothetical membrane protein		618	903	653	86	72	18	83	257	144	309	1260	839	350	376	321	125	154	148	151	169	147	179	986	560	305.52	349	142	156	575	1.629	0.704	0.155193	1	0.456	-1.134	0.0231022	1	0.416	-1.266	0.0130755	1	0.1676
ZGAL_1422	1687776	1688483	+		2.4.-.-	Phosphoribosyltransferase		446	699	601	111	88	14	178	255	156	399	736	865	253	291	295	162	188	115	324	168	160	231	576	578	278.29	280	155	217	462	1.635	0.709	0.103918	1	0.777	-0.364	0.40662	1	0.57	-0.81	0.0729809	1	0.112
ZGAL_1423	1688522	1690132	+			Conserved hypothetical lipoprotein		1773	2601	2288	441	263	38	877	2190	1066	2158	837	1735	1004	1082	1125	642	561	312	1599	1439	1091	1248	655	1159	993.09	1070	505	1376	1021	0.954	-0.067	0.850504	1	1.282	0.358	0.317247	1	0.484	-1.048	0.00400418	1	0.0615
ZGAL_1424	1690116	1690892	-		3.5.-.-	Carbon-nitrogen hydrolase		465	606	497	393	257	54	10	199	116	219	267	246	263	252	244	572	548	444	18	131	119	127	209	164	257.64	253	521	89	167	0.665	-0.589	0.259795	1	0.367	-1.445	0.00614521	1	2.026	1.019	0.0521306	1	0.1886
ZGAL_1425	1690901	1691515	-	nudF	3.6.1.13	ADP-ribose pyrophosphatase		1057	1302	1389	2691	6070	8794	58	1228	845	736	851	1140	599	541	683	3919	12951	72241	106	807	865	426	666	761	7880.43	608	29704	593	618	1.015	0.022	0.978055	1	0.978	-0.032	0.967646	1	38.652	5.272	4.43e-11	1.93e-07	0.6672
ZGAL_1426	1691528	1692001	-			Ankyrin repeats protein		241	311	356	322	269	51	196	190	161	560	428	606	137	129	175	469	574	419	357	125	165	324	335	405	301.1	147	487	216	355	2.38	1.251	0.00190261	1	1.447	0.533	0.188942	1	3.268	1.709	2.78e-05	0.121013	0.0861
ZGAL_1427	1692147	1693637	-	katA1	1.11.1.6	Catalase		1377	1442	1482	3391	2070	1468	350	470	350	1331	790	734	780	600	728	4938	4417	12059	638	309	358	770	618	490	2225.49	703	7138	435	626	0.893	-0.163	0.71565	1	0.624	-0.681	0.129336	1	9.713	3.28	2.38e-13	1.04e-09	0.1309
ZGAL_1428	1693987	1696200	+		2.7.13.3	Two-component system - Sensor histidine kinase		3213	3541	2806	620	344	44	614	1625	856	3820	7182	10217	1820	1473	1379	903	734	361	1119	1068	876	2209	5622	6823	2032.31	1557	666	1021	4885	3.07	1.618	0.000311949	1	0.661	-0.597	0.183981	1	0.439	-1.188	0.00870061	1	0.1316
ZGAL_1429	1696181	1696597	+			Two-component system - Response regulator, receiver domain		299	454	375	61	49	7	24	61	22	120	135	159	169	189	184	89	105	58	44	40	23	69	106	106	98.42	181	84	36	94	0.522	-0.939	0.00865719	1	0.199	-2.331	7.9e-10	3.25e-06	0.488	-1.036	0.0070115	1	0.0267
ZGAL_1430	1696655	1697050	+			Two-component system - Response regulator, receiver domain		141	209	209	29	16	3	38	44	35	81	348	327	80	87	103	42	34	25	69	29	36	47	272	218	86.85	90	34	45	179	1.949	0.963	0.100308	1	0.502	-0.993	0.0960886	1	0.405	-1.303	0.0383125	1	0.2428
ZGAL_1431	1697057	1698436	-			Putative membrane lipoprotein		246	306	282	181	44	11	59	206	116	179	464	327	139	127	139	264	94	90	108	135	119	103	363	218	158.32	135	149	121	228	1.667	0.737	0.151967	1	0.897	-0.157	0.76213	1	1.132	0.179	0.734533	1	0.1759
ZGAL_1432	1698447	1701176	-			TonB-dependent Receptor		855	1032	1025	618	140	23	169	188	160	580	926	1012	484	429	504	900	299	189	308	124	164	335	725	676	428.04	472	463	199	579	1.217	0.284	0.610611	1	0.43	-1.219	0.0295135	1	0.991	-0.013	0.981782	1	0.2394
ZGAL_1433	1701298	1702344	+			Endonuclease/exonuclease/phosphatase family		109	182	158	25	8	3	0	46	38	57	40	167	62	76	78	36	17	25	0	30	39	33	31	112	44.85	72	26	23	59	0.827	-0.274	0.727275	NA	0.352	-1.505	0.0592863	1	0.393	-1.348	0.101584	1	0.5495
ZGAL_1434	1702401	1703531	-			Conserved hypothetical periplasmic protein		2477	2524	2079	179	91	12	402	1515	1119	2591	16748	14970	1403	1050	1022	261	194	99	733	996	1146	1498	13110	9998	2625.64	1158	185	958	8202	6.626	2.728	6.12e-06	0.0207627	0.833	-0.264	0.662246	1	0.174	-2.525	3.74e-05	0.163152	0.3084
ZGAL_1435	1703849	1704499	-			Conserved hypothetical periplasmic protein		1731	2079	1858	265	184	23	277	592	352	1052	449	432	981	865	913	386	393	189	505	389	360	608	351	289	519.04	920	323	418	416	0.458	-1.128	0.0028098	1	0.459	-1.124	0.00299351	1	0.363	-1.46	0.000153761	0.670396	0.071
ZGAL_1436	1704487	1704927	-			Conserved hypothetical membrane protein		725	1074	825	212	117	11	65	355	161	303	166	84	411	447	406	309	250	90	118	233	165	175	130	56	232.45	421	216	172	120	0.295	-1.762	0.000417659	1	0.419	-1.254	0.0121697	1	0.536	-0.901	0.0752483	1	0.1635
ZGAL_1437	1705019	1707574	-			TonB-dependent Receptor		8472	12189	9912	1339	925	309	2381	11741	7062	2681	1052	1139	4799	5069	4872	1950	1974	2538	4340	7716	7230	1550	823	761	3635.23	4913	2154	6429	1045	0.217	-2.206	8.27e-10	2.8e-06	1.304	0.383	0.285406	1	0.442	-1.178	0.00108146	1	0.0698
ZGAL_1438	1707746	1709383	-	pgiA	5.3.1.9	Glucose-6-phosphate isomerase		3556	4754	3858	1512	1206	115	1491	4836	3731	2859	2365	1973	2014	1977	1896	2202	2573	945	2718	3178	3820	1653	1851	1318	2178.78	1962	1907	3239	1607	0.821	-0.284	0.441345	1	1.64	0.714	0.0533889	1	0.977	-0.034	0.927714	1	0.0639
ZGAL_1439	1709463	1710758	-		3.4.24.-	Metallopeptidase, family M23		3057	3603	3299	2633	1814	234	464	1822	968	2448	2219	3111	1732	1498	1622	3834	3871	1922	846	1197	991	1415	1737	2078	1895.26	1617	3209	1011	1743	1.077	0.107	0.74684	1	0.629	-0.669	0.044507	1	1.977	0.983	0.00315557	1	0.0472
ZGAL_1440	1710760	1711731	-	tdoA2	1.13.11.11	Tryptophan 2,3-dioxygenase		2351	3506	2719	1080	617	96	1126	4464	2146	2834	3357	4601	1332	1458	1336	1573	1316	789	2053	2933	2197	1639	2628	3073	1860.55	1375	1226	2394	2447	1.767	0.821	0.0188989	1	1.73	0.791	0.0238156	1	0.899	-0.154	0.661387	1	0.0586
ZGAL_1441	1711737	1712516	-			Conserved hypothetical periplasmic protein		1628	2615	2069	1010	773	109	510	2606	1511	2578	3640	3536	922	1088	1017	1471	1649	895	930	1713	1547	1491	2849	2362	1494.41	1009	1338	1397	2234	2.191	1.132	0.00232641	1	1.379	0.464	0.212499	1	1.328	0.409	0.273551	1	0.0678
ZGAL_1442	1713004	1714146	-	hpdA	1.13.11.27	4-Hydroxyphenylpyruvate dioxygenase		970	1610	1248	1136	1653	611	70	651	343	800	890	1134	549	670	613	1654	3527	5019	128	428	351	463	697	757	1238.01	611	3400	302	639	1.045	0.063	0.898039	1	0.505	-0.986	0.0457665	1	5.344	2.418	8.93e-07	0.00389544	0.1708
ZGAL_1443	1714334	1716625	-			Patatin-like phospholipase		690	973	828	2547	2403	286	149	409	228	452	362	499	391	405	407	3709	5127	2349	272	269	233	261	283	333	1170.01	401	3728	258	292	0.732	-0.45	0.153408	1	0.646	-0.63	0.046954	1	9.139	3.192	2.5e-24	1.09e-20	0.041
ZGAL_1444	1716609	1718396	-	uvrC		Excinuclease ABC, subunit C		1223	1602	1464	4135	3973	369	45	796	472	1141	600	848	693	666	720	6022	8477	3031	82	523	483	660	470	566	1866.07	693	5843	363	565	0.821	-0.285	0.613688	1	0.536	-0.9	0.110884	1	7.92	2.986	1.16e-07	0.000505712	0.2535
ZGAL_1445	1718839	1719402	+	MthfS	6.3.3.2	5-Formyltetrahydrofolate cyclo-ligase		430	817	751	502	478	155	19	200	186	295	135	462	244	340	369	731	1020	1273	35	131	190	171	106	309	409.84	318	1008	119	195	0.623	-0.683	0.217253	1	0.388	-1.365	0.0141681	1	3.062	1.615	0.00354041	1	0.2325
ZGAL_1446	1719406	1720047	-	lspA	3.4.23.36	Signal peptidase II, family A8		889	1319	1161	263	198	35	241	1055	688	421	167	254	504	549	571	383	422	288	439	693	704	243	131	170	424.71	541	364	612	181	0.339	-1.559	3.04e-06	0.0103146	1.132	0.179	0.58898	1	0.684	-0.547	0.107845	1	0.0456
ZGAL_1447	1720085	1720765	-			Conserved hypothetical membrane protein		275	322	240	94	63	21	99	236	131	204	424	347	156	134	118	137	134	173	180	155	134	118	332	232	166.9	136	148	156	227	1.658	0.729	0.0654633	1	1.148	0.199	0.619131	1	1.071	0.099	0.810221	1	0.0765
ZGAL_1448	1720770	1721153	-			Zinc-finger protein		1205	1531	1474	1379	954	702	414	1711	1471	598	357	404	683	637	725	2008	2036	5767	755	1124	1506	346	279	270	1344.54	682	3270	1128	298	0.445	-1.168	0.0088451	1	1.641	0.715	0.108359	1	4.646	2.216	6.54e-07	0.00284935	0.1278
ZGAL_1449	1721158	1724556	-	ileS	6.1.1.5	Isoleucyl-tRNA synthetase		11954	15304	12626	18097	7536	2221	5510	18506	12272	13352	4772	4852	6771	6365	6206	26354	16079	18245	10044	12161	12564	7720	3735	3240	10790.6	6447	20226	11590	4898	0.763	-0.391	0.294631	1	1.784	0.835	0.0252074	1	3.091	1.628	1.28e-05	0.0559726	0.0845
ZGAL_1450	1724748	1725155	+			Conserved hypothetical periplasmic protein		2028	2751	2451	86	88	205	106	428	406	503	974	988	1149	1144	1205	125	188	1684	193	281	416	291	762	660	674.83	1166	666	297	571	0.508	-0.976	NA	NA	0.274	-1.868	NA	NA	0.582	-0.782	NA	NA	0.5196
ZGAL_1451	1725232	1727643	-			TonB-dependent Receptor		819	1010	816	1356	313	316	145	1011	623	819	2300	1309	464	420	401	1975	668	2596	264	664	638	474	1800	874	936.51	428	1746	522	1049	2.381	1.252	0.0286682	1	1.213	0.278	0.626936	1	3.892	1.96	0.000621654	1	0.2623
ZGAL_1452	1727645	1728364	-	recO		DNA repair protein RecO		591	702	505	112	80	21	312	248	285	341	249	75	335	292	248	163	171	173	569	163	292	197	195	50	237.24	292	169	341	147	0.515	-0.957	0.0787951	1	1.161	0.215	0.69189	1	0.587	-0.768	0.165883	1	0.2155
ZGAL_1453	1728493	1729836	-	gdhA	1.4.1.4	Glutamate dehydrogenase (NADP(%2B))	1.5.1.1 : Glutamate	2281	2819	2664	1282	824	273	2457	2282	1937	3194	3098	3316	1292	1172	1309	1867	1758	2243	4479	1500	1983	1847	2425	2215	2007.48	1258	1956	2654	2162	1.705	0.77	0.0527729	1	2.085	1.06	0.00766702	1	1.543	0.625	0.116814	1	0.0996
ZGAL_1454	1729944	1731098	-	metB	2.5.1.48	Cystathionine gamma-synthase	1.5.1.9 : Methionine,1.5.1.23 : Selenocysteine	753	1036	949	798	519	107	286	458	263	935	490	530	427	431	466	1162	1107	879	521	301	269	541	384	354	570.17	441	1049	364	426	0.966	-0.05	0.880646	1	0.823	-0.282	0.396866	1	2.366	1.242	0.000191142	0.833381	0.0471
ZGAL_1455	1731186	1731926	+			Conserved hypothetical protein		824	1078	914	432	376	58	260	640	576	748	203	359	467	448	449	629	802	476	474	421	590	432	159	240	465.63	455	636	495	277	0.614	-0.703	0.0729198	1	1.086	0.12	0.760304	1	1.4	0.486	0.21887	1	0.085
ZGAL_1456	1731930	1732391	-			Conserved hypothetical protein		665	1137	941	1288	1051	1041	289	755	464	780	183	158	377	473	463	1876	2243	8552	527	496	475	451	143	106	1348.31	438	4224	499	233	0.546	-0.872	0.154752	1	1.136	0.184	0.763881	1	8.897	3.153	2.58e-07	0.00112409	0.3177
ZGAL_1457	1732467	1732832	+			ArsC family protein		419	598	455	72	50	22	170	846	589	274	122	164	237	249	224	105	107	181	310	556	603	158	95	110	244.52	237	131	490	121	0.517	-0.951	0.00955312	1	2.056	1.04	0.00430411	1	0.533	-0.909	0.0185478	1	0.0571
ZGAL_1458	1732829	1733731	+			Conserved hypothetical membrane protein		183	262	233	30	29	9	128	191	117	128	24	81	104	109	115	44	62	74	233	126	120	74	19	54	94.35	109	60	160	49	0.459	-1.122	0.0246255	1	1.443	0.529	0.285699	1	0.539	-0.891	0.0904457	1	0.1403
ZGAL_1459	1733706	1734182	-			Conserved hypothetical protein		665	1065	922	721	759	61	110	758	420	804	308	275	377	443	453	1050	1619	501	201	498	430	465	241	184	538.47	424	1057	376	297	0.705	-0.503	0.320326	1	0.891	-0.166	0.743288	1	2.448	1.292	0.0109251	1	0.1746
ZGAL_1460	1734305	1735279	+	ncd2	1.13.12.16	2-Nitropropane dioxygenase		445	577	572	133	137	53	75	264	158	724	204	682	252	240	281	194	292	435	137	173	162	419	160	455	266.69	258	307	157	345	1.331	0.412	0.341898	1	0.617	-0.696	0.111914	1	1.165	0.22	0.618168	1	0.1095
ZGAL_1461	1735335	1737008	-		1.8.1.9	Cyclic nucleotide dependent thioredoxin reductase		1084	1372	1393	751	725	86	304	518	634	1320	1374	2041	614	571	685	1094	1547	706	554	340	649	763	1076	1363	830.16	623	1116	514	1067	1.7	0.765	0.0473565	1	0.827	-0.274	0.479879	1	1.786	0.837	0.0312302	1	0.079
ZGALAM_1472	1737012	1737287	-			conserved protein of unknown function		182	249	259	162	189	11	0	60	56	210	151	239	103	104	127	236	403	90	0	39	57	121	118	160	129.96	111	243	32	133	1.184	0.244	0.742568	1	0.317	-1.659	0.0274907	1	2.117	1.082	0.147181	1	0.5565
ZGAL_1462	1737354	1738316	+		3.-.-.-	Alpha/beta hydrolase-fold protein		225	346	329	68	49	2	45	242	78	251	213	171	127	144	162	99	105	16	82	159	80	145	167	114	116.67	144	73	107	142	0.984	-0.024	0.958545	1	0.75	-0.414	0.367549	1	0.561	-0.833	0.0832629	1	0.0919
ZGAL_1463	1738392	1738877	+			Cytochrome c		5429	7190	5659	1546	986	195	916	6632	5745	3500	799	1258	3075	2990	2782	2251	2104	1602	1670	4358	5882	2024	625	840	2516.94	2949	1986	3970	1163	0.404	-1.309	0.0103163	1	1.337	0.419	0.411708	1	0.681	-0.555	0.277483	1	0.1842
ZGAL_1464	1738941	1740101	+		3.2.1.-	Glycoside hydrolase, family GH105		364	363	315	340	149	26	2	217	122	516	199	413	206	151	155	495	318	214	4	143	125	298	156	276	211.64	171	342	91	243	1.4	0.486	0.503941	1	0.552	-0.856	0.240976	1	1.945	0.96	0.188684	1	0.5073
ZGAL_1465	1740140	1741729	-			Sulfate transporter		857	1287	989	105	70	47	464	812	605	548	264	180	485	535	486	153	149	386	846	534	619	317	207	120	403.15	502	229	666	215	0.435	-1.202	0.00808117	1	1.318	0.398	0.379215	1	0.448	-1.159	0.0123351	1	0.1276
ZGAL_1466	1741979	1742890	-			Conserved hypothetical lipoprotein		149	205	147	258	34	100	34	54	70	139	903	517	84	85	72	376	73	821	62	35	72	80	707	345	234.44	80	423	56	377	4.306	2.106	0.00452658	1	0.713	-0.488	0.514368	1	4.749	2.247	0.00255023	1	0.5193
ZGALAM_1478	1742954	1743058	-			protein of unknown function		0	2	1	1	0	1	0	0	0	0	0	0	0	1	0	1	0	8	0	0	0	0	0	0	0.92	0	3	0	0	0.374	-1.419	0.385321	NA	0.424	-1.237	0.447318	NA	2.655	1.409	0.389853	NA	0
ZGAL_1467	1743065	1744060	+	gpsA	1.1.1.94	Glycerol-3-phosphate dehydrogenase [NAD(P)%2B]		912	1367	1253	551	401	81	88	339	186	422	102	266	517	569	616	802	856	665	160	223	190	244	80	178	424.96	567	774	191	167	0.301	-1.734	9.34e-06	0.0316577	0.344	-1.541	8.75e-05	0.360323	1.364	0.447	0.253863	1	0.0798
ZGAL_1468	1744154	1745821	-	glpD	1.4.3.3	Glycerol-3-phosphate dehydrogenase		1357	1837	1692	484	355	191	542	2133	1708	841	534	522	769	764	832	705	757	1569	988	1402	1749	486	418	349	898.91	788	1010	1380	418	0.534	-0.904	0.0155973	1	1.739	0.798	0.0324845	1	1.264	0.338	0.36845	1	0.0728
ZGAL_1469	1745868	1747349	-	glpK	2.7.1.30	Glycerol kinase		1235	1727	1533	395	204	58	459	1260	893	1522	1496	1521	700	718	754	575	435	476	837	828	914	880	1171	1016	775.34	724	495	860	1022	1.41	0.495	0.0282351	1	1.187	0.247	0.276003	1	0.69	-0.536	0.0227933	1	0.0094
ZGAL_1470	1747452	1749797	-	pbp1C	2.4.1.129,3.4.-.-	Penicillin-binding protein 1C, family GT51		433	607	454	994	597	162	212	351	265	378	232	237	245	252	223	1448	1274	1331	386	231	271	219	182	158	518.32	240	1351	296	186	0.777	-0.365	0.190779	1	1.223	0.29	0.298336	1	5.554	2.474	5.5e-19	2.4e-15	0.0222
ZGAL_1471	1749912	1750268	-			Conserved hypothetical protein		233	422	347	535	210	62	1	197	154	190	154	80	132	176	171	779	448	509	2	129	158	110	121	53	232.28	160	579	96	95	0.612	-0.708	0.357404	1	0.627	-0.674	0.38141	1	3.38	1.757	0.0223155	1	0.602
ZGAL_1472	1750351	1750887	+			CvpA family protein		235	378	323	78	48	6	0	119	38	177	92	118	133	157	159	114	102	49	0	78	39	102	72	79	90.39	150	88	39	84	0.582	-0.782	0.295437	1	0.287	-1.803	0.016886	1	0.619	-0.691	0.363068	1	0.5439
ZGAL_1473	1750938	1751984	+			Conserved hypothetical membrane protein		328	485	369	67	19	6	32	612	307	284	216	183	186	202	181	98	41	49	58	402	314	164	169	122	165.55	190	63	258	152	0.806	-0.311	0.590581	1	1.354	0.437	0.448891	1	0.352	-1.507	0.0123352	1	0.2491
ZGAL_1474	1752207	1752626	+			Hypothetical membrane protein		154	175	150	5	5	7	1	2	3	194	964	846	87	73	74	7	11	58	2	1	3	112	755	565	145.6	78	25	2	477	5.67	2.503	0.000275378	0.933806	0.036	-4.783	6.79e-09	2.8e-05	0.278	-1.849	0.0134442	1	0.4268
ZGAL_1475	1752705	1758218	-			Conserved hypothetical lipoprotein		1033	1234	1030	686	308	138	244	404	254	785	2701	2728	585	513	506	999	657	1134	445	265	260	454	2114	1822	812.9	535	930	323	1463	2.67	1.417	0.00489744	1	0.611	-0.71	0.160054	1	1.711	0.775	0.125454	1	0.1822
ZGAL_1476	1758563	1759039	+			SCP-like extracellular protein		943	1209	1146	41	62	2	177	515	316	606	258	455	534	503	563	60	132	16	323	338	324	350	202	304	304.13	533	69	328	285	0.541	-0.886	0.0364319	1	0.62	-0.689	0.104788	1	0.148	-2.761	1.17e-09	5.1e-06	0.0795
[truncated: 3,416 more rows]
[truncated: 6 more columns]
