# Supplementary material for: Carrageenan catabolism is encoded by a complex regulon in marine heterotrophic bacteria
Source: Nat Commun. 2017 Nov 22;8:1685. doi: 10.1038/s41467-017-01832-6 (PMC5698469; doi:10.1038/s41467-017-01832-6)
Supplement: Supplementary file 13 — Supplementary Data 10 [file 41467_2017_1832_MOESM13_ESM.xlsx]

## Sheet: genes_into_cluster
list of the genes included in the carrageenan-specific PULs identified in the 30 marine heterotrophic bacteria
CL_Desc	GO_label	O_name	O_strain
A1E	TJEJU_v2_70274	Tenacibaculum jejuense	CNURIC013
A1E	AUMK01_v1_90060	Aquimarina latercula	DSM 2041
AA3	ZGAL_183	Zobellia galactanivorans	DsiJT v2
ADH	M667_19605	Cellulophaga baltica	NN016038
ADH	Celly_1798	Cellulophaga lytica	DSM 7489
ADH	ARZX01_v1_10442	Cellulophaga geojensis	KL-A
ADH	M666_19525	Cellulophaga baltica	18
ADH	JQCT01_v1_150135	Cellulophaga sp.	E6
ADH	CBA13_v150230	Cellulophaga baltica	13
CGRA	Celal_0414	Cellulophaga algicola	DSM 14237
CGRA	M667_19540	Cellulophaga baltica	NN016038
CGRA	ZGAL_3159	Zobellia galactanivorans	DsiJT v2
CGRA	TJEJU_v2_70278	Tenacibaculum jejuense	CNURIC013
CGRA	Celly_1810	Cellulophaga lytica	DSM 7489
CGRA	ARDN_v1_160031	Echinicola pacifica	DSM 19836
CGRA	ARDG_v1_320050	Lewinella persica	DSM 23188
CGRA	ARBP_v1_80086	Flexithrix dorotheae	DSM 6795
CGRA	ARZX01_v1_10429	Cellulophaga geojensis	KL-A
CGRA	AUMK01_v1_90051	Aquimarina latercula	DSM 2041
CGRA	AZYH01_v1_60826	Saccharicrinis fermentans	DSM 9555
CGRA	BBNQ01_v1_120094	Algibacter lectus	JCM 19300
CGRA	LDAS01_v1_10333	Maribacter thermophilus	HT7-2
CGRA	LQAQ01_v1_1200031	Flammeovirga sp.	SJP92
CGRA	LQRT01_v1_460368	Aquimarina sp.	RZW4-3-2
CGRA	M666_19460	Cellulophaga baltica	18
CGRA	JQCT01_v1_150148	Cellulophaga sp.	E6
CGRA	CBA13_v150246	Cellulophaga baltica	13
CGSA	Patl_0889	Pseudoalteromonas atlantica	T6c
CGSA	Patl_0895	Pseudoalteromonas atlantica	T6c
CGSA	Celal_0425	Cellulophaga algicola	DSM 14237
CGSA	Celal_0432	Cellulophaga algicola	DSM 14237
CGSA	M667_19580	Cellulophaga baltica	NN016038
CGSA	M667_19625	Cellulophaga baltica	NN016038
CGSA	ZGAL_3145	Zobellia galactanivorans	DsiJT v2
CGSA	TJEJU_v2_70268	Tenacibaculum jejuense	CNURIC013
CGSA	TJEJU_v2_70276	Tenacibaculum jejuense	CNURIC013
CGSA	Celly_1795	Cellulophaga lytica	DSM 7489
CGSA	Celly_1800	Cellulophaga lytica	DSM 7489
CGSA	ARDN_v1_160021	Echinicola pacifica	DSM 19836
CGSA	ARDG_v1_320062	Lewinella persica	DSM 23188
CGSA	ANOQ_v1_1350031	Rhodopirellula sp.	SWK7
CGSA	ANOQ_v1_1350036	Rhodopirellula sp.	SWK7
CGSA	ARBP_v1_80087	Flexithrix dorotheae	DSM 6795
CGSA	ARZX01_v1_10440	Cellulophaga geojensis	KL-A
CGSA	ARZX01_v1_10445	Cellulophaga geojensis	KL-A
CGSA	AUMK01_v1_90046	Aquimarina latercula	DSM 2041
CGSA	AUMK01_v1_90062	Aquimarina latercula	DSM 2041
CGSA	BBNQ01_v1_120093	Algibacter lectus	JCM 19300
CGSA	JRKG01_v1_110111	Pseudoalteromonas sp.	PLSV
CGSA	JRKG01_v1_110118	Pseudoalteromonas sp.	PLSV
CGSA	LDAS01_v1_10326	Maribacter thermophilus	HT7-2
CGSA	LQAQ01_v1_1200032	Flammeovirga sp.	SJP92
CGSA	LQRT01_v1_460346	Aquimarina sp.	RZW4-3-2
CGSA	LQRT01_v1_460365	Aquimarina sp.	RZW4-3-2
CGSA	M666_19500	Cellulophaga baltica	18
CGSA	M666_19540	Cellulophaga baltica	18
CGSA	AO081_RS28735	Persicobacter sp.	JZB09
CGSA	JQCT01_v1_150131	Cellulophaga sp.	E6
CGSA	JQCT01_v1_150140	Cellulophaga sp.	E6
CGSA	H978DRAFT_1915	Alteromonas sp.	ALT199
CGSA	CATDS2_v1140071	Catenovulum agarivorans	DS-2
CGSA	CATDS2_v1140072	Catenovulum agarivorans	DS-2
CGSA	CATDS2_v1140073	Catenovulum agarivorans	DS-2
CGSA	CATDS2_v1220047	Catenovulum agarivorans	DS-2
CGSA	CBA13_v150227	Cellulophaga baltica	13
CGSA	CBA13_v150235	Cellulophaga baltica	13
CGSB	Patl_0891	Pseudoalteromonas atlantica	T6c
CGSB	Celal_0430	Cellulophaga algicola	DSM 14237
CGSB	Celal_0431	Cellulophaga algicola	DSM 14237
CGSB	M667_19620	Cellulophaga baltica	NN016038
CGSB	ZGAL_3146	Zobellia galactanivorans	DsiJT v2
CGSB	TJEJU_v2_70281	Tenacibaculum jejuense	CNURIC013
CGSB	Celly_1791	Cellulophaga lytica	DSM 7489
CGSB	Celly_1796	Cellulophaga lytica	DSM 7489
CGSB	ARDN_v1_160024	Echinicola pacifica	DSM 19836
CGSB	ARDG_v1_320065	Lewinella persica	DSM 23188
CGSB	ARBP_v1_80096	Flexithrix dorotheae	DSM 6795
CGSB	ARZX01_v1_10444	Cellulophaga geojensis	KL-A
CGSB	ARZX01_v1_10449	Cellulophaga geojensis	KL-A
CGSB	AUMK01_v1_90059	Aquimarina latercula	DSM 2041
CGSB	AZYH01_v1_60832	Saccharicrinis fermentans	DSM 9555
CGSB	BBNQ01_v1_120065	Algibacter lectus	JCM 19300
CGSB	JRKG01_v1_110116	Pseudoalteromonas sp.	PLSV
CGSB	JRYR01_v1_40065	Flammeovirga pacifica	WPAGA1
CGSB	JTAM01_v1_180068	Flammeovirga sp.	OC4
CGSB	LDAS01_v1_10324	Maribacter thermophilus	HT7-2
CGSB	LQAQ01_v1_350060	Flammeovirga sp.	SJP92
CGSB	LQRT01_v1_460350	Aquimarina sp.	RZW4-3-2
CGSB	LQRT01_v1_460355	Aquimarina sp.	RZW4-3-2
CGSB	M666_19535	Cellulophaga baltica	18
CGSB	JQCT01_v1_150132	Cellulophaga sp.	E6
CGSB	JQCT01_v1_150133	Cellulophaga sp.	E6
CGSB	CATDS2_v1140084	Catenovulum agarivorans	DS-2
CGSB	CBA13_v150228	Cellulophaga baltica	13
CGSB	ZGAL_181	Zobellia galactanivorans	DsiJT v2
CGSC	Celal_0424	Cellulophaga algicola	DSM 14237
CGSC	ZGAL_3151	Zobellia galactanivorans	DsiJT v2
CGSC	BBNQ01_v1_120066	Algibacter lectus	JCM 19300
CGSC	LQRT01_v1_460362	Aquimarina sp.	RZW4-3-2
CGSC	CBA13_v150236	Cellulophaga baltica	13
TBDR_CGTA	M667_19635	Cellulophaga baltica	NN016038
TBDR_CGTA	TJEJU_v2_70279	Tenacibaculum jejuense	CNURIC013
TBDR_CGTA	Celly_1794	Cellulophaga lytica	DSM 7489
TBDR_CGTA	ARDN_v1_160017	Echinicola pacifica	DSM 19836
TBDR_CGTA	ARDG_v1_320056	Lewinella persica	DSM 23188
TBDR_CGTA	ARBP_v1_80098	Flexithrix dorotheae	DSM 6795
TBDR_CGTA	ARZX01_v1_10446	Cellulophaga geojensis	KL-A
TBDR_CGTA	AZYH01_v1_60827	Saccharicrinis fermentans	DSM 9555
TBDR_CGTA	BBNQ01_v1_120087	Algibacter lectus	JCM 19300
TBDR_CGTA	LDAS01_v1_10323	Maribacter thermophilus	HT7-2
TBDR_CGTA	LQRT01_v1_460367	Aquimarina sp.	RZW4-3-2
TBDR_CGTA	M666_19550	Cellulophaga baltica	18
TBDR_CGTA	ZGAL_3581	Zobellia galactanivorans	DsiJT v2
SGBP_CGTB	M667_19640	Cellulophaga baltica	NN016038
SGBP_CGTB	TJEJU_v2_70280	Tenacibaculum jejuense	CNURIC013
SGBP_CGTB	Celly_1793	Cellulophaga lytica	DSM 7489
SGBP_CGTB	ARDN_v1_160016	Echinicola pacifica	DSM 19836
SGBP_CGTB	ARDG_v1_320057	Lewinella persica	DSM 23188
SGBP_CGTB	ARBP_v1_80099	Flexithrix dorotheae	DSM 6795
SGBP_CGTB	ARZX01_v1_10447	Cellulophaga geojensis	KL-A
SGBP_CGTB	AZYH01_v1_60828	Saccharicrinis fermentans	DSM 9555
SGBP_CGTB	BBNQ01_v1_120086	Algibacter lectus	JCM 19300
SGBP_CGTB	LDAS01_v1_10322	Maribacter thermophilus	HT7-2
SGBP_CGTB	LQRT01_v1_460366	Aquimarina sp.	RZW4-3-2
SGBP_CGTB	M666_19555	Cellulophaga baltica	18
SGBP_CGTB	ZGAL_3580	Zobellia galactanivorans	DsiJT v2
DAGA	Celal_0426	Cellulophaga algicola	DSM 14237
DAGA	Celal_0429	Cellulophaga algicola	DSM 14237
DAGA	M667_19585	Cellulophaga baltica	NN016038
DAGA	M667_19600	Cellulophaga baltica	NN016038
DAGA	ZGAL_3147	Zobellia galactanivorans	DsiJT v2
DAGA	ZGAL_3148	Zobellia galactanivorans	DsiJT v2
DAGA	ZGAL_3150	Zobellia galactanivorans	DsiJT v2
DAGA	TJEJU_v2_70267	Tenacibaculum jejuense	CNURIC013
DAGA	Celly_1799	Cellulophaga lytica	DSM 7489
DAGA	ABEQ_v1_210014	Epulopiscium sp.	N.t. morphotype B
DAGA	ARDN_v1_160022	Echinicola pacifica	DSM 19836
DAGA	ARDG_v1_320058	Lewinella persica	DSM 23188
DAGA	ARDG_v1_320059	Lewinella persica	DSM 23188
DAGA	ARDG_v1_320061	Lewinella persica	DSM 23188
DAGA	ANOQ_v1_1350035	Rhodopirellula sp.	SWK7
DAGA	ARBP_v1_80095	Flexithrix dorotheae	DSM 6795
DAGA	ARZX01_v1_10441	Cellulophaga geojensis	KL-A
DAGA	AUMK01_v1_90045	Aquimarina latercula	DSM 2041
DAGA	AZYH01_v1_60830	Saccharicrinis fermentans	DSM 9555
DAGA	AZYH01_v1_60831	Saccharicrinis fermentans	DSM 9555
DAGA	BBNQ01_v1_120076	Algibacter lectus	JCM 19300
DAGA	BBNQ01_v1_120077	Algibacter lectus	JCM 19300
DAGA	JRYR01_v1_40066	Flammeovirga pacifica	WPAGA1
DAGA	JTAM01_v1_180075	Flammeovirga sp.	OC4
DAGA	JTAM01_v1_390003	Flammeovirga sp.	OC4
DAGA	LDAS01_v1_10325	Maribacter thermophilus	HT7-2
DAGA	LQAQ01_v1_350067	Flammeovirga sp.	SJP92
DAGA	LQAQ01_v1_1200040	Flammeovirga sp.	SJP92
DAGA	LQRT01_v1_460363	Aquimarina sp.	RZW4-3-2
DAGA	M666_19505	Cellulophaga baltica	18
DAGA	M666_19520	Cellulophaga baltica	18
DAGA	AO081_RS28700	Persicobacter sp.	JZB09
DAGA	JQCT01_v1_150136	Cellulophaga sp.	E6
DAGA	JQCT01_v1_150139	Cellulophaga sp.	E6
DAGA	H978DRAFT_1913	Alteromonas sp.	ALT199
DAGA	CATDS2_v1140076	Catenovulum agarivorans	DS-2
DAGA	CATDS2_v1220051	Catenovulum agarivorans	DS-2
DAGA	CBA13_v150231	Cellulophaga baltica	13
DAGA	CBA13_v150234	Cellulophaga baltica	13
DAGB	ZGAL_3152	Zobellia galactanivorans	DsiJT v2
DAGB	Celly_1803	Cellulophaga lytica	DSM 7489
DAGB	ARDN_v1_160019	Echinicola pacifica	DSM 19836
DAGB	ARZX01_v1_10437	Cellulophaga geojensis	KL-A
DAUA	Patl_0896	Pseudoalteromonas atlantica	T6c
DAUA	Celal_0418	Cellulophaga algicola	DSM 14237
DAUA	M667_19560	Cellulophaga baltica	NN016038
DAUA	ZGAL_3155	Zobellia galactanivorans	DsiJT v2
DAUA	TJEJU_v2_70282	Tenacibaculum jejuense	CNURIC013
DAUA	Celly_1806	Cellulophaga lytica	DSM 7489
DAUA	ABEQ_v1_210016	Epulopiscium sp.	N.t. morphotype B
DAUA	ARDN_v1_160027	Echinicola pacifica	DSM 19836
DAUA	ARDG_v1_320053	Lewinella persica	DSM 23188
DAUA	ANOQ_v1_1350027	Rhodopirellula sp.	SWK7
DAUA	ARBP_v1_80091	Flexithrix dorotheae	DSM 6795
DAUA	ARZX01_v1_10434	Cellulophaga geojensis	KL-A
DAUA	AUMK01_v1_90049	Aquimarina latercula	DSM 2041
DAUA	AZYH01_v1_60821	Saccharicrinis fermentans	DSM 9555
DAUA	BBNQ01_v1_120084	Algibacter lectus	JCM 19300
DAUA	JRKG01_v1_110110	Pseudoalteromonas sp.	PLSV
DAUA	JRYR01_v1_40069	Flammeovirga pacifica	WPAGA1
DAUA	JTAM01_v1_180071	Flammeovirga sp.	OC4
DAUA	JTAM01_v1_390006	Flammeovirga sp.	OC4
DAUA	LDAS01_v1_10329	Maribacter thermophilus	HT7-2
DAUA	LQAQ01_v1_350063	Flammeovirga sp.	SJP92
DAUA	LQAQ01_v1_1200043	Flammeovirga sp.	SJP92
DAUA	M666_19480	Cellulophaga baltica	18
DAUA	AO081_RS28720	Persicobacter sp.	JZB09
DAUA	JQCT01_v1_150144	Cellulophaga sp.	E6
DAUA	H978DRAFT_1911	Alteromonas sp.	ALT199
DAUA	CATDS2_v1220048	Catenovulum agarivorans	DS-2
DAUA	CBA13_v150242	Cellulophaga baltica	13
DAUB	Patl_0897	Pseudoalteromonas atlantica	T6c
DAUB	Celal_0417	Cellulophaga algicola	DSM 14237
DAUB	Celal_0423	Cellulophaga algicola	DSM 14237
DAUB	M667_19555	Cellulophaga baltica	NN016038
DAUB	ZGAL_3156	Zobellia galactanivorans	DsiJT v2
DAUB	TJEJU_v2_70283	Tenacibaculum jejuense	CNURIC013
DAUB	Celly_1807	Cellulophaga lytica	DSM 7489
DAUB	ABEQ_v1_210011	Epulopiscium sp.	N.t. morphotype B
DAUB	ARDN_v1_160028	Echinicola pacifica	DSM 19836
DAUB	ARDG_v1_320051	Lewinella persica	DSM 23188
DAUB	ANOQ_v1_1350026	Rhodopirellula sp.	SWK7
DAUB	ARBP_v1_80090	Flexithrix dorotheae	DSM 6795
DAUB	ARZX01_v1_10433	Cellulophaga geojensis	KL-A
DAUB	AUMK01_v1_90050	Aquimarina latercula	DSM 2041
DAUB	AZYH01_v1_60820	Saccharicrinis fermentans	DSM 9555
DAUB	BBNQ01_v1_120067	Algibacter lectus	JCM 19300
DAUB	BBNQ01_v1_120068	Algibacter lectus	JCM 19300
DAUB	BBNQ01_v1_120085	Algibacter lectus	JCM 19300
DAUB	JRKG01_v1_110109	Pseudoalteromonas sp.	PLSV
DAUB	JRYR01_v1_40068	Flammeovirga pacifica	WPAGA1
DAUB	JTAM01_v1_180072	Flammeovirga sp.	OC4
DAUB	JTAM01_v1_390005	Flammeovirga sp.	OC4
DAUB	LDAS01_v1_10330	Maribacter thermophilus	HT7-2
DAUB	LQAQ01_v1_350064	Flammeovirga sp.	SJP92
DAUB	LQAQ01_v1_1200042	Flammeovirga sp.	SJP92
DAUB	LQRT01_v1_460361	Aquimarina sp.	RZW4-3-2
DAUB	M666_19475	Cellulophaga baltica	18
DAUB	AO081_RS28715	Persicobacter sp.	JZB09
DAUB	JQCT01_v1_150145	Cellulophaga sp.	E6
DAUB	H978DRAFT_1912	Alteromonas sp.	ALT199
DAUB	CATDS2_v1220049	Catenovulum agarivorans	DS-2
DAUB	CBA13_v150237	Cellulophaga baltica	13
DAUB	CBA13_v150243	Cellulophaga baltica	13
DAUC	Patl_0898	Pseudoalteromonas atlantica	T6c
DAUC	Celal_0419	Cellulophaga algicola	DSM 14237
DAUC	M667_19565	Cellulophaga baltica	NN016038
DAUC	ZGAL_3154	Zobellia galactanivorans	DsiJT v2
DAUC	TJEJU_v2_70269	Tenacibaculum jejuense	CNURIC013
DAUC	Celly_1805	Cellulophaga lytica	DSM 7489
DAUC	ARDN_v1_160026	Echinicola pacifica	DSM 19836
DAUC	ARDG_v1_320054	Lewinella persica	DSM 23188
DAUC	ARZX01_v1_10435	Cellulophaga geojensis	KL-A
DAUC	AUMK01_v1_90048	Aquimarina latercula	DSM 2041
DAUC	JRKG01_v1_110108	Pseudoalteromonas sp.	PLSV
DAUC	JRYR01_v1_40070	Flammeovirga pacifica	WPAGA1
DAUC	JTAM01_v1_180070	Flammeovirga sp.	OC4
DAUC	JTAM01_v1_390007	Flammeovirga sp.	OC4
DAUC	LDAS01_v1_10328	Maribacter thermophilus	HT7-2
DAUC	LQAQ01_v1_350062	Flammeovirga sp.	SJP92
DAUC	LQAQ01_v1_1200044	Flammeovirga sp.	SJP92
DAUC	LQRT01_v1_460343	Aquimarina sp.	RZW4-3-2
DAUC	M666_19485	Cellulophaga baltica	18
DAUC	AO081_RS28725	Persicobacter sp.	JZB09
DAUC	JQCT01_v1_150143	Cellulophaga sp.	E6
DAUC	H978DRAFT_1919	Alteromonas sp.	ALT199
DAUC	CATDS2_v1140078	Catenovulum agarivorans	DS-2
DAUC	CBA13_v150241	Cellulophaga baltica	13
DAUD	Patl_0899	Pseudoalteromonas atlantica	T6c
DAUD	Celal_0420	Cellulophaga algicola	DSM 14237
DAUD	M667_19570	Cellulophaga baltica	NN016038
DAUD	ZGAL_3153	Zobellia galactanivorans	DsiJT v2
DAUD	TJEJU_v2_70270	Tenacibaculum jejuense	CNURIC013
DAUD	Celly_1804	Cellulophaga lytica	DSM 7489
DAUD	ABEQ_v1_210012	Epulopiscium sp.	N.t. morphotype B
DAUD	ARDN_v1_160025	Echinicola pacifica	DSM 19836
DAUD	ARDG_v1_320055	Lewinella persica	DSM 23188
DAUD	ANOQ_v1_1350028	Rhodopirellula sp.	SWK7
DAUD	ARBP_v1_80094	Flexithrix dorotheae	DSM 6795
DAUD	ARZX01_v1_10436	Cellulophaga geojensis	KL-A
DAUD	AUMK01_v1_90047	Aquimarina latercula	DSM 2041
DAUD	AZYH01_v1_60822	Saccharicrinis fermentans	DSM 9555
DAUD	BBNQ01_v1_120092	Algibacter lectus	JCM 19300
DAUD	JRKG01_v1_110107	Pseudoalteromonas sp.	PLSV
DAUD	JRYR01_v1_40071	Flammeovirga pacifica	WPAGA1
DAUD	JTAM01_v1_180069	Flammeovirga sp.	OC4
DAUD	JTAM01_v1_390008	Flammeovirga sp.	OC4
DAUD	LDAS01_v1_10327	Maribacter thermophilus	HT7-2
DAUD	LQAQ01_v1_350061	Flammeovirga sp.	SJP92
DAUD	LQAQ01_v1_1200045	Flammeovirga sp.	SJP92
DAUD	LQRT01_v1_460369	Aquimarina sp.	RZW4-3-2
DAUD	M666_19490	Cellulophaga baltica	18
DAUD	AO081_RS28730	Persicobacter sp.	JZB09
DAUD	JQCT01_v1_150142	Cellulophaga sp.	E6
DAUD	H978DRAFT_1918	Alteromonas sp.	ALT199
DAUD	CATDS2_v1140077	Catenovulum agarivorans	DS-2
DAUD	CBA13_v150240	Cellulophaga baltica	13
DMT	Celal_0416	Cellulophaga algicola	DSM 14237
DMT	M667_19550	Cellulophaga baltica	NN016038
DMT	ZGAL_3157	Zobellia galactanivorans	DsiJT v2
DMT	Celly_1808	Cellulophaga lytica	DSM 7489
DMT	ARDN_v1_160029	Echinicola pacifica	DSM 19836
DMT	ARDG_v1_320052	Lewinella persica	DSM 23188
DMT	ARBP_v1_80092	Flexithrix dorotheae	DSM 6795
DMT	ARZX01_v1_10432	Cellulophaga geojensis	KL-A
DMT	AZYH01_v1_60819	Saccharicrinis fermentans	DSM 9555
DMT	JRYR01_v1_40067	Flammeovirga pacifica	WPAGA1
DMT	JTAM01_v1_180073	Flammeovirga sp.	OC4
DMT	JTAM01_v1_390004	Flammeovirga sp.	OC4
DMT	LDAS01_v1_10331	Maribacter thermophilus	HT7-2
DMT	LQAQ01_v1_350065	Flammeovirga sp.	SJP92
DMT	LQAQ01_v1_1200041	Flammeovirga sp.	SJP92
DMT	M666_19470	Cellulophaga baltica	18
DMT	AO081_RS28710	Persicobacter sp.	JZB09
DMT	JQCT01_v1_150146	Cellulophaga sp.	E6
DMT	CBA13_v150244	Cellulophaga baltica	13
FR/SR	Patl_0892	Pseudoalteromonas atlantica	T6c
FR/SR	JRKG01_v1_110115	Pseudoalteromonas sp.	PLSV
FR/SR	LQRT01_v1_460354	Aquimarina sp.	RZW4-3-2
GH16_KC	ARDG_v1_320063	Lewinella persica	DSM 23188
GH16_KC	ANOQ_v1_1350033	Rhodopirellula sp.	SWK7
GH16_KC	JTAM01_v1_390002	Flammeovirga sp.	OC4
GH16_KC	LQAQ01_v1_1200033	Flammeovirga sp.	SJP92
GH16_KC	LQAQ01_v1_1200039	Flammeovirga sp.	SJP92
GH16_KC	LQRT01_v1_460344	Aquimarina sp.	RZW4-3-2
GH16_KC	LQRT01_v1_460345	Aquimarina sp.	RZW4-3-2
GH16_KC	H978DRAFT_1914	Alteromonas sp.	ALT199
GH16_KC	CATDS2_v1220053	Catenovulum agarivorans	DS-2
GH16_KC	ZGAL_236	Zobellia galactanivorans	DsiJT v2
GH16_NC	Celal_0428	Cellulophaga algicola	DSM 14237
GH16_NC	M667_19595	Cellulophaga baltica	NN016038
GH16_NC	ARDG_v1_320064	Lewinella persica	DSM 23188
GH16_NC	ANOQ_v1_1350032	Rhodopirellula sp.	SWK7
GH16_NC	AUMK01_v1_90055	Aquimarina latercula	DSM 2041
GH16_NC	BBNQ01_v1_120078	Algibacter lectus	JCM 19300
GH16_NC	BBNQ01_v1_120089	Algibacter lectus	JCM 19300
GH16_NC	BBNQ01_v1_120090	Algibacter lectus	JCM 19300
GH16_NC	LQRT01_v1_460357	Aquimarina sp.	RZW4-3-2
GH16_NC	LQRT01_v1_460364	Aquimarina sp.	RZW4-3-2
GH16_NC	M666_19515	Cellulophaga baltica	18
GH16_NC	JQCT01_v1_150137	Cellulophaga sp.	E6
GH16_NC	CBA13_v150232	Cellulophaga baltica	13
GH2	Celly_1802	Cellulophaga lytica	DSM 7489
GH2	ABEQ_v1_210018	Epulopiscium sp.	N.t. morphotype B
GH2	ABEQ_v1_210020	Epulopiscium sp.	N.t. morphotype B
GH2	ARZX01_v1_10438	Cellulophaga geojensis	KL-A
GH2	AZYH01_v1_60825	Saccharicrinis fermentans	DSM 9555
GH2	JTAM01_v1_180074	Flammeovirga sp.	OC4
GH2	LQAQ01_v1_350066	Flammeovirga sp.	SJP92
GH2	LQAQ01_v1_1200034	Flammeovirga sp.	SJP92
GH2	ABEQ_v1_210021	Epulopiscium sp.	N.t. morphotype B
GH2	ZGAL_3633	Zobellia galactanivorans	DsiJT v2
GH28	ZGAL_3631	Zobellia galactanivorans	DsiJT v2
GH28	ZGAL_3632	Zobellia galactanivorans	DsiJT v2
GH29	ZGAL_3634	Zobellia galactanivorans	DsiJT v2
GH42	AUMK01_v1_90054	Aquimarina latercula	DSM 2041
GH42	BBNQ01_v1_120073	Algibacter lectus	JCM 19300
GH42	LQRT01_v1_460347	Aquimarina sp.	RZW4-3-2
GH42	LQRT01_v1_460356	Aquimarina sp.	RZW4-3-2
GH82	TJEJU_v2_70286	Tenacibaculum jejuense	CNURIC013
GH82	AUMK01_v1_90057	Aquimarina latercula	DSM 2041
GH82	LQRT01_v1_460342	Aquimarina sp.	RZW4-3-2
GH82	AO081_RS28705	Persicobacter sp.	JZB09
GH82	ZGAL_1973	Zobellia galactanivorans	DsiJT v2
GH82	ZGAL_2155	Zobellia galactanivorans	DsiJT v2
GH82	ZGAL_4265	Zobellia galactanivorans	DsiJT v2
GNTP	Celal_0415	Cellulophaga algicola	DSM 14237
GNTP	M667_19545	Cellulophaga baltica	NN016038
GNTP	ZGAL_3158	Zobellia galactanivorans	DsiJT v2
GNTP	Celly_1809	Cellulophaga lytica	DSM 7489
GNTP	ARDN_v1_160030	Echinicola pacifica	DSM 19836
GNTP	ARDG_v1_320049	Lewinella persica	DSM 23188
GNTP	ARBP_v1_80088	Flexithrix dorotheae	DSM 6795
GNTP	ARZX01_v1_10430	Cellulophaga geojensis	KL-A
GNTP	LDAS01_v1_10332	Maribacter thermophilus	HT7-2
GNTP	M666_19465	Cellulophaga baltica	18
GNTP	JQCT01_v1_150147	Cellulophaga sp.	E6
GNTP	CBA13_v150245	Cellulophaga baltica	13
GNTR-like	Patl_0894	Pseudoalteromonas atlantica	T6c
GNTR-like	JRKG01_v1_110112	Pseudoalteromonas sp.	PLSV
GNTR-like	H978DRAFT_1917	Alteromonas sp.	ALT199
GNTR-like	CATDS2_v1140080	Catenovulum agarivorans	DS-2
GNTR-like	CATDS2_v1140081	Catenovulum agarivorans	DS-2
LUXR-like	Celly_1792	Cellulophaga lytica	DSM 7489
LUXR-like	ARZX01_v1_10448	Cellulophaga geojensis	KL-A
MFS	Patl_0900	Pseudoalteromonas atlantica	T6c
MFS	Celal_0422	Cellulophaga algicola	DSM 14237
MFS	Celal_0427	Cellulophaga algicola	DSM 14237
MFS	M667_19590	Cellulophaga baltica	NN016038
MFS	ZGAL_3149	Zobellia galactanivorans	DsiJT v2
MFS	TJEJU_v2_70266	Tenacibaculum jejuense	CNURIC013
MFS	ARDN_v1_160023	Echinicola pacifica	DSM 19836
MFS	ARDG_v1_320060	Lewinella persica	DSM 23188
MFS	ANOQ_v1_1350034	Rhodopirellula sp.	SWK7
MFS	AUMK01_v1_90056	Aquimarina latercula	DSM 2041
MFS	BBNQ01_v1_120069	Algibacter lectus	JCM 19300
MFS	BBNQ01_v1_120070	Algibacter lectus	JCM 19300
MFS	BBNQ01_v1_120079	Algibacter lectus	JCM 19300
MFS	BBNQ01_v1_120080	Algibacter lectus	JCM 19300
MFS	JRKG01_v1_110106	Pseudoalteromonas sp.	PLSV
MFS	LQRT01_v1_460358	Aquimarina sp.	RZW4-3-2
MFS	LQRT01_v1_460360	Aquimarina sp.	RZW4-3-2
MFS	M666_19510	Cellulophaga baltica	18
MFS	JQCT01_v1_150138	Cellulophaga sp.	E6
MFS	H978DRAFT_1920	Alteromonas sp.	ALT199
MFS	CATDS2_v1140079	Catenovulum agarivorans	DS-2
MFS	CBA13_v150233	Cellulophaga baltica	13
MFS	CBA13_v150238	Cellulophaga baltica	13
OXR	M667_19610	Cellulophaga baltica	NN016038
OXR	Celly_1797	Cellulophaga lytica	DSM 7489
OXR	ARZX01_v1_10443	Cellulophaga geojensis	KL-A
OXR	M666_19530	Cellulophaga baltica	18
OXR	JQCT01_v1_150134	Cellulophaga sp.	E6
OXR	CBA13_v150229	Cellulophaga baltica	13
S1_28	ZGAL_3630	Zobellia galactanivorans	DsiJT v2
S1_30	ZGAL_3629	Zobellia galactanivorans	DsiJT v2
S1_NC	Patl_0888	Pseudoalteromonas atlantica	T6c
S1_NC	ABEQ_v1_210009	Epulopiscium sp.	N.t. morphotype B
S1_NC	ABEQ_v1_210017	Epulopiscium sp.	N.t. morphotype B
S1_NC	JRKG01_v1_110119	Pseudoalteromonas sp.	PLSV
S1_NC	H978DRAFT_1916	Alteromonas sp.	ALT199
S1_NC	CATDS2_v1220050	Catenovulum agarivorans	DS-2
SK	ANOQ_v1_1350029	Rhodopirellula sp.	SWK7
SK	AZYH01_v1_60824	Saccharicrinis fermentans	DSM 9555
SK	BBNQ01_v1_120091	Algibacter lectus	JCM 19300
TBDR_3637	LQAQ01_v1_1200035	Flammeovirga sp.	SJP92
TBDR_3638	ZGAL_3637	Zobellia galactanivorans	DsiJT v2
SGBP_3638	ZGAL_3638	Zobellia galactanivorans	DsiJT v2
UNK1	Patl_0890	Pseudoalteromonas atlantica	T6c
UNK1	M667_19630	Cellulophaga baltica	NN016038
UNK1	BBNQ01_v1_120081	Algibacter lectus	JCM 19300
UNK1	JRKG01_v1_110117	Pseudoalteromonas sp.	PLSV
UNK1	LQRT01_v1_460349	Aquimarina sp.	RZW4-3-2
UNK1	LQRT01_v1_460359	Aquimarina sp.	RZW4-3-2
UNK1	M666_19545	Cellulophaga baltica	18
UNK2	Patl_0893	Pseudoalteromonas atlantica	T6c
UNK2	JRKG01_v1_110114	Pseudoalteromonas sp.	PLSV
UNK3	Celal_0421	Cellulophaga algicola	DSM 14237
UNK3	M667_19575	Cellulophaga baltica	NN016038
UNK3	Celly_1801	Cellulophaga lytica	DSM 7489
UNK3	ARZX01_v1_10439	Cellulophaga geojensis	KL-A
UNK3	M666_19495	Cellulophaga baltica	18
UNK3	JQCT01_v1_150141	Cellulophaga sp.	E6
UNK3	CBA13_v150239	Cellulophaga baltica	13
UNK4	TJEJU_v2_70277	Tenacibaculum jejuense	CNURIC013
UNK4	ARDN_v1_160020	Echinicola pacifica	DSM 19836
UNK4	LQRT01_v1_460348	Aquimarina sp.	RZW4-3-2
UNK5	CellyAM_1841	Cellulophaga lytica	DSM 7489
UNK5	ARZX01_v1_10431	Cellulophaga geojensis	KL-A
