# Supplementary material for: Carrageenan catabolism is encoded by a complex regulon in marine heterotrophic bacteria
Source: Nat Commun. 2017 Nov 22;8:1685. doi: 10.1038/s41467-017-01832-6 (PMC5698469; doi:10.1038/s41467-017-01832-6)
Supplement: Supplementary file 14 — Supplementary Data 11 [file 41467_2017_1832_MOESM14_ESM.xlsx]

## Sheet: PUL_borders
Border limits of the carrageenan-specific PUL in the 30 marine heterotrophic bacteria
organisms	strain	start	end
Algibacter lectus	JCM19300	BBNQ01_v1_120065	BBNQ01_v1_120094
Alteromonas sp.	ALT199	H978DRAFT_1911	H978DRAFT_1920
Aquimarina latercula	DSM 2041	AUMK01_v1_90045	AUMK01_v1_90062
Aquimarina sp.	RZW4-3-2	LQRT01_v1_460342	LQRT01_v1_460369
Catenovulum agarivorans	DS-2	CATDS2_v1220047	CATDS2_v1220055	PUL1
Catenovulum agarivorans	DS-2	CATDS2_v1140071	CATDS2_v1140084	PUL2
Cellulophaga algicola	DSM 14237	Celal_0414	Celal_0432
Cellulophaga baltica	13	CBA13_v150227	CBA13_v150246
Cellulophaga baltica	18	M666_19460	M666_19555
Cellulophaga baltica	NN016038	M667_19540	M667_19640
Cellulophaga geojensis	KL-A	ARZX01_v1_10429	ARZX01_v1_10449
Cellulophaga lytica	DSM 7489	Celly_1791	Celly_1810
Cellulophaga sp.	E6	JQCT01_v1_150131	JQCT01_v1_150148
Echinicola pacifica	DSM 19836	ARDN_v1_160016	ARDN_v1_160031
Epulopiscium sp	N.t. morphotype B	ABEQ_v1_210008	ABEQ_v1_210021
Flammeovirga pacifica	WPAGA1	JRYR01_v1_40065	JRYR01_v1_40071
Flammeovirga sp.	OC4	JTAM01_v1_180068	JTAM01_v1_180075	PUL1
Flammeovirga sp.	OC4	JTAM01_v1_390002	JTAM01_v1_390008	PUL2
Flammeovirga sp.	SJP92	LQAQ01_v1_1200031	LQAQ01_v1_1200045	PUL2
Flammeovirga sp.	SJP92	LQAQ01_v1_350060	LQAQ01_v1_350067	PUL1
Flexithrix dorotheae	DSM 6795	ARBP_v1_80086	ARBP_v1_80099
Lewinella persica	DSM 23188	ARDG_v1_320049	ARDG_v1_320065
Maribacter thermophilus	HT7-2	LDAS01_v1_10322	LDAS01_v1_10333
Persicobacter sp.	JZB09	AO081_RS28700	AO081_RS28735
Pseudoalteromonas atlantica	T6c	Patl_0888	Patl_0900
Pseudoalteromonas sp.	PLSV	JRKG01_v1_110106	JRKG01_v1_110119
Rhodopirellula sp.	SWK7	ANOQ_v1_1350026	ANOQ_v1_1350036
Saccharicrinis fermentans	DSM 9555	AZYH01_v1_60819	AZYH01_v1_60832
Tenacibaculum jejuense	CNURIC013	TJEJU_v2_70266	TJEJU_v2_70286
Zobellia galactanivorans	DsiJT	ZGAL_3145	ZGAL_3159
