# Supplementary material for: Carrageenan catabolism is encoded by a complex regulon in marine heterotrophic bacteria
Source: Nat Commun. 2017 Nov 22;8:1685. doi: 10.1038/s41467-017-01832-6 (PMC5698469; doi:10.1038/s41467-017-01832-6)
Supplement: Supplementary file 15 — Supplementary Data 12 [file 41467_2017_1832_MOESM15_ESM.txt]

(Shigella sonnei Ss046_SSO_1290:0.0000000001,Escherichia coli O26=H11 11368_ECO26_2705:0.0000000001,(Escherichia coli O111=H- 11128_ECO111_2375:0.0000000001,(Escherichia coli IAI1_ECIAI1_1940:0.0000010709,((Flavobacterium branchiophilum FL-15_FBFL15_2532:0.3972819623,Hassallia byssoidea VB512170_HASBY_v1420418:0.3062822274)75:0.1772946503,(((Beutenbergia cavernae DSM 12333_Bcav_1480:1.0666560172,((Flavobacteriaceae bacterium S85_AFPK_v1_740087:0.7647790691,(Candidatus Solibacter usitatus Ellin6076_Acid_6519:0.2441216040,(Zunongwangia profunda SM-A87_ZPR_4334:0.8006720373,(Pedobacter heparinus DSM 2366_Phep_1254:0.1194132691,(Chitinophaga pinensis DSM 2588_Cpin_1728:0.1502106353,Flexithrix dorotheae DSM 6795_ARBP_v1_490014:0.0933921819)77:0.0477819036)100:0.3386558371)47:0.0684573010)99:0.7212281150)95:0.4975902664,((((Paenibacillus sp. JDR-2_Pjdr2_1987:0.3191950927,(Thermobacillus composti KWC4_Theco_2852:0.3753296320,(Hungatella hathewayi 12489931_HUHAT_v1_20143:0.3029212473,(Clostridium termitidis CT1112 CT1112_CLOTECT_v1_420083:0.2137628969,(Clostridium cellulovorans 743B_Clocel_0296:0.0000000001,Clostridium cellulovorans 743B PRJNA52819_CCE743B_v1_1880074:0.0000000001)100:0.4907788823)37:0.0484612528)71:0.1237659363)67:0.0942502520)100:0.4539016381,(((Clostridium hathewayi CAG=224 NULL_CBAI_v1_2360056:0.2689927475,Ruminococcus champanellensis 18P13 = JCM 17042 18P13_RUM_10430:0.3368737868)100:0.3617248766,((((((Chitinophaga pinensis DSM 2588_Cpin_4617:0.0650502771,(Zunongwangia profunda SM-A87_ZPR_1378:0.0394254898,(Echinicola vietnamensis DSM 17526_Echvi_4552:0.0710425514,Maribacter thermophilus HT7-2_LDAS01_v1_12257:0.0713361844)57:0.0367511261)73:0.0671418834)99:0.1762588676,(Verrucosispora maris AB-18-032_VAB18032_18665:0.4108887537,(Arthrobacter globiformis NBRC 12137_BAEG_v1_450007:0.1197555868,Streptomyces sp. 303MFCol5.2_ARTR_v1_790135:0.1191634714)100:0.3143012594)80:0.1411911282)48:0.0904621149,(Clostridium hathewayi CAG=224 NULL_CBAI_v1_1760011:0.2327944127,(Paenibacillus terrae HPL-003_HPL003_21035:0.1310864988,Spirochaeta smaragdinae DSM 11293_Spirs_4187:0.4041433813)85:0.0906212536)84:0.1140813221)28:0.0416121668,Clostridium termitidis CT1112 CT1112_CLOTECT_v1_210028:0.2284781761)99:0.2496011097,((Actinoplanes missouriensis 431_AMIS_42910:0.0638253139,(Actinoplanes friuliensis DSM 7358_AFR_29175:0.0486863694,(Actinoplanes sp. N902-109_L083_3176:0.0391623710,((Micromonospora sp. L5_ML5_5828:0.0000000001,Micromonospora aurantiaca ATCC 27029_Micau_2566:0.0000000001)99:0.0561554475,((Amycolatopsis mediterranei RB_B737_3940:0.0000000001,(Amycolatopsis mediterranei U32_AMED_3987:0.0000000001,(Amycolatopsis mediterranei S699_RAM_20325:0.0000000001,Amycolatopsis mediterranei S699 PRJNA224116_AMES_3940:0.0000000002)18:0.0000000001)22:0.0000000001)99:0.0531314329,((Streptomyces viridochromogenes Tue57_AMLP_v1_610174:0.0221108245,(Streptomyces sviceus ATCC 29083_ABJJv1_4490014:0.0000009948,(Streptomyces coelicoflavus ZG0656_AHGS01_v1_50018:0.0726979013,(Streptomyces hygroscopicus subsp. jinggangensis 5008_SHJG_1777:0.0000000001,Streptomyces hygroscopicus subsp. jinggangensis TL01 NULL_SHJGH_1542:0.0000000001)100:0.0897143200)88:0.0747712312)25:0.0245587550)5:0.0094178212,(Streptomyces chartreusis NRRL 12338_AGDE_v1_790090:0.0000005137,(Streptomyces scabiei 87.22_SCAB_10131:0.0192442040,(Streptomyces canus 299MFChir4.1_ARTQ_v1_1350201:0.0083539838,Streptomyces sp. 351MFTsu5.1_ARTS_v1_490160:0.0166608967)74:0.0107080220)73:0.0482806347)28:0.0268428263)97:0.0791654160)46:0.0340250203)36:0.0894146155)19:0.0291954612)26:0.0719930333)100:0.2927783698,((Catenulispora acidiphila DSM 44928_Caci_4996:0.2891067998,(Amycolatopsis mediterranei S699 PRJNA224116_AMES_3374:0.0000000001,(Amycolatopsis mediterranei S699_RAM_17360:0.0000000001,(Amycolatopsis mediterranei U32_AMED_3413:0.0000000001,Amycolatopsis mediterranei RB_B737_3374:0.0000000001)19:0.0000000001)32:0.0000000001)99:0.1071322484)82:0.0863367590,(((Streptomyces himastatinicus ATCC 53653_ACEX_v1_7470024:0.0329414138,(Streptomyces bingchenggensis BCW-1_SBI_01676:0.0086894387,Streptomyces rapamycinicus NRRL 5491_M271_03970:0.0369648436)79:0.0249656564)52:0.0115814544,(Streptomyces acidiscabies 84-104_AHBF_v1_790066:0.0783479801,(Streptomyces avermitilis MA-4680 = NBRC 14893_SAV_1144:0.0547253531,Streptomyces sp. HGB0020_AGER_v1_120755:0.0398645916)46:0.0265069687)74:0.0376488086)100:0.1781688016,(Actinoplanes missouriensis 431_AMIS_43730:0.2387055237,(Streptomyces bingchenggensis BCW-1_SBI_09062:0.1354891018,Streptomyces sp. HGB0020_AGER_v1_120286:0.1499365268)83:0.0926912286)90:0.1144469305)66:0.0624191689)79:0.1024928651)93:0.1584105101)48:0.0943360696,(((Clostridium saccharoperbutylacetonicum N1-4/HMT/_Cspa_c34860:0.0000000001,Clostridium saccharoperbutylacetonicum N1-4/HMT/ ATCC 27021_AOIF_v1_580004:0.0000000001)100:0.3489542964,(Bacillus subtilis subsp. spizizenii W23_BSUW23_17775:0.0288601777,Bacillus subtilis subsp. spizizenii TU-B-10_GYO_3973:0.0349644412)99:0.2455058281)67:0.1258925524,((Bacteroides thetaiotaomicron VPI-5482_BT_0137:0.2363015650,(Pedobacter saltans DSM 12145_Pedsa_3760:0.0718239126,Dysgonomonas gadei ATCC BAA-286_ADLVv1_290019:0.1039573897)89:0.0930754810)100:0.2239811743,((Dysgonomonas gadei ATCC BAA-286_ADLVv1_180119:0.4169850726,((Paenibacillus polymyxa CR1_X809_04950:0.0083089645,Paenibacillus terrae HPL-003_HPL003_12970:0.0270247587)99:0.2102258433,((Paenibacillus terrae HPL-003_HPL003_08660:0.0000005691,((Paenibacillus polymyxa M1_PPM_0260:0.0000000001,Paenibacillus polymyxa SC2_PPSC2_c0281:0.0000000001)95:0.0138472893,(Paenibacillus polymyxa CR1_X809_00845:0.0064060242,Paenibacillus polymyxa E681_PPE_00225:0.0061960507)58:0.0124946305)70:0.0253256929)100:0.1884219322,(Granulicella tundricola MP5ACTX9_AciX9_4244:0.0459662579,Granulicella mallensis MP5ACTX8_AciX8_4155:0.0154861331)100:0.6048132526)32:0.0689362690)62:0.1073021915)24:0.0459561901,(((Echinicola vietnamensis DSM 17526_Echvi_0518:0.1505771235,(Spirosoma linguale DSM 74_Slin_1422:0.2019886883,((Zunongwangia profunda SM-A87_ZPR_2142:0.0996481837,Gramella forsetii KT0803_GFO_0692:0.1239355299)95:0.1136192581,(Bacteroides thetaiotaomicron VPI-5482_BT_0349:0.1139019906,(((Dysgonomonas mossii DSM 22836_AQWJv1_90002:0.0000000001,Dysgonomonas mossii DSM 22836 v1_ADLWv1_100210:0.0000000001)100:0.0877602163,(Bacteroides vulgatus ATCC 8482_BVU_0490:0.1804463252,Dysgonomonas gadei ATCC BAA-286_ADLVv1_60043:0.0359693436)38:0.0551723803)27:0.0304235027,((Paraglaciecola sp.  S66_LSNE01_v1_70231:0.1360020400,(Gammaproteobacteria bacterium Q1_LAZL01_v1_280026:0.2804919341,(Pseudoalteromonas ruthenica  CP76_AOPM01_v1_640013:0.0885082204,(Pseudoalteromonas haloplanktis ATCC 14393_AHCA_v1_10553:0.0104236698,(Pseudoalteromonas undina NCIMB 2128_AHCF_v1_170423:0.0000000001,Pseudoalteromonas undina DSM 6065 NCIMB 2128_AHCF02_v1_330422:0.0000000001)97:0.0221591236)97:0.1308753101)97:0.0943110316)29:0.0414759751)49:0.1120609066,(Flavobacterium rivuli DSM 21788_ARKJ_v1_110023:0.2408726312,Shewanella sp. ANA-3_Shewana3_2080:0.1871717097)8:0.0283837737)1:0.0187733794)3:0.0444913953)3:0.0336775627)6:0.0253570312)3:0.0212611367)15:0.0417672965,(Opitutus terrae PB90-1_Oter_3214:0.2924579338,Verrucomicrobiae bacterium DG1235_ABSIv1_110698:0.2490057475)35:0.0813508625)98:0.2367769911,((Caulobacter crescentus CB15_CC_2550:0.0000000001,Caulobacter crescentus NA1000_CCNA_02633:0.0000000001)100:0.2724841560,((Azospirillum amazonense Y2_AZOY2v1_1420006:0.0980226862,Sphingomonas sp. Leaf11_LMKG01_v1_60090:0.2330231537)47:0.0819408103,((Xanthomonas translucens pv. graminis ART-Xtg29_ANGG_v1_4830001:0.0000004935,(Xanthomonas sacchari NCPPB 4393_AGDB01_v1_3330006:0.0268914633,(Xanthomonas translucens pv. translucens DSM 18974_CAPJ_v1_1050006:0.0000000001,Xanthomonas translucens DAR61454_AMXY_v1_250011:0.0000003360)60:0.0062217420)50:0.0075108136)100:0.2038165131,(Xanthomonas campestris pv campestris ATCC 33913_XCC2394:0.0187357355,(Xanthomonas gardneri ATCC 19865_AEQX_v1_450002:0.0000000001,(Xanthomonas hortorum pv. carotae M081_AEEU_v1_1570013:0.0000000001,((Xanthomonas oryzae X11-5A_AFHK_v1_1290006:0.0000000001,Xanthomonas oryzae X8-1A_AFHL_v1_330008:0.0000000001)78:0.0067060843,(Xanthomonas oryzae pv oryzae KACC10331_XOO3112:0.0000003182,(Xanthomonas oryzae pv. oryzicola BLS256_XAORBv1_1971:0.0000000001,(Xanthomonas oryzae pv oryzae PXO99A_PXO_01470:0.0000000001,(Xanthomonas oryzae pv oryzae MAFF 311018_XOO_2959:0.0000001252,(Xanthomonas campestris pv musacearum NCPPB4381_XANNCv1_v1_2830005:0.0000000757,(Xanthomonas fuscans subsp. aurantifolii ICPB 10535_XFAIv1_30001:0.0065788018,(Xanthomonas campestris pv vesicatoria 85-10_XCV2724:0.0000003881,Xanthomonas axonopodis pv citrumelo F1_XACM_2511:0.0136013661)72:0.0133658454)21:0.0000000757)61:0.0065679557)4:0.0000001252)1:0.0000003853)3:0.0000003507)32:0.0065074807)87:0.0269920489)9:0.0000000001)89:0.0287594208)100:0.1403452969)92:0.1162515621)33:0.0753520750)95:0.1949910330)12:0.0928128568)2:0.0400613874)15:0.0413583731)45:0.1231039728)31:0.1093671943)26:0.0706778146,(Clostridium cellulolyticum H10/ ATCC 35319_Ccel_0997:0.8403552732,(Acidobacteriaceae bacterium KBS 96_ARMF_v1_90975:0.2777028964,(Terriglobus roseus DSM 18391_Terro_1782:0.3202165769,(Acidobacterium capsulatum ATCC 51196_ACP_1269:0.2942069484,(Xanthomonas translucens pv. graminis ART-Xtg29_ANGG_v1_1620004:0.0206969712,(Xanthomonas translucens DAR61454_AMXY_v1_1970009:0.0000000001,Xanthomonas translucens pv. translucens DSM 18974_CAPJ_v1_3790002:0.0000000002)63:0.0055925240)100:0.2788975361)73:0.1437371318)32:0.0664183735)51:0.0744673737)30:0.0763570817)42:0.1509843191)95:0.3908207801,(Candidatus Koribacter versatilis Ellin345_Acid345_0164:0.7500733620,Conexibacter woesei DSM 14684_Cwoe_1938:0.7891223761)74:0.3026785855)100:0.6128281611,((Parabacteroides sp. 20_3_ACRQv1_540080:1.0332980197,Zobellia galactanivorans DsiJT v2_ZGAL_3937:0.5103110576)74:0.4265205349,(Acidobacteriaceae bacterium KBS 96_ARMF_v1_80141:0.5861313586,((((Catenulispora acidiphila DSM 44928_Caci_4989:0.0799312872,((Streptomyces sp. 351MFTsu5.1_ARTS_v1_470034:0.0256708870,((Streptomyces sviceus ATCC 29083_ABJJv1_5360056:0.0052913423,Streptomyces canus 299MFChir4.1_ARTQ_v1_820069:0.0107216757)76:0.0096905843,(Streptomyces prunicolor NBRC 13075_BARF_v1_860021:0.0307549169,Streptomyces sp. HGB0020_AGER_v1_40123:0.0487248440)26:0.0150702498)28:0.0212620556)95:0.0679599254,(Streptomyces prunicolor NBRC 13075_BARF_v1_730040:0.0852590869,(Streptomyces sp. PAMC26508_F750_5766:0.1098000985,((Streptomyces ipomoeae 91-03_AEJC_v1_3720002:0.0384456954,(Streptomyces scabiei 87.22_SCAB_77341:0.0000000001,Streptomyces acidiscabies 84-104_AHBF_v1_420078:0.0000000001)100:0.0902271075)93:0.0570521537,(Streptomyces sp. AA0539_ALNP_v1_380031:0.0713510282,(Streptomyces bingchenggensis BCW-1_SBI_01679:0.0336454647,(Streptomyces himastatinicus ATCC 53653_ACEX_v1_7470018:0.0312399985,(Streptomyces violaceusniger Tu 4113_Strvi_4272:0.0107391389,Streptomyces rapamycinicus NRRL 5491_M271_04000:0.0395619026)99:0.0325105068)91:0.0253945417)75:0.0327269437)72:0.0301064860)66:0.0327890468)82:0.0444789363)42:0.0161852825)73:0.0624947099)64:0.0607930683,((Kineococcus radiotolerans SRS30216 = ATCC BAA-149 SRS30216_Krad_4148:0.1375324313,(Gryllotalpicola ginsengisoli DSM 22003_AULK01_v1_30103:0.1832646119,(Curtobacterium ammoniigenes NBRC 101786_BCSV01_v1_10072:0.0564280233,(Curtobacterium sp. MR_MD2014_NI26_12035:0.0160809634,(Curtobacterium flaccumfaciens UCD-AKU_APJN01_v1_310029:0.0103149043,(Curtobacterium luteum NS184_LDQC01_v1_160020:0.0203982287,(Curtobacterium oceanosedimentum NS263_LDRB01_v1_1010033:0.0380247200,Curtobacterium citreum NS330_LDQB01_v1_100036:0.0230747249)36:0.0106437146)32:0.0117659875)9:0.0055237462)60:0.0130642454)96:0.0825310729)64:0.0329521974)99:0.1755531800,(((Streptomyces bingchenggensis BCW-1_SBI_03157:0.1163188897,Gryllotalpicola ginsengisoli DSM 22003_AULK01_v1_20068:0.2332112599)100:0.2510813987,((Micromonospora sp. HK10_JTGL01_v1_750016:0.0542722035,(Beutenbergia cavernae DSM 12333_Bcav_0057:0.1431038686,Sanguibacter keddieii DSM 10542_Sked_02820:0.0675636349)46:0.0917150484)100:0.2973938235,((Amycolatopsis mediterranei S699 PRJNA224116_AMES_3371:0.0000000001,(Amycolatopsis mediterranei S699_RAM_17345:0.0000000001,(Amycolatopsis mediterranei U32_AMED_3410:0.0000000001,Amycolatopsis mediterranei RB_B737_3371:0.0000000001)28:0.0000000001)14:0.0000000001)100:0.1043333936,(Actinoplanes missouriensis 431_AMIS_23880:0.3313824957,Actinoplanes missouriensis 431_AMIS_28090:0.0906095399)86:0.1062153388)100:0.1807566249)21:0.0587571872)24:0.0440344141,(Curtobacterium ammoniigenes NBRC 101786_BCSV01_v1_10106:0.4050389138,((Streptosporangium roseum DSM 43021_Sros_3839:0.0827235463,Nonomuraea coxensis DSM 45129_ARBVv1_310024:0.1031014149)99:0.1542377010,((Actinoplanes missouriensis 431_AMIS_49160:0.1885891412,(Actinosynnema mirum DSM 43827_Amir_2831:0.2299509007,(Streptomyces acidiscabies 84-104_AHBF_v1_770015:0.0405468161,((Streptomyces ipomoeae 91-03_AEJC_v1_4010032:0.0298437682,Streptomyces sp. 303MFCol5.2_ARTR_v1_760432:0.0133072676)42:0.0093896378,(Streptomyces bingchenggensis BCW-1_SBI_00817:0.0244987054,(Streptomyces afghaniensis 772_AOPY_v1_9410001:0.0367703893,(Streptomyces bottropensis ATCC 25435_AOCF_v1_110014:0.0000000001,Streptomyces bottropensis ATCC 25435 PRJNA104983_ARTP_v1_32139:0.0000000001)100:0.0530909419)40:0.0150087132)30:0.0186491028)31:0.0186313745)91:0.0979758647)49:0.0331909634)20:0.0283311081,(Xylanimonas cellulosilytica DSM 15894_Xcel_0407:0.1667215735,(((Microbacterium testaceum StLB037_MTES_1445:0.0581245254,Frankia sp. CN3_AGJN02_v1_11181:0.2245291926)78:0.0454095450,(Verrucosispora maris AB-18-032_VAB18032_18640:0.0458767412,(Micromonospora sp. L5_ML5_4597:0.0000000001,Micromonospora aurantiaca ATCC 27029_Micau_3819:0.0107149977)100:0.1463833957)70:0.0549146389)76:0.0732685187,(Curtobacterium oceanosedimentum NS263_LDRB01_v1_160006:0.1802756240,Brachybacterium faecium DSM 4810_Bfae_01840:0.1448366677)47:0.0741085614)16:0.0181834347)26:0.0323939610)18:0.0292338755)97:0.1422795724)50:0.0733837094)29:0.0417803050)16:0.0257840952)94:0.2262428642,(Caldivirga maquilingensis IC-167_Cmaq_0969:0.2251484004,(Mesotoga prima MesG1.Ag.4.2_Theba_1950:0.4260442541,(Dictyoglomus turgidum DSM 6724_Dtur_0502:0.1289825930,(Thermotoga thermarum DSM 5069_Theth_1126:0.1901343185,((Thermotoga naphthophila RKU-10_Tnap_0910:0.0106656369,Thermotoga petrophila RKU-1_Tpet_0643:0.0000000001)95:0.0244443169,(Thermotoga neapolitana DSM 4359_CTN_0404:0.0407655099,(Thermotoga maritima MSB8_TM0280:0.0164154518,Thermotoga sp. RQ2_TRQ2_0668:0.0108892440)55:0.0096150946)44:0.0053528036)100:0.1441404902)48:0.0411698469)47:0.0662626722)68:0.0823458290)64:0.0480116966)20:0.0187787044,((Epulopiscium sp. N.t. morphotype B_ABEQ_v1_210014:0.6399018462,(((Rhodopirellula sp. SWK7_ANOQ_v1_440028:0.1068003360,(Alteromonas sp. ALT199_H978DRAFT_1913:0.1228863806,(Rhodopirellula sp. SWK7_ANOQ_v1_1350035:0.1245223040,((Saccharicrinis fermentans  DSM 9555_AZYH01_v1_60831:0.0308841396,Algibacter lectus JCM 19300_BBNQ01_v1_120036:0.1448083542)68:0.0408502239,((Lewinella persica DSM 23188_ARDG_v1_320061:0.1255086303,((Tenacibaculum jejuense CNURIC013_TJEJU_v3_2910:0.0775372537,(Echinicola pacifica DSM 19836_ARDN_v1_160022:0.1345843491,(Gammaproteobacteria bacterium Q1_LAZL01_v1_240080:0.0436123532,(Gayadomonas joobiniege G7_AMRX_v1_80485:0.0179915849,Catenovulum agarivorans DS-2_CATDS2_v1140076:0.0454199025)45:0.0175274824)99:0.0777767076)15:0.0267656243)14:0.0259900811,(Zobellia galactanivorans DsiJT v2_ZGAL_3148:0.0577158655,((Cellulophaga algicola DSM 14237_Celal_0429:0.0438705356,(Cellulophaga baltica NN016038_M667_19600:0.0076811496,(Cellulophaga baltica 13_CBA13_v150231:0.0000001888,(Cellulophaga baltica 18_M666_19520:0.0000001746,Cellulophaga sp. E6_JQCT01_v1_150136:0.0046572329)53:0.0047262330)36:0.0017944837)62:0.0112856800)100:0.0805420813,(Aquimarina latercula DSM 2041_AUMK01_v1_90045:0.0917846552,(Algibacter lectus JCM 19300_BBNQ01_v1_120077:0.0293638449,(Aquimarina sp. RZW4-3-2_LQRT01_v1_460363:0.0456283624,Flavobacteriaceae bacterium S85_AFPK_v1_370024:0.0535863975)57:0.0078434188)99:0.0795737612)48:0.0344452573)7:0.0148878062)8:0.0259898902)14:0.0153014552)57:0.0328509371,(((Flexithrix dorotheae DSM 6795_ARBP_v1_80095:0.0616434262,((Flammeovirga sp. OC4_JTAM01_v1_180075:0.0071083699,Flammeovirga sp. SJP92_LQAQ01_v1_350067:0.0074544952)85:0.0244211596,((Flammeovirga sp. OC4_JTAM01_v1_390003:0.0092630461,Flammeovirga sp. SJP92_LQAQ01_v1_1200040:0.0060949408)100:0.0502709629,(Flammeovirga pacifica WPAGA1_JRYR01_v1_40066:0.0353213911,Persicobacter sp. JZB09_AO081_RS28700:0.0640730953)31:0.0154356866)67:0.0411395577)54:0.0345342966)19:0.0118978333,((Saccharicrinis fermentans  DSM 9555_AZYH01_v1_60830:0.0717375006,Flavobacteriaceae bacterium S85_AFPK_v1_520002:0.0544422704)59:0.0288183868,((Cellulophaga algicola DSM 14237_Celal_0426:0.0052082013,(Cellulophaga baltica 13_CBA13_v150234:0.0072306582,(Cellulophaga baltica NN016038_M667_19585:0.0000002090,(Cellulophaga baltica 18_M666_19505:0.0000000001,Cellulophaga sp. E6_JQCT01_v1_150139:0.0000000001)64:0.0048953212)65:0.0139168545)65:0.0035345575)96:0.0572828222,(Cellulophaga lytica DSM 7489_Celly_1799:0.0000000001,(Cellulophaga lytica HI1_IX49_08880:0.0000000001,Cellulophaga geojensis KL-A_ARZX01_v1_10441:0.0000000002)38:0.0000000001)99:0.0469492150)69:0.0221441339)24:0.0200559286)12:0.0201478537,((Persicobacter sp. JZB09_AO081_RS28645:0.0977970497,(Zobellia galactanivorans DsiJT v2_ZGAL_3150:0.0380552670,Maribacter thermophilus HT7-2_LDAS01_v1_10325:0.0333472552)99:0.0727239282)61:0.0499189807,(Flavobacteriaceae bacterium S85_AFPK_v1_260106:0.0934218363,(Lewinella persica DSM 23188_ARDG_v1_320059:0.0766886832,Flammeovirga pacifica WPAGA1_JRYR01_v1_10070:0.0503583247)38:0.0062240841)24:0.0145101298)7:0.0159485475)3:0.0069677775)12:0.0162565759)26:0.0377941918)8:0.0059504246)13:0.0257811145)85:0.1050896383,(Catenovulum agarivorans DS-2_CATDS2_v1220051:0.3372616155,(Lewinella persica DSM 23188_ARDG_v1_320058:0.0962754218,(Gilvimarinus chinensis DSM 19667_ARIX_v1_190105:0.0770504120,(Paraglaciecola sp.  S66_LSNE01_v1_50153:0.0469629537,(Pseudoalteromonas atlantica T6c_Patl_0910:0.0000000001,Pseudoalteromonas sp. PLSV_JRKG01_v1_110100:0.0000000001)100:0.0479451770)95:0.0732551850)92:0.1004726905)51:0.0527539165)69:0.0432664961)93:0.1234140772,(Zobellia galactanivorans DsiJT v2_ZGAL_3147:0.1937401234,(((Bacteroides vulgatus ATCC 8482_BVU_2646:0.0490082852,((Bacteroides thetaiotaomicron VPI-5482_BT_1003:0.0000002451,Bacteroides reticulotermitis JCM 10512_BAIV_v1_180011:0.0316686029)93:0.0166710881,(Bacteroides ovatus SD CMC 3f_ADMOv1_800011:0.0000000001,(Bacteroides ovatus SD CC 2a_ADMPv1_390013:0.0000000001,(Bacteroides xylanisolvens SD CC 1b_ADKPv1_1080014:0.0000000001,Bacteroides xylanisolvens XB1A_BXY_03600:0.0051396062)23:0.0000002317)22:0.0000003041)66:0.0040830717)87:0.0158357807)100:0.1843269046,((Flavobacterium johnsoniae UW101/ ATCC 17061_Fjoh_4097:0.0906776147,(Echinicola pacifica DSM 19836_ARDN_v1_100063:0.0901446721,Echinicola vietnamensis DSM 17526_Echvi_1703:0.0431290884)78:0.0457949430)98:0.0935344327,(Niastella koreensis GR20-10_Niako_3584:0.1641475234,(Pedobacter saltans DSM 12145_Pedsa_0341:0.0404296558,(Pedobacter heparinus DSM 2366_Phep_2748:0.0555353623,(Chitinophaga pinensis DSM 2588_Cpin_2738:0.1411249929,Dyadobacter fermentans DSM 18053_Dfer_2133:0.0796449505)55:0.0547270355)42:0.0463530215)64:0.0794956277)27:0.0036487026)49:0.0429222094)92:0.0781542137,(Rhodopirellula baltica SH 1_RB5313:0.1209544409,Hungatella hathewayi WAL-18680_HUHAWAL_v1_12101:0.4682533245)98:0.0847389347)97:0.0936675793)69:0.0751386714)45:0.0704166935)99:0.3187018342,((Haloterrigena turkmenica DSM 5511_Htur_4474:0.1436487057,Halorhabdus utahensis DSM 12940_Huta_1151:0.1848563466)92:0.1159153842,((((Flexithrix dorotheae DSM 6795_ARBP_v1_20275:0.5269661131,Paenibacillus sp. JDR-2_Pjdr2_1449:0.2664434181)10:0.0580682113,(Clostridium termitidis CT1112 CT1112_CLOTECT_v1_170058:0.1497924374,(Dyadobacter fermentans DSM 18053_Dfer_0635:0.2356264855,(Parabacteroides sp. 20_3_ACRQv1_50047:0.0251359278,Parabacteroides sp. ASF519_AQFV_v1_140403:0.0358084460)100:0.1460069337)52:0.0664297689)16:0.0282522907)7:0.0548845922,(((Candidatus Solibacter usitatus Ellin6076_Acid_7231:0.0292373706,(Candidatus Solibacter usitatus Ellin6076_Acid_6784:0.1018443204,(Azospirillum amazonense Y2_AZOY2v1_1190003:0.0742139878,(Acidobacteriaceae bacterium KBS 89_ARME_v1_80875:0.0305039924,(Granulicella tundricola MP5ACTX9_AciX9_4243:0.0458954235,Granulicella mallensis MP5ACTX8_AciX8_4783:0.0595930828)70:0.0204754939)91:0.0826362945)63:0.0703806922)37:0.0241263557)100:0.8056518070,(Paenibacillus sp. JDR-2_Pjdr2_3583:0.3040611939,(Chitinophaga pinensis DSM 2588_Cpin_5347:0.2447275722,((Bacteroides fragilis ATCC 25285/ NCTC 9343_BF0316:0.0000000001,Bacteroides fragilis YCH46_BF0369:0.0000000001)100:0.1165663170,(Bacteroides thetaiotaomicron VPI-5482_BT_2097:0.1778552389,(Bacteroides fragilis ATCC 25285/ NCTC 9343_BF4184:0.0000002955,Bacteroides fragilis YCH46_BF4386:0.0051542293)100:0.0728208416)67:0.0519356182)92:0.1176806711)89:0.1559325343)100:0.3718387476)30:0.1325478360,(((Bacteroides fragilis ATCC 25285/ NCTC 9343_BF4174:0.0000000001,Bacteroides fragilis YCH46_BF4376:0.0000000001)100:0.2572556733,(Dysgonomonas mossii DSM 22836_AQWJv1_30230:0.0000000001,Dysgonomonas mossii DSM 22836 v1_ADLWv1_60157:0.0000000001)100:0.1811844897)100:0.2699786444,((Spirosoma linguale DSM 74_Slin_4720:0.1899702218,Dyadobacter fermentans DSM 18053_Dfer_4835:0.2331599090)100:0.2304652248,((Dysgonomonas gadei ATCC BAA-286_ADLVv1_180014:0.1096645172,(Bacteroides vulgatus ATCC 8482_BVU_1129:0.0183044047,Bacteroides reticulotermitis JCM 10512_BAIV_v1_330017:0.0396139424)99:0.0676166904)100:0.2079118390,((Flavobacterium rivuli DSM 21788_ARKJ_v1_250022:0.2962422873,(Chitinophaga pinensis DSM 2588_Cpin_7232:0.1599633341,(Niastella koreensis GR20-10_Niako_1002:0.0466141728,Hassallia byssoidea VB512170_HASBY_v1290286:0.1378216706)71:0.0615682738)93:0.1153482656)56:0.0662003922,((Bacteroides thetaiotaomicron VPI-5482_BT_3674:0.0533153055,(Bacteroides vulgatus ATCC 8482_BVU_1122:0.0000002328,Bacteroides reticulotermitis JCM 10512_BAIV_v1_330014:0.0102362826)93:0.0459632806)100:0.1573882891,(Dysgonomonas gadei ATCC BAA-286_ADLVv1_180011:0.1525649513,(Opitutus terrae PB90-1_Oter_1696:0.1904593622,(Chitinophaga pinensis DSM 2588_Cpin_4996:0.1695766726,Candidatus Solibacter usitatus Ellin6076_Acid_3381:0.1637475918)40:0.0397555549)38:0.0534502103)13:0.0114686222)28:0.0491428198)21:0.0213713139)65:0.1112516878)33:0.0694278257)50:0.0442401319)10:0.0535431482)17:0.0533504833,(Sphaerochaeta globosa Buddy_SpiBuddy_0759:0.3979381582,((Bacillus clausii KSM-K16_ABC1212:0.2010398207,(((Clostridium lentocellum DSM 5427_Clole_0260:0.1990722246,[Eubacterium] siraeum 70/3_EUS_08720:0.2652221019)73:0.0627517836,(Caldicellulosiruptor saccharolyticus DSM 8903_Csac_0717:0.2116747268,(((Burkholderia glumae LMG 2196_AMRFv1_650001:0.0000000001,(Burkholderia glumae BGR1_bglu_2g05390:0.0000000001,(Burkholderia glumae 3252-8_AQOMv1_770011:0.0000000001,Burkholderia glumae AU6208_AMQTv1_4530002:0.0000000002)6:0.0000000001)27:0.0000000001)100:0.1737797636,(((Xanthomonas sacchari NCPPB 4393_AGDB01_v1_850010:0.0000008838,(Xanthomonas translucens pv. graminis ART-Xtg29_ANGG_v1_3500004:0.0053964557,(Xanthomonas translucens DAR61454_AMXY_v1_1150013:0.0054099644,Xanthomonas translucens pv. translucens DSM 18974_CAPJ_v1_3240003:0.0000002095)62:0.0000002897)91:0.0218733795)81:0.0366111400,(((Klebsiella quasipneumoniae subsp. quasipneumoniae FI_HV_2014_KQFIH_v140049:0.0329358650,(Raoultella ornithinolytica B6_RORB6_19570:0.0000005592,(Klebsiella oxytoca KCTC 1686_KOX_05730:0.0000000001,Klebsiella oxytoca E718_A225_5616:0.0000000001)97:0.0163575130)78:0.0061309378)25:0.0110888397,((Pantoea ananatis B1-9_CAEIv1_970211:0.0000000001,Pantoea ananatis BRT175_ASJHv1_350456:0.0000000001)98:0.0227458723,((Enterobacter cloacae subsp. cloacae ATCC 13047_ECL_00181:0.0000000001,(Thauera selenatis AX ATCC 55363_CACRv1_2790011:0.0000000001,Enterobacter cloacae subsp. dissolvens SDM_A3UG_00935:0.0108781011)18:0.0000000001)68:0.0055576997,(Enterobacter mori LMG 25706_AEXB_v1_1240022:0.0166529666,Enterobacter cloacae subsp. cloacae ENHKU01_ECENHK_00925:0.0108531628)43:0.0052276336)87:0.0291007041)28:0.0054111729)15:0.0107426715,(((Escherichia coli 042_EC42_4040:0.0000002168,((Citrobacter rodentium ICC168_ROD_27221:0.0411013881,Citrobacter amalonaticus FDAARGOS_122_AL479_01690:0.0207156288)100:0.1298363543,(Escherichia coli E110019_E110019v1_80107:0.0053363975,(Escherichia coli B REL606_ECB_03438:0.0053470823,((Escherichia coli O157=H7_TW14588_ESCTWv1_2197:0.0000000001,(Escherichia coli O157=H7_EC4206_ESC06v1_1925:0.0000000001,(Escherichia coli O157=H7_EC4045_ESC45v1_1763:0.0000000001,(Escherichia coli O157=H7_EC4042_ESC40v1_3005:0.0000000001,(Escherichia coli O157=H7 EC4115_ECH74115_4952:0.0000000001,(Escherichia coli O157=H7 Sakai_ECs4459:0.0000000001,Escherichia coli O157=H7 EDL933_Z5002:0.0000000001)1:0.0000000001)0:0.0000000001)0:0.0000000001)4:0.0000000001)5:0.0000000001)56:0.0054020462,(Escherichia coli BL21-Gold/DE3/pLysS AG_ECBD_0148:0.0000000001,(Escherichia coli 101-1_E1011v1_10207:0.0000000001,(Escherichia coli UMN026_ECUMN_4099:0.0000000001,(Escherichia coli IAI39_ECIAI39_4098:0.0000000001,(Escherichia coli O25b=H4-ST131 EC958_EC958_3994:0.0000000001,(Escherichia coli JJ1886_P423_19950:0.0000000001,(Escherichia coli NA114_ECNA114_3739:0.0000000001,(Escherichia coli SE15_ECSF_3422:0.0000000001,(Escherichia coli SMS-3-5_EcSMS35_3909:0.0000000001,Shigella flexneri 5 8401_SFV_3953:0.0053382386)9:0.0000003141)3:0.0000002556)0:0.0000002080)0:0.0000002740)2:0.0000002230)2:0.0000002937)0:0.0000002391)0:0.0000003149)17:0.0000002166)22:0.0000002810)22:0.0000002334)53:0.0053468138)11:0.0000002853)40:0.0092958016,((Citrobacter youngae ATCC 29220_ABWL_v1_220214:0.0161270110,(Citrobacter sp. L17_AMPEv1_200084:0.0000000001,(Citrobacter sp. A1_AKTTv1_110217:0.0000000001,(Citrobacter freundii ATCC 8090 MTCC 1658_ANAVv1_50071:0.0000000001,Citrobacter freundii GTC 09479_AOMSv1_40201:0.0000000001)15:0.0000000001)10:0.0000000001)61:0.0000003333)50:0.0107637996,(Salmonella enterica subsp. enterica serovar Choleraesuis SC-B67_SCPS63:0.0000001531,((Salmonella enterica subsp. enterica serovar Schwarzengrund CVM19633_SeSA_A3877:0.0000000001,(Salmonella enterica subsp. enterica serovar Enteritidis P125109_SEN3501:0.0053646999,(Salmonella enterica subsp. enterica serovar Typhimurium 14028S_STM14_4436:0.0000000001,(Salmonella typhimurium LT2_STM3679:0.0000000001,(Salmonella enterica subsp. enterica serovar Typhimurium SL1344_SALTSv1_3766:0.0000000001,(Salmonella enterica subsp. enterica serovar Agona SL483_SeAg_B3893:0.0000003896,(Salmonella enterica subsp. enterica serovar Heidelberg SL476_SeHA_C4002:0.0053842935,Salmonella enterica subsp. enterica serovar Paratyphi B SPB7_SPAB_04572:0.0053518413)11:0.0000054094)21:0.0053873279)0:0.0000000001)0:0.0000000001)5:0.0053988886)7:0.0000002267)4:0.0000003084,(Salmonella enterica subsp. enterica serovar Paratyphi C RKS4594_SPC_3759:0.0000002774,(Salmonella enterica subsp. enterica serovar Typhi CT18_STY4117:0.0000000001,Salmonella enterica subsp. enterica serovar Typhi Ty2_t3840:0.0000000001)71:0.0108099274)42:0.0053670375)11:0.0000001531)78:0.0217741287)12:0.0081300534)23:0.0159208750,(Citrobacter rodentium ICC168_ROD_42311:0.0152761702,(Hafnia alvei ATCC 51873_AGCIv1_870001:0.0589024474,(Citrobacter amalonaticus Y19_F384_RS17815:0.0000000001,Citrobacter amalonaticus FDAARGOS_122_AL479_10945:0.0000000001)100:0.0459488670)21:0.0135100610)6:0.0000010343)10:0.0101945358)67:0.0382377247)39:0.0206272708,(Serratia sp. ATCC 39006_Ser39006_2106:0.0639256031,(Rahnella sp. Y9602_Rahaq_1069:0.0000000001,Rahnella aquatilis HX2_Q7S_05115:0.0000000001)100:0.0641017288)29:0.0133991918)31:0.0356995814)86:0.1280916012,(((Paenibacillus sp. Y412MC10_GYMC10_6062:0.0996502979,(Deinococcus peraridilitoris DSM 19664_Deipe_0766:0.1227746522,(Clostridium termitidis CT1112 CT1112_CLOTECT_v1_280122:0.0833915617,Paenibacillus sp. JDR-2_Pjdr2_2459:0.0988292414)48:0.0186283714)22:0.0148394723)28:0.0195865448,(Thermobacillus composti KWC4_Theco_3232:0.1349542372,(Clostridium saccharoperbutylacetonicum N1-4HMT/_Cspa_c09510:0.0000000001,Clostridium saccharoperbutylacetonicum N1-4/HMT/ ATCC 27021_AOIF_v1_1410099:0.0000000001)100:0.1888198139)26:0.0326646611)13:0.0303891287,((Hungatella hathewayi DSM 13479_HUHADSM_v1_6420020:0.2488731202,(Sphaerochaeta globosa Buddy_SpiBuddy_1767:0.3154897620,(Spirochaeta smaragdinae DSM 11293_Spirs_4192:0.2540680923,(Clostridium phytofermentans ISDg_Cphy_0591:0.1932774393,Hungatella hathewayi 12489931_HUHAT_v1_12094:0.1433102942)45:0.0580128200)67:0.0696250047)42:0.0768948524)17:0.0600943807,((Clostridium cellulovorans 743B_Clocel_3075:0.0000000001,Clostridium cellulovorans 743B PRJNA52819_CCE743B_v1_1400003:0.0000000001)100:0.1523723527,(Paenibacillus sp. JDR-2_Pjdr2_3643:0.0887971740,Thermobacillus composti KWC4_Theco_0434:0.1366391160)98:0.1167156594)15:0.0328178745)0:0.0143582070)2:0.0365935401)1:0.0317582715)2:0.0156737100)8:0.0441269342,(((Paenibacillus terrae HPL-003_HPL003_08640:0.0208971037,(Paenibacillus polymyxa E681_PPE_00219:0.0105071373,Paenibacillus polymyxa CR1_X809_00815:0.0000008167)65:0.0116005389)68:0.0194215004,(Paenibacillus polymyxa M1_PPM_0254:0.0000000001,Paenibacillus polymyxa SC2_PPSC2_c0275:0.0000000001)44:0.0008967194)100:0.2137543410,((((Bifidobacterium longum NCC2705_BL0422:0.0000002814,(Bifidobacterium longum subsp. longum JCM 1217_BLLJ_0211:0.0000003101,(Bifidobacterium breve DSM 20213_BIBED_360066:0.0355699555,Bifidobacterium breve ACS-071-V-Sch8b_HMPREF9228_0265:0.0731538667)85:0.0084620474)28:0.0000002498)100:0.1224918264,(Bifidobacterium animalis subsp. lactis AD011_BLA_1513:0.0000000001,(Bifidobacterium animalis subsp. lactis HN019_BIAHN_70002:0.0000000001,(Bifidobacterium animalis subsp. lactis DSM 10140_Balat_1589:0.0000000001,Bifidobacterium animalis subsp. lactis Bl-04/ ATCC SD5219_Balac_1589:0.0000000001)22:0.0000000001)21:0.0000000001)100:0.1393677626)93:0.0982767357,((Weissella paramesenteroides ATCC 33313_ACKU_v1_140049:0.0873833116,(Clostridium ljungdahlii ATCC 49587_CLJU_c13520:0.0000000001,Clostridium autoethanogenum DSM 10061_CAETHG_3436:0.0000000001)99:0.0819049572)61:0.0445217745,(Pediococcus pentosaceus ATCC 25745_PEPE_0155:0.2052889956,Leuconostoc gelidum JB7_C269_08855:0.1085706542)68:0.0389919294)60:0.0494267916)100:0.2658518383,(Treponema azotonutricium ZAS-9_TREAZ_1028:0.1901235303,((Bifidobacterium longum NCC2705_BL0174:0.0052420666,Bifidobacterium longum subsp. longum JCM 1217_BLLJ_1826:0.0000003594)100:0.3467295607,(Pelosinus fermentans JBW45_AKVO_v1_330242:0.1517942210,(Clostridium beijerinckii G117_AKWA_v1_510024:0.0000000001,(Clostridium beijerinckii NCIMB 8052_Cbei_2363:0.0000000001,Clostridium pasteurianum NRRL B-598_X276_14840:0.0000000002)35:0.0000000001)97:0.0760103460)35:0.0303886693)49:0.0583809933)76:0.0526175302)10:0.0571938652)10:0.0631220348)12:0.0227620393)9:0.0298983961,(Beutenbergia cavernae DSM 12333_Bcav_3930:0.3022596583,((((Devosia sp. Root105_LMCR01_v1_180075:0.0104327498,Devosia sp. Root413D1_LMEA01_v1_140096:0.0000005261)100:0.0849108790,((Sinorhizobium sp. KH36c_KH36Cv1_1680022:0.0000000001,(Sinorhizobium sp. KH36b_KH36Bv1_460028:0.0000000001,(Sinorhizobium sp. KH36d_KH36Dv1_20028:0.0000000001,(Sinorhizobium sp. M1_M1SMEDv1_1770041:0.0000000001,(Sinorhizobium sp. M2_M2SMEDv1_110381:0.0000000001,(Sinorhizobium medicae WSM419_Smed_2143:0.0000000001,(Sinorhizobium sp. M58_M58v1_20028:0.0000000001,(Sinorhizobium sp. M22_M22SMEDv1_1010022:0.0000000001,(Sinorhizobium sp. M161_M161v1_530028:0.0000000001,(Sinorhizobium sp. KH53b_KH53Bv1_1080453:0.0000000001,(Sinorhizobium sp. A321_A321SMEDv1_1800027:0.0000000001,Sinorhizobium sp. KH53a_KH53Av1_80022:0.0000000001)3:0.0000000001)0:0.0000000001)0:0.0000000001)0:0.0000000001)0:0.0000000001)0:0.0000000001)0:0.0000000001)0:0.0000000001)0:0.0000000001)3:0.0000000001)100:0.0558069365,(Martelella endophytica YC6887_TM49_22155:0.0562128989,((Rhizobium gallicum bv. gallicum R602sp_ARDCv1_150007:0.0053194810,Rhizobium leguminosarum bv. phaseoli 4292_AQZRv1_40126:0.0107079889)63:0.0053176024,(Rhizobium leguminosarum bv. viciae 3841_p10RHILE0293:0.0000002212,(Rhizobium leguminosarum bv trifolii WSM1325_Rleg_6525:0.0054996226,Rhizobium leguminosarum bv. trifolii  SRDI565_AQUD01_v1_50006:0.0053164991)65:0.0053288509)27:0.0000002421)97:0.0373530632)59:0.0100289449)94:0.0645307484)100:0.2217237443,(Oceanicola granulosus HTCC2516_AAOT_v1_10052:0.1626261940,(Mesorhizobium metallidurans STM2683_MESS2v1_10041:0.1556283733,((Devosia sp. Root105_LMCR01_v1_10962:0.0000006074,Devosia sp. Root413D1_LMEA01_v1_10117:0.0052356201)98:0.0773935962,((Devosia sp. Root436_LMEM01_v1_110360:0.0164135382,Devosia sp. Root635_LMGZ01_v1_200024:0.0106071021)78:0.0059034280,(Devosia sp. Root685_LMHK01_v1_10282:0.0106553696,(Devosia sp. Leaf420_LMQU01_v1_130145:0.0052324293,Devosia sp. Leaf64_LMLO01_v1_240547:0.0000001983)85:0.0105045313)69:0.0159914939)90:0.0688060151)57:0.0266937699)84:0.0701936360)83:0.0770187986)96:0.1120494551,((Devosia sp. Root105_LMCR01_v1_70021:0.0000006689,Devosia sp. Root413D1_LMEA01_v1_20006:0.0052574359)99:0.1648697159,((((Mesorhizobium australicum WSM2073_MESAWv1_11208:0.0000002493,(Mesorhizobium ciceri biovar biserrulae WSM1271_Mesci_2705:0.0000003165,(Mesorhizobium loti MAFF303099_mlr2247:0.0052850237,Mesorhizobium opportunistum WSM2075_Mesop_3091:0.0216149107)28:0.0053023547)37:0.0111255640)39:0.0095895184,(Mesorhizobium amorphae CCNWGS0123_MEAMCv1_1070001:0.0254275372,Mesorhizobium metallidurans STM2683_MESS2v1_290010:0.0391040409)63:0.0131093272)99:0.1249107307,(Martelella endophytica YC6887_TM49_02650:0.1581524510,(Agrobacterium tumefaciens WRT31_APLP01_v1_90194:0.0000000001,(Agrobacterium tumefaciens F4_JZLL01_v1_10070:0.0000000001,(Agrobacterium tumefaciens C58_Atu5082:0.0000000001,Agrobacterium tumefaciens LBA4404_JMKN01_v1_90030:0.0000000001)34:0.0000000001)100:0.0417464661)99:0.0927815483)92:0.0818126315)35:0.0114603377,((((Rhizobium tropici CIAT 899_RTCIAT899_PC03365:0.0053231823,Rhizobium freirei PRF 81_AQHNv1_620052:0.0000000001)100:0.0329779744,(Agrobacterium radiobacter K84_Arad_8964:0.0000000001,Rhizobium sp. AP16_AJVMv1_640062:0.0000000001)87:0.0055225930)87:0.0141159448,(Sinorhizobium sp. USDA4894_USDA4894v1_260111:0.0353124803,((Rhizobium mongolense USDA 1844_ATTQv1_90305:0.0116176239,Rhizobium sullae WSM1592_ATZB_v1_670002:0.0215491365)97:0.0277647217,((Pleomorphomonas koreensis DSM 23070_AULHv1_10047:0.0000012809,Pleomorphomonas oryzae DSM 16300_AUHBv1_20088:0.0328787480)99:0.0702186106,(Rhizobium mesoamericanum STM3625_BN77v1_1002:0.0216989137,Rhizobium grahamii CCGE 502_AEYEv1_20053:0.0116694003)69:0.0123310354)39:0.0130762121)33:0.0169999416)40:0.0128481979)75:0.0517671402,((Sinorhizobium sp. USDA207_USDA207v1_1380013:0.0219560237,(Sinorhizobium fredii USDA 257_USDA257_c14060:0.0107430136,(Sinorhizobium fredii NGR234_NGR_b18560:0.0108239288,(Sinorhizobium sp. USDA205_USDA205v1_610013:0.0000000001,Sinorhizobium fredii HH103_SFHH103_05359:0.0053655321)61:0.0053621197)16:0.0000003095)23:0.0000001949)99:0.0551788418,((Devosia sp. Leaf420_LMQU01_v1_100245:0.0322456787,Devosia sp. Root685_LMHK01_v1_20813:0.0885127233)91:0.0745972555,(((Rhizobium leguminosarum bv trifolii WSM2304_Rleg2_3619:0.0161637271,(Rhizobium etli CFN 42_RHE_CH03841:0.0000000001,Rhizobium etli bv. mimosae Mim1_REMIM1_CH03930:0.0000000001)46:0.0000002247)53:0.0054594713,(Rhizobium etli CIAT 652_RHECIAT_CH0004122:0.0000000001,(Rhizobium phaseoli Ch24-10_AHJUv1_1740005:0.0000000001,((Rhizobium leguminosarum bv. phaseoli 4292_AQZRv1_13320:0.0000000001,(Rhizobium leguminosarum bv. viciae 3841_RHILE4665:0.0000000001,Rhizobium gallicum bv. gallicum R602sp_ARDCv1_60101:0.0000000001)28:0.0000000001)69:0.0000002588,(Rhizobium leguminosarum bv. trifolii  SRDI565_AQUD01_v1_13796:0.0165731359,Rhizobium leguminosarum bv trifolii WSM1325_Rleg_3907:0.0109640343)44:0.0052419470)71:0.0161918201)2:0.0000000001)3:0.0000002189)75:0.0140372918,(Sinorhizobium sp. USDA4893_USDA4893v1_980011:0.0162464773,((Sinorhizobium sp. KH35c_KH35Cv1_pld700069:0.0000000001,(Sinorhizobium medicae WSM419_Smed_4162:0.0053887873,(Sinorhizobium sp. M22_M22SMEDv1_pld810098:0.0000000001,(Sinorhizobium sp. M1_M1SMEDv1_pld520094:0.0000000001,(Sinorhizobium sp. M58_M58v1_pld510018:0.0000000001,(Sinorhizobium sp. M2_M2SMEDv1_pld690096:0.0000000001,(Sinorhizobium sp. M161_M161v1_pld1700097:0.0000000001,(Sinorhizobium sp. M102_M102v1_pld50242:0.0000000001,(Sinorhizobium sp. KH53b_KH53Bv1_pld1300094:0.0000000001,(Sinorhizobium sp. KH53a_KH53Av1_pld1320094:0.0000000001,(Sinorhizobium sp. KH36b_KH36Bv1_pld980095:0.0000000001,(Sinorhizobium sp. KH36c_KH36Cv1_pld1050097:0.0000000001,(Sinorhizobium sp. A321_A321SMEDv1_pld490064:0.0000000001,Sinorhizobium sp. KH36d_KH36Dv1_pld760097:0.0000000001)0:0.0000000001)0:0.0000000001)0:0.0000000001)0:0.0000000001)0:0.0000000001)0:0.0000000001)0:0.0000000001)1:0.0000000001)0:0.0000000001)1:0.0000000001)25:0.0000002322)81:0.0162509474)0:0.0000000001,(Sinorhizobium sp. HM007-10_HM007SM10v1_pld390068:0.0000000001,((Sinorhizobium meliloti 2011_SM2011_b20631:0.0000000001,(Sinorhizobium meliloti 1021_SMb20631:0.0000000001,(Sinorhizobium meliloti BO21CC_SMBO21_v1_13961:0.0000000001,(Sinorhizobium sp. M210_M210v1_pld490096:0.0000000001,(Sinorhizobium sp. M10_M10v1_pld2160005:0.0000000001,(Sinorhizobium sp. KH48e_KH48Ev1_pld1950005:0.0000000001,(Sinorhizobium sp. HM013-1_HM013SM1v1_pld230103:0.0000000001,Sinorhizobium sp. HM015-1_HM015SM1v1_pld1770005:0.0000000001)6:0.0000000001)1:0.0000000001)8:0.0000000001)14:0.0000000001)63:0.0053731621)3:0.0000001743)0:0.0000003996,(Sinorhizobium meliloti SM11_SM11_pD0078:0.0000000001,(Sinorhizobium sp. M249_M249v1_pld2630212:0.0000000001,(Sinorhizobium sp. M270_M270v1_pld1990193:0.0000000001,(Sinorhizobium sp. M195_M195v1_pld350191:0.0000000001,(Sinorhizobium sp. USDA1002_USDA1002v1_pld1720103:0.0000000001,(Sinorhizobium sp. N6B7_N6B7v1_pld2100071:0.0000000001,(Sinorhizobium meliloti GR4_C770_GR4pD0078:0.0000000001,(Sinorhizobium meliloti BL225C_SinmeB_4696:0.0000000001,(Sinorhizobium sp. HM007-12_HM007SM12v1_pld470169:0.0000000001,(Sinorhizobium sp. USDA1021_USDA1021v1_2210006:0.0000000001,(Sinorhizobium sp. USDA1021_USDA1021v1_pld1460095:0.0000000001,(Sinorhizobium sp. N6B1_N6B1v1_pld1540094:0.0000000001,(Sinorhizobium sp. T094_T094v1_pld640097:0.0000000001,(Sinorhizobium sp. T073_T073v1_pld1050185:0.0000000001,(Sinorhizobium sp. T027_T027v1_pld560066:0.0000000001,(Sinorhizobium sp. M268_M268v1_pld2710018:0.0000000001,(Sinorhizobium sp. KH35b_KH35Bv1_pld1050118:0.0000000001,(Sinorhizobium sp. KH46b_KH46Bv1_pld710098:0.0000000001,(Sinorhizobium sp. HM006-1_HM006SM1v1_pld4760044:0.0000000001,(Sinorhizobium sp. KH12g_KH12Gv1_pld1040214:0.0000000001,(Sinorhizobium sp. HM007-17_HM007SM17v1_pld920103:0.0000000001,(Sinorhizobium sp. HM007-17_HM007SM17v1_pld750012:0.0000000001,(Sinorhizobium sp. KH30a_KH30Av1_pld1020098:0.0000000001,(Sinorhizobium meliloti AK58_SMAK58_v1_30697:0.0000000001,(Sinorhizobium sp. M162_M162SMELv1_pld1170092:0.0000000001,(Sinorhizobium sp. M156_M156v1_pld650005:0.0000000001,(Sinorhizobium meliloti Rm41_BN406_05164:0.0000000001,(Sinorhizobium meliloti AK83_Sinme_4200:0.0000000001,(Sinorhizobium sp. M30_M30v1_pld1350101:0.0000000001,(Sinorhizobium sp. M243_M243v1_pld1370084:0.0000000001,(Sinorhizobium sp. KH46c_KH46Cv1_pld1580058:0.0000000001,(Sinorhizobium sp. Rm41_RM41v1_pld1170172:0.0000000001,Sinorhizobium sp. KH16b_KH16Bv1_pld2190022:0.0000000001)0:0.0000000001)0:0.0000000001)0:0.0000000001)0:0.0000000001)0:0.0000000001)0:0.0000000001)0:0.0000000001)0:0.0000000001)0:0.0000000001)0:0.0000000001)0:0.0000000001)0:0.0000000001)0:0.0000000001)0:0.0000000001)0:0.0000000001)0:0.0000000001)0:0.0000000001)0:0.0000000001)0:0.0000000001)0:0.0000000001)0:0.0000000001)0:0.0000000001)0:0.0000000001)0:0.0000000001)0:0.0000000001)0:0.0000000001)0:0.0000000001)0:0.0000000001)0:0.0000000001)0:0.0000000001)0:0.0000000001)0:0.0000000001)0:0.0000002997)3:0.0000002997)5:0.0000002758)48:0.0082472813)61:0.0213888280)35:0.0212958264)33:0.0106914861)47:0.0514570370)23:0.0379857119)42:0.0235867189)81:0.0539033347)79:0.0757016584)1:0.0000028693)20:0.0738738488)18:0.0460249690)47:0.0904370524)11:0.0479875417)45:0.1232592609)96:0.5570182567)38:0.2132823406)86:0.4640542821)96:0.5942995096)96:0.6736958414,(Flammeovirga sp. OC4_JTAM01_v1_40095:0.0202444256,Flammeovirga sp. SJP92_LQAQ01_v1_1000108:0.0350890139)95:0.1088912227)22:0.0230923796,Persicobacter sp. JZB09_AO081_RS23610:0.1736631530)39:0.2200133171)100:0.9189375170)71:0.0064320390)20:0.0000000001);
